# Supplementary material for: Comparative genomic analysis reveals high intra-serovar plasticity within Salmonella Napoli isolated in 2005–2017
Source: BMC Genomics. 2020 Mar 4;21:202. doi: 10.1186/s12864-020-6588-y (PMC7057659; doi:10.1186/s12864-020-6588-y)
Supplement: Supplementary file 1 — Additional file 1: Tabular data. Metadata of included genomes. Additional file 1 reports the sample name, organism name, source of isolation, isolation year, country of isolation, sequence type (ST) for each of the included genomes. Origin details whether the genome was derived from the ENGAGE consortium, from Enterobase/GenBank/RefSeq database. Summary metrics (total sequences, GC%, total length, number of contigs, N50, number of CDS) are also reported. Supplementary Table 1 (“S_Napoli genomes” sheet) details info for S. Napoli collected isolates, Supplementary Table 2 (“Other serovar genomes” sheet) details info for the downloaded reference genomes belonging to Clade A. [file 12864_2020_6588_MOESM1_ESM.xlsx]

## Sheet: S_Napoli genomes
SAMPLE_NAME	Organism_Name	Source	Collection_Year	Country	Region	ST	ST-profile	Origin	Total_sequences	GC (%)	Total length	# contigs	N50	CDS
20916	Salmonella enterica subsp. enterica serovar Napoli	Human	NA	United Kingdom	NA	2008	161 147 348 178 155 436 142	ENTEROBASE	NA	52.09	4757498	139	65389	4512
23062	Salmonella enterica subsp. enterica serovar Napoli	Human	2014	United Kingdom	NA	2008	161 147 348 178 155 436 142	ENTEROBASE	NA	52.04	4937187	139	64127	4738
25207	Salmonella enterica subsp. enterica serovar Napoli	Human	2014	United Kingdom	NA	474	161 147 96 178 155 12 142	ENTEROBASE	NA	52.06	4713409	92	91987	4454
31654	Salmonella enterica subsp. enterica serovar Napoli	Human	2014	United Kingdom	NA	2095	161 147 151 178 155 12 142	ENTEROBASE	NA	52.18	4493916	132	74439	4209
38370	Salmonella enterica subsp. enterica serovar Napoli	Human	2014	United Kingdom	NA	2008	161 147 348 178 155 436 142	ENTEROBASE	NA	52.25	4732992	142	68145	4468
42005	Salmonella enterica subsp. enterica serovar Napoli	Food	2014	United Kingdom	NA	2008	161 147 348 178 155 436 142	ENTEROBASE	NA	52.1	4732988	142	71838	4465
42169	Salmonella enterica subsp. enterica serovar Napoli	Human	2014	United Kingdom	NA	474	161 147 96 178 155 12 142	ENTEROBASE	NA	52.27	4714776	104	113291	4461
51251	Salmonella enterica subsp. enterica serovar Napoli	Human	2014	United Kingdom	NA	2095	161 147 151 178 155 12 142	ENTEROBASE	NA	52.14	4540026	121	88873	4269
63550	Salmonella enterica subsp. enterica serovar Napoli	Human	2014	United Kingdom	NA	2008	161 147 348 178 155 436 142	ENTEROBASE	NA	52.16	4735547	140	71729	4471
170465	Salmonella enterica subsp. enterica serovar Napoli	Human	2015	United Kingdom	NA	2095	161 147 151 178 155 12 142	ENTEROBASE	NA	52.13	4876009	158	78910	4695
176319	Salmonella enterica subsp. enterica serovar Napoli	Human	2015	United Kingdom	NA	2095	161 147 151 178 155 12 142	ENTEROBASE	NA	52.14	4572391	121	82800	4315
04-6087	Salmonella enterica subsp. enterica serovar Napoli	NA	NA	NA	NA	2095	161 147 151 178 155 12 142	ENTEROBASE	NA	52.15	4531796	123	80748	4244
10-04835_S29	Salmonella enterica subsp. enterica serovar Napoli	Food	2010	Germany	NA	2019	161 147 348 178 155 12 142	ENGAGE	388421	52.28	4682399	295	30720	4398
1040-2015_S25	Salmonella enterica subsp. enterica serovar Napoli	Livestock	2015	Italy	Piedmont	474	161 147 96 178 155 12 142	ENGAGE	613430	52.18	4611026	103	87552	4318
104-2014_S26	Salmonella enterica subsp. enterica serovar Napoli	Livestock	2014	Italy	Piedmont	474	161 147 96 178 155 12 142	ENGAGE	560097	52.22	4728715	116	127256	4474
105-2015_S17	Salmonella enterica subsp. enterica serovar Napoli	Poultry	2015	Italy	Lombardy	1637	161 163 96 178 155 12 142	ENGAGE	708141	52.16	4616433	89	170539	4341
11-00369_S30	Salmonella enterica subsp. enterica serovar Napoli	Environment	2011	Germany	NA	2019	161 147 348 178 155 12 142	ENGAGE	525312	52.12	4722394	146	63266	4450
12-113333_S13	Salmonella enterica subsp. enterica serovar Napoli	Companion animal	2012	Italy	Friuli Venezia Giulia region	474	161 147 96 178 155 12 142	ENGAGE	787994	52.16	4579193	82	142401	4281
12-115216_S11	Salmonella enterica subsp. enterica serovar Napoli	Companion animal	2012	Italy	Piedmont	474	161 147 96 178 155 12 142	ENGAGE	792274	52.27	4590924	74	151423	4277
12-121726_S15	Salmonella enterica subsp. enterica serovar Napoli	Companion animal	2012	Italy	Veneto region	1853	161 163 338 178 155 12 142	ENGAGE	824932	52.14	4683260	72	151986	4384
12-121729_S7	Salmonella enterica subsp. enterica serovar Napoli	Companion animal	2012	Italy	Lazio region	1853	161 163 338 178 155 12 142	ENGAGE	582897	52.14	4694480	83	170462	4383
12-121733_S8	Salmonella enterica subsp. enterica serovar Napoli	Companion animal	2012	Italy	Lazio region	1853	161 163 338 178 155 12 142	ENGAGE	342359	52.14	4683197	86	142861	4389
12-121736_S9	Salmonella enterica subsp. enterica serovar Napoli	Companion animal	2012	Italy	Lazio region	1853	161 163 338 178 155 12 142	ENGAGE	551869	52.14	4684519	71	176122	4387
12-121737_S10	Salmonella enterica subsp. enterica serovar Napoli	Companion animal	2012	Italy	Lazio region	1853	161 163 338 178 155 12 142	ENGAGE	467368	52.14	4683597	67	170462	4384
12-121740_S11	Salmonella enterica subsp. enterica serovar Napoli	Companion animal	2012	Italy	Lazio region	1853	161 163 338 178 155 12 142	ENGAGE	459890	52.14	4683743	75	151501	4380
12-25446_S10	Salmonella enterica subsp. enterica serovar Napoli	Poultry	2012	Italy	Lombardy	474	161 147 96 178 155 12 142	ENGAGE	434924	52.2	4587931	84	139904	4289
12-34549_S12	Salmonella enterica subsp. enterica serovar Napoli	Livestock	2012	Italy	Campania region	2095	161 147 151 178 155 12 142	ENGAGE	758873	52.1	4612002	128	82876	4361
12-62575_S14	Salmonella enterica subsp. enterica serovar Napoli	Human	2012	Italy	Trentino Alto Adige region	474	161 147 96 178 155 12 142	ENGAGE	857532	52.16	4580296	80	142401	4273
12-68383_S16	Salmonella enterica subsp. enterica serovar Napoli	Wild animal	2012	Italy	Friuli Venezia Giulia region	474	161 147 96 178 155 12 142	ENGAGE	535389	52.17	4579203	82	140519	4268
13-125482_S9	Salmonella enterica subsp. enterica serovar Napoli	Human	2013	Italy	Trentino Alto Adige region	474	161 147 96 178 155 12 142	ENGAGE	1005130	52.17	4614450	88	138788	4329
14-104682_S19	Salmonella enterica subsp. enterica serovar Napoli	Human	2014	Italy	Trentino Alto Adige region	474	161 147 96 178 155 12 142	ENGAGE	704684	52.27	4780528	94	96350	4510
14-25364_S18	Salmonella enterica subsp. enterica serovar Napoli	Livestock	2014	Italy	Piedmont	474	161 147 96 178 155 12 142	ENGAGE	789512	52.21	4562900	83	151425	4255
14-5967_S17	Salmonella enterica subsp. enterica serovar Napoli	Poultry	2014	Italy	Lombardy	474	161 147 96 178 155 12 142	ENGAGE	619966	52.3	4548050	75	139893	4232
146-2014_S27	Salmonella enterica subsp. enterica serovar Napoli	Human	2014	Italy	Veneto region	474	161 147 96 178 155 12 142	ENGAGE	670065	52.26	4526377	87	96353	4214
16-137932_S20	Salmonella enterica subsp. enterica serovar Napoli	NA	2016	Italy	Veneto region	1637	161 163 96 178 155 12 142	ENGAGE	731004	52.09	4846437	100	148497	4629
16-174466_S14	Salmonella enterica subsp. enterica serovar Napoli	Wild animal	2016	Italy	Campania region	2095	161 147 151 178 155 12 142	ENGAGE	514164	52.18	4513374	138	66102	4251
16-174470_S6	Salmonella enterica subsp. enterica serovar Napoli	Livestock	2016	Italy	Campania region	2019	161 147 348 178 155 12 142	ENGAGE	432843	52.23	4658516	121	91976	4357
16-174471_S15	Salmonella enterica subsp. enterica serovar Napoli	Livestock	2016	Italy	Campania region	2019	161 147 348 178 155 12 142	ENGAGE	737771	52.23	4658428	116	100134	4357
16-174472_S16	Salmonella enterica subsp. enterica serovar Napoli	NA	2016	Italy	Campania region	2008	161 147 348 178 155 436 142	ENGAGE	743224	52.1	4803264	165	72602	4569
16-174473_S17	Salmonella enterica subsp. enterica serovar Napoli	NA	2016	Italy	Campania region	2019	161 147 348 178 155 12 142	ENGAGE	505089	52.2	4752987	135	78701	4484
16-174474_S18	Salmonella enterica subsp. enterica serovar Napoli	Environment	2016	Italy	Campania region	2008	161 147 348 178 155 436 142	ENGAGE	383241	52.14	4750176	151	67449	4489
16-174475_S19	Salmonella enterica subsp. enterica serovar Napoli	Environment	2016	Italy	Campania region	2008	161 147 348 178 155 436 142	ENGAGE	364273	52.15	4850609	201	58693	4589
16-174477_S7	Salmonella enterica subsp. enterica serovar Napoli	Human	2016	Italy	Campania region	2095	161 147 151 178 155 12 142	ENGAGE	495500	52.18	4493160	128	82993	4205
16-174478_S5	Salmonella enterica subsp. enterica serovar Napoli	Human	2012	Italy	NA	2095	161 147 151 178 155 12 142	ENGAGE	303579	52.07	4791065	229	56353	4573
16-174480_S20	Salmonella enterica subsp. enterica serovar Napoli	Wild animal	2016	Italy	Campania region	474	161 147 96 178 155 12 142	ENGAGE	506401	52.27	4672171	146	67361	4399
16-174481_S8	Salmonella enterica subsp. enterica serovar Napoli	Environment	2016	Italy	Campania region	2008	161 147 348 178 155 436 142	ENGAGE	492907	52.16	4651771	155	72608	4421
16-174484_S9	Salmonella enterica subsp. enterica serovar Napoli	Wild animal	2016	Italy	Campania region	474	161 147 96 178 155 12 142	ENGAGE	559697	52.23	4501349	125	73375	4186
16-174485_S21	Salmonella enterica subsp. enterica serovar Napoli	Wild animal	2016	Italy	Campania region	474	161 147 96 178 155 12 142	ENGAGE	528393	52.25	4492090	120	78225	4173
16-174486_S22	Salmonella enterica subsp. enterica serovar Napoli	Environment	2016	Italy	Campania region	2019	161 147 348 178 155 12 142	ENGAGE	390518	52.14	4725179	161	62449	4441
16-174487_S23	Salmonella enterica subsp. enterica serovar Napoli	Environment	2016	Italy	Campania region	2019	161 147 348 178 155 12 142	ENGAGE	471916	52.16	4691145	148	72610	4402
16-174488_S10	Salmonella enterica subsp. enterica serovar Napoli	Environment	2016	Italy	Campania region	2019	161 147 348 178 155 12 142	ENGAGE	608365	52.16	4675807	136	84106	4392
16-174489_S24	Salmonella enterica subsp. enterica serovar Napoli	Environment	2016	Italy	Campania region	2019	161 147 348 178 155 12 142	ENGAGE	572334	52.16	4678467	127	78102	4386
16-174490_S25	Salmonella enterica subsp. enterica serovar Napoli	Environment	2016	Italy	Campania region	2008	161 147 348 178 155 436 142	ENGAGE	613842	52.12	4745691	140	78175	4483
16-174491_S26	Salmonella enterica subsp. enterica serovar Napoli	Environment	2016	Italy	Campania region	2008	161 147 348 178 155 436 142	ENGAGE	718805	52.07	4804667	136	74880	4568
16-174492_S11	Salmonella enterica subsp. enterica serovar Napoli	Environment	2016	Italy	Campania region	2019	161 147 348 178 155 12 142	ENGAGE	726428	52.18	4762650	135	73764	4514
16-174493_S12	Salmonella enterica subsp. enterica serovar Napoli	Environment	2016	Italy	Campania region	2008	161 147 348 178 155 436 142	ENGAGE	506609	52.14	4755283	137	72602	4507
16-174495_S13	Salmonella enterica subsp. enterica serovar Napoli	Environment	2016	Italy	Campania region	2019	161 147 348 178 155 12 142	ENGAGE	455018	52.19	4668717	165	58796	4379
16-174496_S14	Salmonella enterica subsp. enterica serovar Napoli	Environment	2016	Italy	Campania region	2008	161 147 348 178 155 436 142	ENGAGE	497964	52.14	4749205	160	64684	4491
16-174499_S27	Salmonella enterica subsp. enterica serovar Napoli	Environment	2016	Italy	Campania region	2008	161 147 348 178 155 436 142	ENGAGE	535572	52.08	4790312	147	67788	4546
16-174500_S28	Salmonella enterica subsp. enterica serovar Napoli	Environment	2016	Italy	Campania region	2101	495 147 348 178 155 436 142	ENGAGE	513958	52.14	4774844	145	71981	4517
16-174501_S15	Salmonella enterica subsp. enterica serovar Napoli	Human	2016	Italy	Campania region	2019	161 147 348 178 155 12 142	ENGAGE	352761	52.24	4651448	161	63391	4338
16-174502_S16	Salmonella enterica subsp. enterica serovar Napoli	Human	2016	Italy	Calabria region	474	161 147 96 178 155 12 142	ENGAGE	450297	52.28	4453126	148	65413	4115
16-174503_S17	Salmonella enterica subsp. enterica serovar Napoli	Human	2016	Italy	Calabria region	474	161 147 96 178 155 12 142	ENGAGE	499257	52.28	4535314	142	72881	4244
16-174505_S18	Salmonella enterica subsp. enterica serovar Napoli	Human	2016	Italy	Campania region	2095	161 147 151 178 155 12 142	ENGAGE	461033	52.15	4689095	140	84189	4457
16-174506_S19	Salmonella enterica subsp. enterica serovar Napoli	Human	2016	Italy	Campania region	2095	161 147 151 178 155 12 142	ENGAGE	320896	52.18	4479208	149	66805	4179
16-174508_S29	Salmonella enterica subsp. enterica serovar Napoli	Human	2016	Italy	Campania region	2095	161 147 151 178 155 12 142	ENGAGE	582345	52.1	4601152	132	83845	4352
16-174509_S20	Salmonella enterica subsp. enterica serovar Napoli	Human	2016	Italy	Calabria region	474	161 147 96 178 155 12 142	ENGAGE	476440	52.26	4595058	139	67361	4311
16-174510_S21	Salmonella enterica subsp. enterica serovar Napoli	Human	2016	Italy	Calabria region	474	161 147 96 178 155 12 142	ENGAGE	499238	52.32	4496338	127	75217	4185
16-174511_S22	Salmonella enterica subsp. enterica serovar Napoli	Food	2016	Italy	Campania region	474	161 147 96 178 155 12 142	ENGAGE	414041	52.3	4507540	133	72981	4200
16-174512_S30	Salmonella enterica subsp. enterica serovar Napoli	Food	2016	Italy	Campania region	2095	161 147 151 178 155 12 142	ENGAGE	532722	52.18	4637590	134	88952	4371
16-174515_S23	Salmonella enterica subsp. enterica serovar Napoli	Livestock	2016	Italy	Campania region	2095	161 147 151 178 155 12 142	ENGAGE	605285	52.16	4599485	132	84288	4352
16-174516_S24	Salmonella enterica subsp. enterica serovar Napoli	Food	2016	Italy	Campania region	2095	161 147 151 178 155 12 142	ENGAGE	573958	52.18	4523570	124	94491	4244
16-174518_S31	Salmonella enterica subsp. enterica serovar Napoli	Human	2016	Italy	NA	2095	161 147 151 178 155 12 142	ENGAGE	495561	52.18	4487173	129	73618	4204
16-174519_S25	Salmonella enterica subsp. enterica serovar Napoli	Human	2016	Italy	Campania region	2095	161 147 151 178 155 12 142	ENGAGE	523404	52.17	4610839	142	77635	4329
16-174520_S32	Salmonella enterica subsp. enterica serovar Napoli	Human	2016	Italy	Campania region	2095	161 147 151 178 155 12 142	ENGAGE	932509	52.12	4716978	134	84317	4476
16-174522_S33	Salmonella enterica subsp. enterica serovar Napoli	Human	2016	Italy	Campania region	2095	161 147 151 178 155 12 142	ENGAGE	648648	52.18	4509421	118	96205	4223
16-174529_S26	Salmonella enterica subsp. enterica serovar Napoli	NA	2016	Italy	Campania region	474	161 147 96 178 155 12 142	ENGAGE	652594	52.3	4480758	138	72302	4159
16-174530_S27	Salmonella enterica subsp. enterica serovar Napoli	Livestock	2016	Italy	Campania region	2019	161 147 348 178 155 12 142	ENGAGE	460256	52.16	4713259	148	63440	4429
16-174531_S34	Salmonella enterica subsp. enterica serovar Napoli	Livestock	2016	Italy	Campania region	2019	161 147 348 178 155 12 142	ENGAGE	404070	52.22	4707036	122	74197	4447
16-174532_S28	Salmonella enterica subsp. enterica serovar Napoli	Human	2016	Italy	Campania region	474	161 147 96 178 155 12 142	ENGAGE	667836	52.27	4738933	137	70983	4474
16-174533_S35	Salmonella enterica subsp. enterica serovar Napoli	Human	2016	Italy	Campania region	474	161 147 96 178 155 12 142	ENGAGE	660680	52.24	4598492	134	78010	4334
16-174534_S29	Salmonella enterica subsp. enterica serovar Napoli	Human	2016	Italy	Campania region	2019	161 147 348 178 155 12 142	ENGAGE	717349	52.22	4703096	124	71638	4458
16-174535_S1	Salmonella enterica subsp. enterica serovar Napoli	Human	2015	Italy	Campania region	2095	161 147 151 178 155 12 142	ENGAGE	175279	52.21	4543878	248	38932	4267
16-174536_S6	Salmonella enterica subsp. enterica serovar Napoli	Human	2016	Italy	Campania region	2095	161 147 151 178 155 12 142	ENGAGE	473011	52.18	4498794	125	94696	4222
16-174537_S30	Salmonella enterica subsp. enterica serovar Napoli	Human	2016	Italy	Campania region	2095	161 147 151 178 155 12 142	ENGAGE	711220	52.18	4539767	119	77636	4260
16-174538_S2	Salmonella enterica subsp. enterica serovar Napoli	Human	2015	Italy	Campania region	2095	161 147 151 178 155 12 142	ENGAGE	197887	52.21	4553479	245	35634	4285
16-174539_S3	Salmonella enterica subsp. enterica serovar Napoli	Human	2015	Italy	Campania region	2095	161 147 151 178 155 12 142	ENGAGE	287908	52.14	4553178	165	59116	4285
16-174540_S31	Salmonella enterica subsp. enterica serovar Napoli	Human	2016	Italy	Campania region	2095	161 147 151 178 155 12 142	ENGAGE	671270	52.14	4569708	122	96300	4306
16-174541_S32	Salmonella enterica subsp. enterica serovar Napoli	NA	2016	Italy	Campania region	2019	161 147 348 178 155 12 142	ENGAGE	343452	52.16	4713692	170	55486	4434
16-174542_S33	Salmonella enterica subsp. enterica serovar Napoli	NA	2016	Italy	Campania region	2019	161 147 348 178 155 12 142	ENGAGE	774638	52.18	4711713	130	77902	4435
16-174543_S34	Salmonella enterica subsp. enterica serovar Napoli	NA	2016	Italy	Campania region	2095	161 147 151 178 155 12 142	ENGAGE	857555	52.17	4683697	135	88944	4430
16-174544_S35	Salmonella enterica subsp. enterica serovar Napoli	Human	2016	Italy	Campania region	2095	161 147 151 178 155 12 142	ENGAGE	498656	52.21	4525620	123	87516	4249
16-174545_S36	Salmonella enterica subsp. enterica serovar Napoli	Human	2016	Italy	Campania region	2008	161 147 348 178 155 436 142	ENGAGE	671012	52.12	4804392	138	78645	4546
16-174546_S1	Salmonella enterica subsp. enterica serovar Napoli	Human	2016	Italy	Campania region	2095	161 147 151 178 155 12 142	ENGAGE	439753	52.12	4614451	133	84403	4361
16-174547_S2	Salmonella enterica subsp. enterica serovar Napoli	Human	2016	Italy	Campania region	2095	161 147 151 178 155 12 142	ENGAGE	568686	52.14	4584816	127	78481	4325
16-174548_S4	Salmonella enterica subsp. enterica serovar Napoli	Human	2016	Italy	Campania region	2095	161 147 151 178 155 12 142	ENGAGE	1201372	52.13	4573472	123	88953	4322
17-106735_S22	Salmonella enterica subsp. enterica serovar Napoli	Human	2011	Italy	NA	474	161 147 96 178 155 12 142	ENGAGE	768132	52.19	4537632	83	148902	4208
17-111287_S32	Salmonella enterica subsp. enterica serovar Napoli	Companion animal	2012	Italy	Lazio region	1853	161 163 338 178 155 12 142	ENGAGE	483521	52.13	4690916	74	182414	4389
17-111288_S33	Salmonella enterica subsp. enterica serovar Napoli	Companion animal	2012	Italy	Lazio region	1853	161 163 338 178 155 12 142	ENGAGE	545269	52.11	4695713	80	176122	4391
17-32057_S6	Salmonella enterica subsp. enterica serovar Napoli	Human	2005	Italy	Trentino Alto Adige region	474	161 147 96 178 155 12 142	ENGAGE	826572	52.27	4604757	81	140519	4315
17-33343_S7	Salmonella enterica subsp. enterica serovar Napoli	Human	2007	Italy	Friuli Venezia Giulia region	1637	161 163 96 178 155 12 142	ENGAGE	245891	52.17	4698777	139	83747	4431
17-33346_S10	Salmonella enterica subsp. enterica serovar Napoli	Human	2007	Italy	NA	474	161 147 96 178 155 12 142	ENGAGE	461791	52.21	4659095	92	129982	4358
17-33354_S9	Salmonella enterica subsp. enterica serovar Napoli	Human	2008	Italy	Trentino Alto Adige region	2095	161 147 151 178 155 12 142	ENGAGE	321526	52.18	4511269	145	65884	4234
17-33355_S11	Salmonella enterica subsp. enterica serovar Napoli	Human	2008	Italy	NA	474	161 147 96 178 155 12 142	ENGAGE	417471	52.24	4605620	209	43689	4312
17-33356_S10	Salmonella enterica subsp. enterica serovar Napoli	Environment	2008	Italy	Marche region	1637	161 163 96 178 155 12 142	ENGAGE	281884	52.13	4724938	120	91381	4450
17-33358_S11	Salmonella enterica subsp. enterica serovar Napoli	Human	2009	Italy	Piedmont	2095	161 147 151 178 155 12 142	ENGAGE	743931	52.18	4531717	124	76978	4278
17-33360_S15	Salmonella enterica subsp. enterica serovar Napoli	Human	2009	Italy	Piedmont	474	161 147 96 178 155 12 142	ENGAGE	330705	52.25	4687339	166	71009	4388
17-33361_S12	Salmonella enterica subsp. enterica serovar Napoli	Human	2009	Italy	Calabria region	474	161 147 96 178 155 12 142	ENGAGE	208034	52.36	4395954	175	52104	4061
17-33363_S13	Salmonella enterica subsp. enterica serovar Napoli	Human	2009	Italy	Calabria region	474	161 147 96 178 155 12 142	ENGAGE	207529	52.31	4537667	200	51562	4245
17-33364_S14	Salmonella enterica subsp. enterica serovar Napoli	Human	2009	Italy	Marche region	474	161 147 96 178 155 12 142	ENGAGE	249197	52.33	4516567	176	51660	4188
17-33365_S16	Salmonella enterica subsp. enterica serovar Napoli	Environment	2009	Italy	Piedmont	474	161 147 96 178 155 12 142	ENGAGE	629529	52.13	4916778	141	92251	4695
17-33366_S17	Salmonella enterica subsp. enterica serovar Napoli	Environment	2009	Italy	Piedmont	474	161 147 96 178 155 12 142	ENGAGE	718379	52.23	4803056	110	151423	4573
17-33367_S18	Salmonella enterica subsp. enterica serovar Napoli	Environment	2009	Italy	Piedmont	474	161 147 96 178 155 12 142	ENGAGE	783513	52.24	4764501	121	135225	4521
17-33368_S26	Salmonella enterica subsp. enterica serovar Napoli	Human	2009	Italy	Calabria region	474	161 147 96 178 155 12 142	ENGAGE	560660	52.32	4505907	151	72653	4187
17-33369_S19	Salmonella enterica subsp. enterica serovar Napoli	Environment	2009	Italy	Piedmont	474	161 147 96 178 155 12 142	ENGAGE	412509	52.19	4780492	122	96354	4551
17-33371_S20	Salmonella enterica subsp. enterica serovar Napoli	Environment	2009	Italy	Piedmont	474	161 147 96 178 155 12 142	ENGAGE	189932	52.26	4789464	210	58664	4565
17-33373_S21	Salmonella enterica subsp. enterica serovar Napoli	Human	2009	Italy	Piedmont	474	161 147 96 178 155 12 142	ENGAGE	591334	52.27	4538811	90	92575	4218
17-33374_S22	Salmonella enterica subsp. enterica serovar Napoli	Environment	2009	Italy	Piedmont	474	161 147 96 178 155 12 142	ENGAGE	167043	52.19	4844064	271	37682	4623
17-33375_S23	Salmonella enterica subsp. enterica serovar Napoli	Environment	2009	Italy	Piedmont	474	161 147 96 178 155 12 142	ENGAGE	699833	52.17	4904827	144	92575	4686
17-33376_S24	Salmonella enterica subsp. enterica serovar Napoli	Environment	2009	Italy	Piedmont	474	161 147 96 178 155 12 142	ENGAGE	644691	52.16	4857281	118	109507	4621
17-33377_S25	Salmonella enterica subsp. enterica serovar Napoli	Human	2009	Italy	Calabria region	474	161 147 96 178 155 12 142	ENGAGE	214836	52.29	4585854	237	39931	4305
17-33379_S27	Salmonella enterica subsp. enterica serovar Napoli	Environment	2008	Italy	Veneto region	1637	161 163 96 178 155 12 142	ENGAGE	402038	52.09	4780320	104	161042	4535
17-33381_S28	Salmonella enterica subsp. enterica serovar Napoli	Environment	2009	Italy	Veneto region	1637	161 163 96 178 155 12 142	ENGAGE	169554	52.1	4767348	182	50788	4536
17-33382_S29	Salmonella enterica subsp. enterica serovar Napoli	Human	2017	Italy	Piedmont	474	161 147 96 178 155 12 142	ENGAGE	224431	52.27	4787151	188	55246	4562
17-33384_S12	Salmonella enterica subsp. enterica serovar Napoli	Human	2014	Italy	NA	2095	161 147 151 178 155 12 142	ENGAGE	348234	52.15	4596944	146	77680	4348
17-33386_S31	Salmonella enterica subsp. enterica serovar Napoli	Environment	2010	Italy	Piedmont	474	161 147 96 178 155 12 142	ENGAGE	1315613	52.27	4555053	76	151766	4247
17-33388_S32	Salmonella enterica subsp. enterica serovar Napoli	Environment	2010	Italy	Piedmont	474	161 147 96 178 155 12 142	ENGAGE	1083727	52.23	4883533	141	135225	4679
17-33390_S33	Salmonella enterica subsp. enterica serovar Napoli	Environment	2010	Italy	Piedmont	474	161 147 96 178 155 12 142	ENGAGE	219309	52.24	4550616	187	50487	4239
17-33391_S1	Salmonella enterica subsp. enterica serovar Napoli	Human	2010	Italy	Piedmont	474	161 147 96 178 155 12 142	ENGAGE	545211	52.25	4518339	86	139904	4177
17-33394_S2	Salmonella enterica subsp. enterica serovar Napoli	Human	2010	Italy	Trentino Alto Adige region	474	161 147 96 178 155 12 142	ENGAGE	518483	52.26	4623533	87	148894	4341
17-33395_S3	Salmonella enterica subsp. enterica serovar Napoli	Environment	2010	Italy	Marche region	1637	161 163 96 178 155 12 142	ENGAGE	543017	52.17	4648169	82	169001	4382
17-33396_S4	Salmonella enterica subsp. enterica serovar Napoli	Environment	2010	Italy	Marche region	1637	161 163 96 178 155 12 142	ENGAGE	508083	52.11	4728632	85	158774	4473
17-33398_S5	Salmonella enterica subsp. enterica serovar Napoli	Human	2010	Italy	NA	474	161 147 96 178 155 12 142	ENGAGE	531339	52.13	4610020	81	105819	4293
17-33399_S6	Salmonella enterica subsp. enterica serovar Napoli	Environment	2010	Italy	Veneto region	474	161 147 96 178 155 12 142	ENGAGE	335943	52.22	4666406	110	101079	4421
17-33402_S7	Salmonella enterica subsp. enterica serovar Napoli	Environment	2011	Italy	Marche region	1637	161 163 96 178 155 12 142	ENGAGE	383304	52.16	4617695	81	168898	4343
17-33403_S8	Salmonella enterica subsp. enterica serovar Napoli	Environment	2011	Italy	Marche region	1637	161 163 96 178 155 12 142	ENGAGE	473792	52.09	4782869	93	148261	4538
17-33404_S9	Salmonella enterica subsp. enterica serovar Napoli	Environment	2011	Italy	Marche region	1637	161 163 96 178 155 12 142	ENGAGE	347585	52.05	4808541	97	148261	4565
2528-2011_S10	Salmonella enterica subsp. enterica serovar Napoli	Food	2011	Italy	Veneto region	1637	161 163 96 178 155 12 142	ENGAGE	741485	52.12	4740210	88	170390	4499
2606-2011_S11	Salmonella enterica subsp. enterica serovar Napoli	Food	2011	Italy	Veneto region	2019	161 147 348 178 155 12 142	ENGAGE	629924	52.12	4722000	138	72547	4456
3013-2011_S12	Salmonella enterica subsp. enterica serovar Napoli	Poultry	2011	Italy	Veneto region	474	161 147 96 178 155 12 142	ENGAGE	909720	52.29	4569489	76	139904	4256
3022-2011_S13	Salmonella enterica subsp. enterica serovar Napoli	Human	2011	Italy	Trentino Alto Adige region	474	161 147 96 178 155 12 142	ENGAGE	778011	52.13	4647553	101	92575	4373
3372-2012_S8	Salmonella enterica subsp. enterica serovar Napoli	Laboratory	2012	Italy	Sicily	2019	161 147 348 178 155 12 142	ENGAGE	744932	52.23	4669493	138	85344	4434
3399-2011_S14	Salmonella enterica subsp. enterica serovar Napoli	Human	2011	Italy	Trentino Alto Adige region	474	161 147 96 178 155 12 142	ENGAGE	713727	52.24	4764777	100	113633	4517
3530-2011_S15	Salmonella enterica subsp. enterica serovar Napoli	Food	2011	Italy	Veneto region	2008	161 147 348 178 155 436 142	ENGAGE	908161	52.1	4794111	125	83792	4558
3868-2011_S16	Salmonella enterica subsp. enterica serovar Napoli	NA	2011	Italy	Veneto region	1637	161 163 96 178 155 12 142	ENGAGE	716817	52.16	4678372	87	168956	4413
77-2011_S9	Salmonella enterica subsp. enterica serovar Napoli	Laboratory	2011	Italy	Lombardy	474	161 147 96 178 155 12 142	ENGAGE	783560	52.3	4547917	79	132549	4238
954-2015_S18	Salmonella enterica subsp. enterica serovar Napoli	Poultry	2015	Italy	Campania region	474	161 147 96 178 155 12 142	ENGAGE	793686	52.12	4590278	137	72404	4282
957-2015_S19	Salmonella enterica subsp. enterica serovar Napoli	Livestock	2015	Italy	Campania region	2095	161 147 151 178 155 12 142	ENGAGE	709626	52.15	4602085	129	77694	4353
964-2015_S20	Salmonella enterica subsp. enterica serovar Napoli	Human	2015	Italy	Campania region	2095	161 147 151 178 155 12 142	ENGAGE	728233	52.17	4575172	121	88953	4317
965-2015_S21	Salmonella enterica subsp. enterica serovar Napoli	Human	2015	Italy	Campania region	474	161 147 96 178 155 12 142	ENGAGE	768195	52.31	4519523	135	73300	4210
966-2015_S22	Salmonella enterica subsp. enterica serovar Napoli	Human	2015	Italy	Campania region	474	161 147 96 178 155 12 142	ENGAGE	587996	52.25	4538574	134	78405	4258
967-2015_S23	Salmonella enterica subsp. enterica serovar Napoli	Human	2015	Italy	Campania region	474	161 147 96 178 155 12 142	ENGAGE	667589	52.21	4626705	150	71595	4353
968-2015_S24	Salmonella enterica subsp. enterica serovar Napoli	Human	2015	Italy	Campania region	474	161 147 96 178 155 12 142	ENGAGE	1232196	52.3	4523888	128	80322	4220
DTU2017-703-PRJ1109-Salmonella-Napoli-2006-60-55-4_S36	Salmonella enterica subsp. enterica serovar Napoli	NA	2017	Denmark	NA	474	161 147 96 178 155 12 142	ENGAGE	527419	52.26	4560930	96	135226	4260
DTU2017-704-PRJ1109-Salmonella-Napoli-2006-60-880-1_S37	Salmonella enterica subsp. enterica serovar Napoli	Food	2017	Denmark	NA	2008	161 147 348 178 155 436 142	ENGAGE	437251	52.13	4744918	138	73827	4482
DTU2017-705-PRJ1109-Salmonella-Napoli-2012-60-2797-1_S38	Salmonella enterica subsp. enterica serovar Napoli	Food	2017	Denmark	NA	2019	161 147 348 178 155 12 142	ENGAGE	443674	52.16	4691825	144	73764	4398
DTU2017-706-PRJ1109-Salmonella-Napoli-2013-60-804-1_S39	Salmonella enterica subsp. enterica serovar Napoli	Food	2017	Denmark	NA	2008	161 147 348 178 155 436 142	ENGAGE	507067	52.16	4709383	143	71981	4441
DTU2017-707-PRJ1109-Salmonella-Napoli-7423188_S40	Salmonella enterica subsp. enterica serovar Napoli	NA	2017	Denmark	NA	474	161 147 96 178 155 12 142	ENGAGE	531294	51.98	4868488	101	113360	4616
ERS1979715	Salmonella enterica subsp. enterica serovar Napoli	Food	NA	Germany	NA	474	161 147 96 178 155 12 142	ENTEROBASE	NA	52.27	4560811	119	82961	4246
ERS1979716	Salmonella enterica subsp. enterica serovar Napoli	Food	NA	Germany	NA	474	161 147 96 178 155 12 142	ENTEROBASE	NA	52.3	4496989	95	94870	4184
ERS1979717	Salmonella enterica subsp. enterica serovar Napoli	Food	NA	Germany	NA	1637	161 163 96 178 155 12 142	ENTEROBASE	NA	52.26	4688436	219	51317	4429
ERS1979720	Salmonella enterica subsp. enterica serovar Napoli	Environment	NA	Germany	NA	2095	161 147 151 178 155 12 142	ENTEROBASE	NA	52.13	4623577	168	58190	4372
ERS1979721	Salmonella enterica subsp. enterica serovar Napoli	Environment	NA	Germany	NA	2095	161 147 151 178 155 12 142	ENTEROBASE	NA	52.19	4583340	153	62884	4325
ERS1979722	Salmonella enterica subsp. enterica serovar Napoli	Food	NA	Germany	NA	2008	161 147 348 178 155 436 142	ENTEROBASE	NA	52.2	4707693	152	62422	4430
ERS1979723	Salmonella enterica subsp. enterica serovar Napoli	NA	NA	Germany	NA	2008	161 147 348 178 155 436 142	ENTEROBASE	NA	52.17	4778470	159	62079	4516
ERS1979724	Salmonella enterica subsp. enterica serovar Napoli	NA	NA	Germany	NA	2008	161 147 348 178 155 436 142	ENTEROBASE	NA	52.33	4737220	229	44540	4479
ERS1979725	Salmonella enterica subsp. enterica serovar Napoli	Food	NA	Germany	NA	2095	161 147 151 178 155 12 142	ENTEROBASE	NA	52.23	4506939	129	77566	4227
H123340550	Salmonella enterica subsp. enterica serovar Napoli	Human	2012	United Kingdom	NA	2008	161 147 348 178 155 436 142	ENTEROBASE	NA	52.18	4802072	138	71846	4545
H131300226	Salmonella enterica subsp. enterica serovar Napoli	Human	2013	United Kingdom	NA	1637	161 163 96 178 155 12 142	ENTEROBASE	NA	52.05	4723265	74	174723	4475
H132900669	Salmonella enterica subsp. enterica serovar Napoli	Human	2013	United Kingdom	NA	2008	161 147 348 178 155 436 142	ENTEROBASE	NA	52.17	4668228	139	73898	4516
MS160355	Salmonella enterica subsp. enterica serovar Napoli	Human	2016	Ireland	NA	2008	161 147 348 178 155 436 142	ENTEROBASE	NA	52.12	4751838	123	86362	4496
MS170187	Salmonella enterica subsp. enterica serovar Napoli	Human	2017	Ireland	NA	2008	161 147 348 178 155 436 142	ENTEROBASE	NA	52.12	4736823	119	90799	4486
MS170226	Salmonella enterica subsp. enterica serovar Napoli	Human	2017	Ireland	NA	474	161 147 96 178 155 12 142	ENTEROBASE	NA	52.16	4596595	71	149383	4303
PNUSAS001464	Salmonella enterica subsp. enterica serovar Napoli	NA	2015	United States	NA	2095	161 147 151 178 155 12 142	ENTEROBASE	NA	52.18	4596624	223	41282	4377
PNUSAS001489	Salmonella enterica subsp. enterica serovar Napoli	NA	2016	United States	NA	2095	161 147 151 178 155 12 142	ENTEROBASE	NA	52.16	4606177	128	87720	4357
PNUSAS001666	Salmonella enterica subsp. enterica serovar Napoli	NA	2016	United States	NA	2095	161 147 151 178 155 12 142	ENTEROBASE	NA	52.16	4592646	130	84583	4360
PNUSAS001782	Salmonella enterica subsp. enterica serovar Napoli	NA	2016	United States	NA	2095	161 147 151 178 155 12 142	ENTEROBASE	NA	52.14	4575570	119	83114	4319
Salmonella_Napoli_233-14	Salmonella enterica subsp. enterica serovar Napoli	Human	2014	Poland	NA	2008	161 147 348 178 155 436 142	ENTEROBASE	NA	52.12	4740121	123	86373	4480
GCA_003296145.1_ASM329614v1	Salmonella enterica subsp. enterica serovar Napoli	Human	2018	NA	NA	474	161 147 96 178 155 12 142	GenBank	NA	52.14	4769590	2	4679033	4655

## Sheet: Other serovar genomes
SAMPLE_NAME	Organism_Name	Source	Collection_Year	Country	ST	ST-profile	Origin	Total_sequences	GC (%)	Total length	# scaffolds	N50	CDS
GCA_000006945.2_ASM694v2	Salmonella enterica subsp. enterica serovar Typhimurium str. LT2	NA	NA	NA	19	10 7 12 9 5 9 2	GenBank	NA	52.2171	4951380	2	NA	4548
GCA_000008105.1_ASM810v1	Salmonella enterica subsp. enterica serovar Choleraesuis str. SC-B67	NA	NA	NA	66	34 31 35 14 26 6 8	GenBank	NA	52.1737	4944000	3	NA	4667
GCA_000009505.1_ASM950v1	Salmonella enterica subsp. enterica serovar Enteritidis str. P125109	NA	NA	NA	11	5 2 3 7 6 6 11	GenBank	NA	52.2	4685850	1	NA	4502
GCA_000016045.1_ASM1604v1	Salmonella enterica subsp. enterica serovar Newport str. SL254	NA	NA	NA	45	10 7 21 14 15 12 12	GenBank	NA	52.2145	5007720	3	NA	4898
GCA_000020705.1_ASM2070v1	Salmonella enterica subsp. enterica serovar Heidelberg str. SL476	NA	NA	NA	15	2 7 9 9 5 9 12	GenBank	NA	52.069	4983510	3	NA	4848
GCA_000020925.1_ASM2092v1	Salmonella enterica subsp. enterica serovar Dublin str. CT_02021853	NA	NA	NA	10	5 2 3 6 5 5 10	GenBank	NA	52.1454	4917460	2	NA	4731
GCA_000022165.1_ASM2216v1	Salmonella enterica subsp. enterica serovar Typhimurium str. 14028S	NA	NA	NA	19	10 7 12 9 5 9 2	GenBank	NA	52.217	4964100	2	NA	4843
GCA_000027025.1_ASM2702v1	Salmonella enterica subsp. enterica serovar Typhimurium str. D23580	Human	2004	NA	313	10 7 12 9 112 9 2	GenBank	NA	52.2	4879400	1	NA	4737
GCA_000188735.1_ASM18873v1	Salmonella enterica subsp. enterica serovar Typhimurium str. ST4/74	NA	NA	NA	19	10 7 12 9 5 9 2	GenBank	NA	52.1975	5067450	4	NA	4971
GCA_000210855.2_ASM21085v2	Salmonella enterica subsp. enterica serovar Typhimurium str. SL1344	NA	NA	NA	19	10 7 12 9 5 9 2	GenBank	NA	52.1975	5067450	4	NA	4967
GCA_000213635.1_ASM21363v1	Salmonella enterica subsp. enterica serovar Typhimurium str. UK-1	NA	NA	NA	19	10 7 12 9 5 9 2	GenBank	NA	52.2152	4911150	2	NA	4773
GCA_000252875.1_ASM25287v1	Salmonella enterica subsp. enterica serovar Typhimurium str. 798	Porcine	NA	NA	19	10 7 12 9 5 9 2	GenBank	NA	52.217	4970100	2	NA	4812
GCA_000258365.1_ASM25836v1	Salmonella enterica subsp. enterica serovar Heidelberg str. B182	Bovine	NA	NA	15	2 7 9 9 5 9 12	GenBank	NA	52.1137	4788050	2	NA	4555
GCA_000271885.2_ASM27188v2	Salmonella enterica subsp. enterica serovar Newport str. Levine 1	NA	NA	NA	5	16 43 45 43 36 39 42	GenBank	NA	52.1	4841920	1	NA	4622
GCA_000271905.2_ASM27190v2	Salmonella enterica subsp. enterica serovar Newport str. Levine 15	NA	NA	NA	118	16 2 45 43 36 39 42	GenBank	NA	52.2	4883710	1	NA	4696
GCA_000272715.4_ASM27271v4	Salmonella enterica subsp. enterica serovar Newport str. CVM 21550	Porcine	NA	NA	45	10 7 21 14 15 12 12	GenBank	NA	52.1952	4978520	2	NA	4878
GCA_000272735.4_ASM27273v4	Salmonella enterica subsp. enterica serovar Newport str. CVM 22513	Bovine	2003	NA	45	10 7 21 14 15 12 12	GenBank	NA	52.1951	4951110	2	NA	4803
GCA_000272755.4_ASM27275v4	Salmonella enterica subsp. enterica serovar Newport str. CVM 21538	Poultry	NA	NA	45	10 7 21 14 15 12 12	GenBank	NA	52.2131	4875940	2	NA	4675
GCA_000272775.4_ASM27277v4	Salmonella enterica subsp. enterica serovar Newport str. CVM 22425	Bovine	2003	NA	45	10 7 21 14 15 12 12	GenBank	NA	52.1905	4991130	2	NA	4847
GCA_000272795.2_ASM27279v2	Salmonella enterica subsp. enterica serovar Newport str. CVM 21554	Porcine	2001	NA	45	10 7 21 14 15 12 12	GenBank	NA	52.3	4726690	1	NA	2783
GCA_000272815.2_ASM27281v2	Salmonella enterica subsp. enterica serovar Newport str. CVM N18486	NA	2004	NA	45	10 7 21 14 15 12 12	GenBank	NA	52.2	4755840	1	NA	4585
GCA_000272835.4_ASM27283v4	Salmonella enterica subsp. enterica serovar Newport str. CVM N1543	NA	2004	NA	45	10 7 21 14 15 12 12	GenBank	NA	52.1976	4946540	2	NA	4824
GCA_000272895.3_ASM27289v3	Salmonella enterica subsp. enterica serovar Newport str. CVM 22462	Companion animal	2003	NA	45	10 7 21 14 15 12 12	GenBank	NA	52.1435	5121200	4	NA	5053
GCA_000280315.2_ASM28031v2	Salmonella enterica subsp. enterica serovar Enteritidis str. 77-1427	Human	1977	NA	11	5 2 3 7 6 6 11	GenBank	NA	52.0968	4718680	2	NA	4546
GCA_000283735.1_ASM28373v1	Salmonella enterica subsp. enterica serovar Typhimurium str. T000240	NA	NA	NA	19	10 7 12 9 5 9 2	GenBank	NA	52.2422	5069990	3	NA	4958
GCA_000329365.2_ASM32936v2	Salmonella enterica subsp. enterica serovar Enteritidis str. CDC_2010K_0968	Human	2010	NA	11	5 2 3 7 6 6 11	GenBank	NA	52.1975	4739030	2	NA	4554
GCA_000335875.2_ASM33587v2	Salmonella enterica subsp. enterica serovar Enteritidis str. 18569	NA	NA	NA	11	5 2 3 7 6 6 11	GenBank	NA	52.1962	4745330	2	NA	4558
GCA_000380325.1_ASM38032v1	Salmonella enterica subsp. enterica serovar Typhimurium str. U288	NA	NA	NA	NA	NA	GenBank	NA	52.2438	5017060	4	NA	4892
GCA_000430085.2_ASM43008v2	Salmonella enterica subsp. enterica serovar Heidelberg str. CFSAN002069	NA	NA	NA	15	2 7 9 9 5 9 12	GenBank	NA	52.1204	4931990	3	NA	4784
GCA_000430105.1_ASM43010v1	Salmonella enterica subsp. enterica serovar Heidelberg str. 41578	Human	2011	NA	15	2 7 9 9 5 9 12	GenBank	NA	52.1153	4951480	4	NA	4827
GCA_000430145.3_ASM43014v3	Salmonella enterica subsp. enterica serovar Typhimurium var. 5- str. CFSAN001921	NA	NA	NA	19	10 7 12 9 5 9 2	GenBank	NA	52.1726	5089220	4	NA	4939
GCA_000430165.1_ASM43016v1	Salmonella enterica subsp. enterica serovar 4,[5],12:i:- str. 08-1736	NA	NA	NA	19	10 7 12 9 5 9 2	GenBank	NA	52.2	4822190	1	NA	4685
GCA_000442415.1_ASM44241v1	Salmonella enterica subsp. enterica serovar Newport str. USMARC-S3124.1	Bovine	2006	NA	45	10 7 21 14 15 12 12	GenBank	NA	52.1	4915960	1	NA	4806
GCA_000483715.2_ASM48371v2	Salmonella enterica subsp. enterica serovar Newport str. WA_14882	NA	NA	NA	45	10 7 21 14 15 12 12	GenBank	NA	52.2	4712540	1	NA	4521
GCA_000486045.2_ASM48604v2	Salmonella enterica subsp. enterica serovar Heidelberg str. SARA35	NA	NA	NA	15	2 7 9 9 5 9 12	GenBank	NA	52.2	4751210	1	NA	4553
GCA_000486345.2_ASM48634v2	Salmonella enterica subsp. enterica serovar Typhimurium str. SARA13	NA	NA	NA	19	10 7 12 9 5 9 2	GenBank	NA	52.2172	4913630	2	NA	4737
GCA_000487295.2_ASM48729v2	Salmonella enterica subsp. enterica serovar Choleraesuis str. ATCC 10708	NA	NA	NA	22	12 2 15 14 11 14 16	GenBank	NA	52.0988	4943440	2	NA	4735
GCA_000493535.2_DT2	Salmonella enterica subsp. enterica serovar Typhimurium str. DT2	NA	NA	NA	128	10 7 12 9 5 55 2	GenBank	NA	52.2172	4908640	2	NA	4751
GCA_000493675.1_DT104	Salmonella enterica subsp. enterica serovar Typhimurium str. DT104	NA	NA	NA	19	10 7 12 9 5 9 2	GenBank	NA	52.1187	5027660	2	NA	4921
GCA_000505705.1_ASM50570v1	Salmonella enterica subsp. enterica serovar Heidelberg str. CFSAN002064	Human	2012	NA	15	2 7 9 9 5 9 12	GenBank	NA	52.114	4821560	2	NA	4639
GCA_000612325.1_ASM61232v1	Salmonella enterica subsp. enterica serovar Enteritidis	Human	2013	NA	11	5 2 3 7 6 6 11	GenBank	NA	52.1975	4738300	2	NA	4555
GCA_000623055.2_ASM62305v2	Salmonella enterica subsp. enterica serovar Enteritidis str. EC20121175	NA	NA	NA	11	5 2 3 7 6 6 11	GenBank	NA	52.2	4679950	1	NA	4488
GCA_000623095.2_ASM62309v2	Salmonella enterica subsp. enterica serovar Enteritidis str. EC20121178	NA	NA	NA	11	5 2 3 7 6 6 11	GenBank	NA	52.2	4685850	1	NA	4501
GCA_000623115.2_ASM62311v2	Salmonella enterica subsp. enterica serovar Enteritidis str. EC20121179	NA	NA	NA	11	5 2 3 7 6 6 11	GenBank	NA	52.2	4685850	1	NA	4500
GCA_000623135.2_ASM62313v2	Salmonella enterica subsp. enterica serovar Enteritidis str. EC20121180	NA	NA	NA	11	5 2 3 7 6 6 11	GenBank	NA	52.2	4685850	1	NA	4499
GCA_000623195.2_ASM62319v2	Salmonella enterica subsp. enterica serovar Enteritidis str. EC20120005	NA	2011	NA	11	5 2 3 7 6 6 11	GenBank	NA	52.2	4679290	1	NA	4491
GCA_000623275.1_ASM62327v1	Salmonella enterica subsp. enterica serovar Enteritidis str. EC20110361	Human	2009	NA	11	5 2 3 7 6 6 11	GenBank	NA	52.2	4682910	1	NA	4481
GCA_000623295.1_ASM62329v1	Salmonella enterica subsp. enterica serovar Enteritidis str. EC20110360	Human	2004	NA	11	5 2 3 7 6 6 11	GenBank	NA	52.2	4678620	1	NA	4483
GCA_000623315.1_ASM62331v1	Salmonella enterica subsp. enterica serovar Enteritidis str. EC20110359	Human	2004	NA	11	5 2 3 7 6 6 11	GenBank	NA	52.2	4711470	1	NA	4526
GCA_000623335.1_ASM62333v1	Salmonella enterica subsp. enterica serovar Enteritidis str. EC20110358	Human	2009	NA	11	5 2 3 7 6 6 11	GenBank	NA	52.2	4678690	1	NA	4487
GCA_000623355.1_ASM62335v1	Salmonella enterica subsp. enterica serovar Enteritidis str. EC20110357	Human	2003	NA	11	5 2 3 7 6 6 11	GenBank	NA	52.2	4678420	1	NA	4488
GCA_000623375.1_ASM62337v1	Salmonella enterica subsp. enterica serovar Enteritidis str. EC20110356	Human	2009	NA	11	5 2 3 7 6 6 11	GenBank	NA	52.2	4682810	1	NA	4496
GCA_000623395.2_ASM62339v2	Salmonella enterica subsp. enterica serovar Enteritidis str. SA19981857	NA	1998	NA	11	5 2 3 7 6 6 11	GenBank	NA	52.2	4685850	1	NA	4499
GCA_000623455.2_ASM62345v2	Salmonella enterica subsp. enterica serovar Enteritidis str. SA19992322	Human	1998	NA	11	5 2 3 7 6 6 11	GenBank	NA	52.2	4685850	1	NA	4498
GCA_000623475.2_ASM62347v2	Salmonella enterica subsp. enterica serovar Enteritidis str. SA19994216	NA	1999	NA	11	5 2 3 7 6 6 11	GenBank	NA	52.2	4685850	1	NA	4503
GCA_000623615.2_ASM62361v2	Salmonella enterica subsp. enterica serovar Enteritidis str. SA19960848	NA	1996	NA	11	5 2 3 7 6 6 11	GenBank	NA	52.2	4685850	1	NA	4498
GCA_000623655.2_ASM62365v2	Salmonella enterica subsp. enterica serovar Enteritidis str. SA19970510	NA	1997	NA	11	5 2 3 7 6 6 11	GenBank	NA	52.2	4685850	1	NA	4501
GCA_000623675.2_ASM62367v2	Salmonella enterica subsp. enterica serovar Enteritidis str. SA19970769	NA	1997	NA	11	5 2 3 7 6 6 11	GenBank	NA	52.2	4685850	1	NA	4500
GCA_000623715.2_ASM62371v2	Salmonella enterica subsp. enterica serovar Enteritidis str. SA19980677	NA	1998	NA	11	5 2 3 7 6 6 11	GenBank	NA	52.2	4685850	1	NA	4497
GCA_000623735.2_ASM62373v2	Salmonella enterica subsp. enterica serovar Enteritidis str. SA19981522	NA	1998	NA	11	5 2 3 7 6 6 11	GenBank	NA	52.2	4685850	1	NA	4501
GCA_000624055.2_ASM62405v2	Salmonella enterica subsp. enterica serovar Enteritidis str. SA20094352	NA	2009	NA	11	5 2 3 7 6 6 11	GenBank	NA	52.2	4685850	1	NA	4499
GCA_000624175.2_ASM62417v2	Salmonella enterica subsp. enterica serovar Enteritidis str. EC20121177	NA	NA	NA	11	5 2 3 7 6 6 11	GenBank	NA	52.2	4685850	1	NA	4499
GCA_000624395.2_ASM62439v2	Salmonella enterica subsp. enterica serovar Enteritidis str. EC20120002	NA	2010	NA	11	5 2 3 7 6 6 11	GenBank	NA	52.2	4679420	1	NA	4492
GCA_000625855.2_ASM62585v2	Salmonella enterica subsp. enterica serovar Enteritidis str. SA20082034	NA	2008	NA	11	5 2 3 7 6 6 11	GenBank	NA	52.2	4685660	1	NA	4501
GCA_000626095.2_ASM62609v2	Salmonella enterica subsp. enterica serovar Enteritidis str. EC20120200	NA	2010	NA	11	5 2 3 7 6 6 11	GenBank	NA	52.2	4685850	1	NA	4498
GCA_000626175.1_ASM62617v1	Salmonella enterica subsp. enterica serovar Enteritidis str. EC20110354	Human	2010	NA	11	5 2 3 7 6 6 11	GenBank	NA	52.2	4711160	1	NA	4527
GCA_000626195.1_ASM62619v1	Salmonella enterica subsp. enterica serovar Enteritidis str. EC20120008	NA	2006	NA	11	5 2 3 7 6 6 11	GenBank	NA	52.2	4711920	1	NA	4501
GCA_000626215.1_ASM62621v1	Salmonella enterica subsp. enterica serovar Enteritidis str. EC20100101	NA	2009	NA	NA	NA	GenBank	NA	52.2	4654160	1	NA	4463
GCA_000626235.1_ASM62623v1	Salmonella enterica subsp. enterica serovar Enteritidis str. EC20110221	NA	2005	NA	11	5 2 3 7 6 6 11	GenBank	NA	52.2	4709030	1	NA	4526
GCA_000626255.1_ASM62625v1	Salmonella enterica subsp. enterica serovar Enteritidis str. EC20090698	NA	2008	NA	11	5 2 3 7 6 6 11	GenBank	NA	52.2	4681000	1	NA	4491
GCA_000626275.2_ASM62627v2	Salmonella enterica subsp. enterica serovar Enteritidis str. EC20090641	NA	2008	NA	11	5 2 3 7 6 6 11	GenBank	NA	52.2	4712310	1	NA	4532
GCA_000626295.1_ASM62629v1	Salmonella enterica subsp. enterica serovar Enteritidis str. EC20110355	NA	2009	NA	11	5 2 3 7 6 6 11	GenBank	NA	52.2	4681840	1	NA	4493
GCA_000626315.1_ASM62631v1	Salmonella enterica subsp. enterica serovar Enteritidis str. EC20110353	NA	2010	NA	11	5 2 3 7 6 6 11	GenBank	NA	52.1	4710450	1	NA	3934
GCA_000626335.1_ASM62633v1	Salmonella enterica subsp. enterica serovar Enteritidis str. EC20111175	NA	2011	NA	11	5 2 3 7 6 6 11	GenBank	NA	52.2	4679810	1	NA	4487
GCA_000626355.1_ASM62635v1	Salmonella enterica subsp. enterica serovar Enteritidis str. EC20111174	NA	2011	NA	11	5 2 3 7 6 6 11	GenBank	NA	52.2	4683800	1	NA	4485
GCA_000626375.1_ASM62637v1	Salmonella enterica subsp. enterica serovar Enteritidis str. EC20111095	Human	2011	NA	11	5 2 3 7 6 6 11	GenBank	NA	52.2	4679950	1	NA	4488
GCA_000626695.2_ASM62669v2	Salmonella enterica subsp. enterica serovar Enteritidis str. EC20100325	NA	2010	NA	11	5 2 3 7 6 6 11	GenBank	NA	52.2	4685850	1	NA	4496
GCA_000636135.1_ASM63613v1	Salmonella enterica subsp. enterica serovar Typhimurium	Human	2011	NA	19	10 7 12 9 5 9 2	GenBank	NA	52.1164	5025360	2	NA	4862
GCA_000715155.2_ASM71515v2	Salmonella enterica subsp. enterica serovar Typhimurium	NA	NA	NA	19	10 7 12 9 5 9 2	GenBank	NA	52.2174	4857390	2	NA	4737
GCA_000742815.1_ASM74281v1	Salmonella enterica subsp. enterica serovar Choleraesuis	NA	2010	NA	68	36 31 35 14 26 34 8	GenBank	NA	52.2	4751590	1	NA	4475
GCA_000743055.1_ASM74305v1	Salmonella enterica subsp. enterica serovar Typhimurium	NA	1911	NA	2066	10 456 12 9 70 9 2	GenBank	NA	52.1085	4831760	2	NA	4661
GCA_000750215.1_ASM75021v1	Salmonella enterica subsp. enterica serovar Enteritidis	NA	2010	NA	11	5 2 3 7 6 6 11	GenBank	NA	52.2	4710940	1	NA	4512
GCA_000750255.1_ASM75025v1	Salmonella enterica subsp. enterica serovar Enteritidis	NA	2010	NA	11	5 2 3 7 6 6 11	GenBank	NA	52.2	4667280	1	NA	4471
GCA_000750295.1_ASM75029v1	Salmonella enterica subsp. enterica serovar Enteritidis	NA	2009	NA	11	5 2 3 7 6 6 11	GenBank	NA	52.1	4671260	1	NA	4456
GCA_000750335.1_ASM75033v1	Salmonella enterica subsp. enterica serovar Enteritidis	NA	2010	NA	11	5 2 3 7 6 6 11	GenBank	NA	52.2	4709890	1	NA	4520
GCA_000750375.1_ASM75037v1	Salmonella enterica subsp. enterica serovar Enteritidis	NA	2010	NA	11	5 2 3 7 6 6 11	GenBank	NA	52.2	4702740	1	NA	4501
GCA_000750395.2_ASM75039v2	Salmonella enterica subsp. enterica serovar Enteritidis	NA	2000	NA	11	5 2 3 7 6 6 11	GenBank	NA	52.2	4679130	1	NA	4476
GCA_000750415.2_ASM75041v2	Salmonella enterica subsp. enterica serovar Enteritidis	NA	2000	NA	11	5 2 3 7 6 6 11	GenBank	NA	52.2	4679130	1	NA	4488
GCA_000750435.1_ASM75043v1	Salmonella enterica subsp. enterica serovar Enteritidis	NA	2009	NA	11	5 2 3 7 6 6 11	GenBank	NA	52.2	4678380	1	NA	4487
GCA_000750455.1_ASM75045v1	Salmonella enterica subsp. enterica serovar Enteritidis	NA	2008	NA	11	5 2 3 7 6 6 11	GenBank	NA	52.2	4678570	1	NA	4486
GCA_000750475.1_ASM75047v1	Salmonella enterica subsp. enterica serovar Enteritidis	NA	2010	NA	11	5 2 3 7 6 6 11	GenBank	NA	52.2	4678910	1	NA	4492
GCA_000750495.1_ASM75049v1	Salmonella enterica subsp. enterica serovar Enteritidis	NA	2010	NA	11	5 2 3 7 6 6 11	GenBank	NA	52.2	4677620	1	NA	4451
GCA_000754375.1_ASM75437v1	Salmonella enterica subsp. enterica serovar Enteritidis	NA	NA	NA	3175	5 2 3 7 638 6 11	GenBank	NA	52.1975	4738300	2	NA	4562
GCA_000828595.1_ASM82859v1	Salmonella enterica subsp. enterica serovar Typhimurium str. L-3553	NA	NA	NA	19	10 7 12 9 5 9 2	GenBank	NA	52.2307	5184450	2	NA	5095
GCA_000940935.2_ASM94093v2	Salmonella enterica subsp. enterica serovar Newport str. USDA-ARS-USMARC-1927	NA	2011	NA	118	16 2 45 43 36 39 42	GenBank	NA	52.2	4695510	1	NA	4498
GCA_000941015.2_ASM94101v2	Salmonella enterica subsp. enterica serovar Typhimurium str. USDA-ARS-USMARC-1899	NA	2007	NA	19	10 7 12 9 5 9 2	GenBank	NA	52.2	4856440	1	NA	4699
GCA_000973645.1_ASM97364v1	Salmonella enterica subsp. enterica serovar Typhimurium str. CDC 2011K-0870	NA	2011	NA	19	10 7 12 9 5 9 2	GenBank	NA	52.2	4769470	1	NA	4602
GCA_000973685.2_ASM97368v2	Salmonella enterica subsp. enterica serovar Newport str. CDC 2010K-2159	Human	2010	NA	31	2 2 15 14 15 20 12	GenBank	NA	52.3	4790390	1	NA	4641
GCA_000993725.1_ASM99372v1	Salmonella enterica subsp. enterica serovar Typhimurium	Human	2013	NA	413	15 70 93 78 113 6 68	GenBank	NA	52.1	4759370	1	NA	4520
GCA_001185215.1_ASM118521v1	Salmonella enterica subsp. enterica serovar Enteritidis	NA	2010	NA	11	5 2 3 7 6 6 11	GenBank	NA	52.2	4678370	1	NA	4419
GCA_001185245.1_ASM118524v1	Salmonella enterica subsp. enterica serovar Enteritidis	NA	2007	NA	11	5 2 3 7 6 6 11	GenBank	NA	52.2	4677830	1	NA	4378
GCA_001278275.1_ASM127827v1	Salmonella enterica subsp. enterica serovar Newport	Bovine	2001	NA	NA	NA	GenBank	NA	52.2	4538920	1	NA	3722
GCA_001278295.1_ASM127829v1	Salmonella enterica subsp. enterica serovar Newport	Bovine	2002	NA	45	10 7 21 14 15 12 12	GenBank	NA	52.2	4962150	1	NA	4465
GCA_001278315.1_ASM127831v1	Salmonella enterica subsp. enterica serovar Newport	Equine	2003	NA	NA	NA	GenBank	NA	51.9	4512840	1	NA	4473
GCA_001293505.1_ASM129350v1	Salmonella enterica subsp. enterica serovar Typhimurium	Human	2011	NA	213	10 7 12 9 70 9 2	GenBank	NA	52.1742	5088190	4	NA	4886
GCA_001305235.1_ASM130523v1	Salmonella enterica subsp. enterica serovar Enteritidis	NA	2014	NA	11	5 2 3 7 6 6 11	GenBank	NA	52.1173	4781910	2	NA	4607
GCA_001441205.1_ASM144120v1	Salmonella enterica subsp. enterica serovar Heidelberg	NA	2010	NA	15	2 7 9 9 5 9 12	GenBank	NA	52.0686	4888160	3	NA	4745
GCA_001441225.1_ASM144122v1	Salmonella enterica subsp. enterica serovar Heidelberg	Human	2012	NA	15	2 7 9 9 5 9 12	GenBank	NA	52.0698	4992460	6	NA	4882
GCA_001441245.1_ASM144124v1	Salmonella enterica subsp. enterica serovar Heidelberg	NA	2012	NA	15	2 7 9 9 5 9 12	GenBank	NA	51.887	5157490	7	NA	5044
GCA_001454965.1_ASM145496v1	Salmonella enterica subsp. enterica serovar Typhimurium	NA	2014	NA	166	5 14 6 12 5 14 58	GenBank	NA	52.3	4799790	1	NA	4630
GCA_001484025.1_ASM148402v1	Salmonella enterica subsp. enterica serovar Enteritidis	NA	NA	NA	11	5 2 3 7 6 6 11	GenBank	NA	52.1975	4735700	2	NA	4557
GCA_001540845.1_SO4698_09	Salmonella enterica subsp. enterica serovar Typhimurium	NA	NA	NA	34	10 19 12 9 5 9 2	GenBank	NA	52.2	5037240	1	NA	4950
GCA_001576255.1_ASM157625v1	Salmonella enterica subsp. enterica serovar Typhimurium	Human	2000	NA	19	10 7 12 9 5 9 2	GenBank	NA	52.1187	5027650	2	NA	4913
GCA_001576275.1_ASM157627v1	Salmonella enterica subsp. enterica serovar Typhimurium	Human	2002	NA	302	10 7 12 9 110 9 2	GenBank	NA	52.2169	5010010	2	NA	4867
GCA_001577505.1_ASM157750v1	Salmonella enterica subsp. enterica serovar Typhimurium	Human	2002	NA	302	10 7 12 9 110 9 2	GenBank	NA	52.2169	5006800	2	NA	4887
GCA_001617585.1_ASM161758v1	Salmonella enterica subsp. enterica serovar Typhimurium	Bovine	2009	NA	19	10 7 12 9 5 9 2	GenBank	NA	52.1186	5052180	2	NA	4949
GCA_001623645.2_ASM162364v2	Salmonella enterica subsp. enterica serovar Typhimurium str. CDC 2010K-1587	Human	2006	NA	19	10 7 12 9 5 9 2	GenBank	NA	52.1471	5016190	5	NA	4908
GCA_001623685.1_ASM162368v1	Salmonella enterica subsp. enterica serovar Typhimurium str. CDC 2011K-1702	Human	2011	NA	19	10 7 12 9 5 9 2	GenBank	NA	52.1188	5000340	2	NA	4860
GCA_001623705.1_ASM162370v1	Salmonella enterica subsp. enterica serovar Typhimurium str. USDA-ARS-USMARC-1880	Bovine	2003	NA	19	10 7 12 9 5 9 2	GenBank	NA	52.2	4815210	1	NA	4657
GCA_001623725.1_ASM162372v1	Salmonella enterica subsp. enterica serovar Typhimurium str. USDA-ARS-USMARC-1808	NA	NA	NA	19	10 7 12 9 5 9 2	GenBank	NA	52.1187	5030910	2	NA	4917
GCA_001623745.2_ASM162374v2	Salmonella enterica subsp. enterica serovar Typhimurium str. USDA-ARS-USMARC-1810	NA	NA	NA	19	10 7 12 9 5 9 2	GenBank	NA	52.2	4927150	1	NA	4766
GCA_001623765.2_ASM162376v2	Salmonella enterica subsp. enterica serovar Typhimurium str. USDA-ARS-USMARC-1898	NA	NA	NA	19	10 7 12 9 5 9 2	GenBank	NA	52.0825	5010080	4	NA	4876
GCA_001623775.1_ASM162377v1	Salmonella enterica subsp. enterica serovar Typhimurium str. CDC 2009K-2059	Human	2009	NA	19	10 7 12 9 5 9 2	GenBank	NA	52.2	4823790	1	NA	4663
GCA_001623805.1_ASM162380v1	Salmonella enterica subsp. enterica serovar Typhimurium str. CDC 2009K-1640	Human	2009	NA	19	10 7 12 9 5 9 2	GenBank	NA	52.1187	5027730	2	NA	4919
GCA_001623825.2_ASM162382v2	Salmonella enterica subsp. enterica serovar Typhimurium str. CDC H2662	Human	1997	NA	19	10 7 12 9 5 9 2	GenBank	NA	52.1189	4978430	2	NA	4856
GCA_001623845.1_ASM162384v1	Salmonella enterica subsp. enterica serovar Typhimurium str. USDA-ARS-USMARC-1896	NA	NA	NA	19	10 7 12 9 5 9 2	GenBank	NA	52.1029	5003740	2	NA	4879
GCA_001647045.1_ASM164704v1	Salmonella enterica subsp. enterica serovar Enteritidis	NA	2000	NA	11	5 2 3 7 6 6 11	GenBank	NA	52.2011	4744330	4	NA	4568
GCA_001689935.1_ASM168993v1	Salmonella enterica subsp. enterica serovar Heidelberg	Human	2012	NA	15	2 7 9 9 5 9 12	GenBank	NA	52.1149	4791240	3	NA	4626
GCA_001690005.1_ASM169000v1	Salmonella enterica subsp. enterica serovar Heidelberg	Human	2012	NA	15	2 7 9 9 5 9 12	GenBank	NA	52.1149	4791240	3	NA	4626
GCA_001690035.1_ASM169003v1	Salmonella enterica subsp. enterica serovar Heidelberg	NA	2014	NA	15	2 7 9 9 5 9 12	GenBank	NA	52.1099	4793960	4	NA	4642
GCA_001690055.1_ASM169005v1	Salmonella enterica subsp. enterica serovar Heidelberg	Bovine	2011	NA	15	2 7 9 9 5 9 12	GenBank	NA	52.0686	4888140	3	NA	4749
GCA_001690075.1_ASM169007v1	Salmonella enterica subsp. enterica serovar Heidelberg	NA	2011	NA	15	2 7 9 9 5 9 12	GenBank	NA	52.0686	4888000	4	NA	4754
GCA_001690095.1_ASM169009v1	Salmonella enterica subsp. enterica serovar Heidelberg	NA	2009	NA	15	2 7 9 9 5 9 12	GenBank	NA	52.0784	4885370	4	NA	4746
GCA_001690115.1_ASM169011v1	Salmonella enterica subsp. enterica serovar Heidelberg	NA	2009	NA	15	2 7 9 9 5 9 12	GenBank	NA	52.0709	4891990	4	NA	4744
GCA_001690135.1_ASM169013v1	Salmonella enterica subsp. enterica serovar Heidelberg	Equine	2009	NA	15	2 7 9 9 5 9 12	GenBank	NA	51.8292	5062480	5	NA	4905
GCA_001692495.1_ASM169249v1	Salmonella enterica subsp. enterica serovar Heidelberg	Human	2003	NA	15	2 7 9 9 5 9 12	GenBank	NA	52.1134	4788920	2	NA	4626
GCA_001692515.1_ASM169251v1	Salmonella enterica subsp. enterica serovar Heidelberg	NA	2013	NA	15	2 7 9 9 5 9 12	GenBank	NA	52.1145	4791400	3	NA	4623
GCA_001692535.1_ASM169253v1	Salmonella enterica subsp. enterica serovar Heidelberg	Human	2013	NA	15	2 7 9 9 5 9 12	GenBank	NA	52.1134	4788030	2	NA	4623
GCA_001692555.1_ASM169255v1	Salmonella enterica subsp. enterica serovar Heidelberg	NA	2003	NA	15	2 7 9 9 5 9 12	GenBank	NA	52.1134	4788920	2	NA	4626
GCA_001692575.1_ASM169257v1	Salmonella enterica subsp. enterica serovar Heidelberg	NA	2013	NA	15	2 7 9 9 5 9 12	GenBank	NA	52.0697	4890690	4	NA	4750
GCA_001692595.1_ASM169259v1	Salmonella enterica subsp. enterica serovar Heidelberg	NA	2013	NA	15	2 7 9 9 5 9 12	GenBank	NA	52.0697	4890400	4	NA	4752
GCA_001692615.1_ASM169261v1	Salmonella enterica subsp. enterica serovar Heidelberg	NA	2013	NA	15	2 7 9 9 5 9 12	GenBank	NA	52.1145	4791400	3	NA	4627
GCA_001692635.1_ASM169263v1	Salmonella enterica subsp. enterica serovar Heidelberg	Human	2013	NA	15	2 7 9 9 5 9 12	GenBank	NA	52.1134	4788030	2	NA	4626
GCA_001692655.1_ASM169265v1	Salmonella enterica subsp. enterica serovar Heidelberg	Human	2014	NA	15	2 7 9 9 5 9 12	GenBank	NA	52.0975	4893440	5	NA	4769
GCA_001705365.1_ASM170536v1	Salmonella enterica subsp. enterica serovar Typhimurium	NA	2004	NA	19	10 7 12 9 5 9 2	GenBank	NA	52.2171	4940130	2	NA	4796
GCA_001729225.1_ASM172922v1	Salmonella enterica subsp. enterica serovar Typhimurium	Human	2013	NA	19	10 7 12 9 5 9 2	GenBank	NA	52.0451	5172490	6	NA	5114
GCA_001886995.1_ASM188699v1	Salmonella enterica subsp. enterica serovar Typhimurium	Wild animal	2007	NA	NA	NA	GenBank	NA	52.2166	4912570	3	NA	4425
GCA_001887015.1_ASM188701v1	Salmonella enterica subsp. enterica serovar Typhimurium	Wild animal	2007	NA	99	10 7 12 9 5 9 46	GenBank	NA	52.1191	4900560	2	NA	4646
GCA_001890165.1_ASM189016v1	Salmonella enterica subsp. enterica serovar Newport	NA	NA	NA	350	16 2 95 117 36 39 117	GenBank	NA	52.1088	4901720	2	NA	4734
GCA_001890185.1_ASM189018v1	Salmonella enterica subsp. enterica serovar Newport	NA	2007	NA	45	10 7 21 14 15 12 12	GenBank	NA	52.1897	5028100	2	NA	4900
GCA_001890445.1_ASM189044v1	Salmonella enterica subsp. enterica serovar Newport	NA	2006	NA	83	41 9 21 12 8 37 17	GenBank	NA	52.2	4746970	1	NA	4487
GCA_001922165.1_ASM192216v1	Salmonella enterica subsp. enterica serovar Newport	Bovine	2000	NA	45	10 7 21 14 15 12 12	GenBank	NA	52.2	4846740	1	NA	4687
GCA_001922185.1_ASM192218v1	Salmonella enterica subsp. enterica serovar Typhimurium	NA	2010	NA	19	10 7 12 9 5 9 2	GenBank	NA	52.2	4856460	1	NA	4688
GCA_001953035.1_ASM195303v1	Salmonella enterica subsp. enterica serovar Dublin str. ATCC 39184	NA	NA	NA	4406	5 2 3 9 5 5 10	GenBank	NA	52.1454	4917140	2	NA	4702
GCA_001973275.2_ASM197327v2	Salmonella enterica subsp. enterica serovar Enteritidis	Mouse	1996	NA	11	5 2 3 7 6 6 11	GenBank	NA	52.1975	4738490	2	NA	4565
GCA_001989635.1_ASM198963v1	Salmonella enterica subsp. enterica serovar Typhimurium	Human	2015	NA	34	10 19 12 9 5 9 2	GenBank	NA	51.8333	5293220	3	NA	5194
GCA_002009155.1_ASM200915v1	Salmonella enterica subsp. enterica serovar Typhimurium	NA	2009	NA	19	10 7 12 9 5 9 2	GenBank	NA	52.217	4983630	2	NA	4842
GCA_002209225.2_ASM220922v2	Salmonella enterica subsp. enterica serovar Typhimurium	Human	2012	NA	19	10 7 12 9 5 9 2	GenBank	NA	52.0985	5020700	3	NA	4916
GCA_002210025.1_ASM221002v1	Salmonella enterica subsp. enterica serovar Typhimurium	Porcine	2014	NA	34	10 19 12 9 5 9 2	GenBank	NA	51.9162	5279750	3	NA	5174
GCA_002220345.1_ASM222034v1	Salmonella enterica subsp. enterica serovar Enteritidis	NA	2014	NA	11	5 2 3 7 6 6 11	GenBank	NA	52.2	4686250	1	NA	4486
GCA_002313125.1_ASM231312v1	Salmonella enterica subsp. enterica serovar Typhimurium	NA	2016	NA	34	10 19 12 9 5 9 2	GenBank	NA	51.8907	5142780	2	NA	5009
GCA_002760915.1_ASM276091v1	Salmonella enterica subsp. enterica serovar Enteritidis	NA	1956	NA	11	5 2 3 7 6 6 11	GenBank	NA	52.1975	4737490	2	NA	4548
GCA_002760935.1_ASM276093v1	Salmonella enterica subsp. enterica serovar Enteritidis	NA	1970	NA	11	5 2 3 7 6 6 11	GenBank	NA	52.1975	4738910	2	NA	4543
GCA_002760955.1_ASM276095v1	Salmonella enterica subsp. enterica serovar Enteritidis	NA	1974	NA	11	5 2 3 7 6 6 11	GenBank	NA	52.1074	4816870	2	NA	4619
GCA_002760975.1_ASM276097v1	Salmonella enterica subsp. enterica serovar Enteritidis	NA	1977	NA	11	5 2 3 7 6 6 11	GenBank	NA	52.2	4686090	1	NA	4382
GCA_002760995.1_ASM276099v1	Salmonella enterica subsp. enterica serovar Enteritidis	NA	1979	NA	11	5 2 3 7 6 6 11	GenBank	NA	52.2	4739700	2	NA	4468
GCA_002761015.1_ASM276101v1	Salmonella enterica subsp. enterica serovar Enteritidis	NA	1981	NA	11	5 2 3 7 6 6 11	GenBank	NA	52.2	4699760	1	NA	4488
GCA_002761035.1_ASM276103v1	Salmonella enterica subsp. enterica serovar Enteritidis	NA	1981	NA	11	5 2 3 7 6 6 11	GenBank	NA	51.9975	4944010	2	NA	4721
GCA_002761055.1_ASM276105v1	Salmonella enterica subsp. enterica serovar Enteritidis	NA	1992	NA	19	10 7 12 9 5 9 2	GenBank	NA	52.1187	5028550	2	NA	4910
GCA_002761075.1_ASM276107v1	Salmonella enterica subsp. enterica serovar Enteritidis	NA	1993	NA	11	5 2 3 7 6 6 11	GenBank	NA	52.1975	4738680	2	NA	4502
GCA_002761095.1_ASM276109v1	Salmonella enterica subsp. enterica serovar Enteritidis	NA	1995	NA	11	5 2 3 7 6 6 11	GenBank	NA	52.1303	4790960	3	NA	4569
GCA_002761115.1_ASM276111v1	Salmonella enterica subsp. enterica serovar Enteritidis	NA	1949	NA	136	5 2 3 61 6 6 11	GenBank	NA	52.2078	4754720	2	NA	4489
GCA_002761135.1_ASM276113v1	Salmonella enterica subsp. enterica serovar Enteritidis	NA	1969	NA	11	5 2 3 7 6 6 11	GenBank	NA	52.083	4845990	3	NA	4679
GCA_002761155.1_ASM276115v1	Salmonella enterica subsp. enterica serovar Enteritidis	NA	1981	NA	11	5 2 3 7 6 6 11	GenBank	NA	52.1964	4802880	3	NA	4595
GCA_002762135.2_ASM276213v2	Salmonella enterica subsp. enterica serovar Typhimurium	NA	NA	NA	36	18 14 12 9 5 18 21	GenBank	NA	51.854	5193000	6	NA	5045
GCA_002763415.1_ASM276341v1	Salmonella enterica subsp. enterica serovar Enteritidis	NA	1981	NA	11	5 2 3 7 6 6 11	GenBank	NA	52.0698	4991610	4	NA	4808
GCA_002813935.1_ASM281393v1	Salmonella enterica subsp. enterica serovar Typhimurium	Human	2016	NA	11	5 2 3 7 6 6 11	GenBank	NA	52.2	4673890	1	NA	4468
GCA_002813975.1_ASM281397v1	Salmonella enterica subsp. enterica serovar Enteritidis	NA	2010	NA	11	5 2 3 7 6 6 11	GenBank	NA	52.1962	4739360	2	NA	4550
GCA_002813995.1_ASM281399v1	Salmonella enterica subsp. enterica serovar Enteritidis	NA	2010	NA	11	5 2 3 7 6 6 11	GenBank	NA	52.1962	4739160	2	NA	4553
GCA_002947135.1_ASM294713v1	Salmonella enterica subsp. enterica serovar Typhimurium	NA	NA	NA	19	10 7 12 9 5 9 2	GenBank	NA	52.217	4964090	2	NA	4843
GCA_002982095.1_ASM298209v1	Salmonella enterica subsp. enterica serovar Enteritidis	Poultry	2001	NA	11	5 2 3 7 6 6 11	GenBank	NA	52.2	4685720	1	NA	4486
GCA_003030285.1_ASM303028v1	Salmonella enterica subsp. enterica serovar Typhimurium	NA	NA	NA	19	10 7 12 9 5 9 2	GenBank	NA	52.2171	4951490	2	NA	4815
GCA_003031835.1_ASM303183v1	Salmonella enterica subsp. enterica serovar Typhimurium	Human	2009	NA	NA	NA	GenBank	NA	52.2	4698560	1	NA	4504
GCA_003031995.1_ASM303199v1	Salmonella enterica subsp. enterica serovar Enteritidis	NA	NA	NA	11	5 2 3 7 6 6 11	GenBank	NA	52.1962	4737850	2	NA	4520
GCA_003032015.1_ASM303201v1	Salmonella enterica subsp. enterica serovar Typhimurium	NA	NA	NA	19	10 7 12 9 5 9 2	GenBank	NA	52.217	4964090	2	NA	4846
GCA_003032035.1_ASM303203v1	Salmonella enterica subsp. enterica serovar Enteritidis	NA	NA	NA	11	5 2 3 7 6 6 11	GenBank	NA	52.1269	4775440	3	NA	4597
GCA_003184325.1_ASM318432v1	Salmonella enterica subsp. enterica serovar Enteritidis	Human	2001	NA	11	5 2 3 7 6 6 11	GenBank	NA	51.9687	4785530	3	NA	4596
GCA_003184425.1_ASM318442v1	Salmonella enterica subsp. enterica serovar Enteritidis str. RM2968	NA	2001	NA	11	5 2 3 7 6 6 11	GenBank	NA	51.9659	4792040	4	NA	4600
GCA_003194225.1_ASM319422v1	Salmonella enterica subsp. enterica serovar Typhimurium	Human	2003	NA	313	10 7 12 9 112 9 2	GenBank	NA	51.8733	5352630	5	NA	5226
GCA_900166885.1_39674_D01	Salmonella enterica subsp. enterica serovar Typhimurium	NA	NA	NA	34	10 19 12 9 5 9 2	GenBank	NA	51.83	5236060	3	NA	5135
GCA_900184385.1_STMU2UK	Salmonella enterica subsp. enterica serovar Typhimurium	NA	NA	NA	313	10 7 12 9 112 9 2	GenBank	NA	52.2172	4905260	2	NA	4757
GCA_900478405.1_35661_D01	Salmonella enterica subsp. enterica serovar Heidelberg	NA	1939	NA	15	2 7 9 9 5 9 12	GenBank	NA	52.2	4786560	1	NA	4955
GCF_000007545.1_ASM754v1	Salmonella enterica subsp. enterica serovar Typhi str. Ty2	NA	NA	NA	1	1 1 1 1 1 1 5	RefSeq	NA	52.1	4791960	1	NA	4604
GCF_000011885.1_ASM1188v1	Salmonella enterica subsp. enterica serovar Paratyphi A str. ATCC 9150	NA	NA	NA	85	45 4 8 44 27 9 8	RefSeq	NA	52.2	4585230	1	NA	4319
GCF_000026565.1_ASM2656v1	Salmonella enterica subsp. enterica serovar Paratyphi A str. AKU_12601	NA	2002	NA	85	45 4 8 44 27 9 8	RefSeq	NA	52.2	4581800	1	NA	4318
GCF_000195995.1_ASM19599v1	Salmonella enterica subsp. enterica serovar Typhi str. CT18	NA	1993	NA	2	1 1 2 1 1 1 5	RefSeq	NA	51.8776	5133710	3	NA	4473
GCF_000245535.1_ASM24553v1	Salmonella enterica subsp. enterica serovar Typhi str. P-stx-12	Human	NA	NA	1	1 1 1 1 1 1 5	RefSeq	NA	51.8911	4949780	2	NA	4774
GCF_000385905.1_ASM38590v1	Salmonella enterica subsp. enterica serovar Typhi str. Ty21a	NA	NA	NA	1	1 1 1 1 1 1 5	RefSeq	NA	52	4791960	1	NA	4593
GCF_000486725.2_ASM48672v2	Salmonella enterica subsp. enterica serovar Paratyphi A str. ATCC 11511	NA	NA	NA	85	45 4 8 44 27 9 8	RefSeq	NA	52.2	4580690	1	NA	4310
GCF_000818075.1_ASM81807v1	Salmonella enterica subsp. enterica serovar Paratyphi A	Human	2003	NA	129	45 4 8 44 27 56 8	RefSeq	NA	52.2	4599020	1	NA	4288
GCF_000818115.1_ASM81811v1	Salmonella enterica subsp. enterica serovar Paratyphi A	Human	NA	NA	129	45 4 8 44 27 56 8	RefSeq	NA	52.1	4612370	1	NA	4326
GCF_001045395.1_ASM104539v1	Salmonella enterica subsp. enterica serovar Paratyphi A	Human	1955	NA	85	45 4 8 44 27 9 8	RefSeq	NA	52.2	4585230	1	NA	4313
GCF_001048035.2_ERL103914	Salmonella enterica subsp. enterica serovar Typhi	Human	2010	NA	2	1 1 2 1 1 1 5	RefSeq	NA	52.1	4758450	1	NA	4534
GCF_001048375.2_M223	Salmonella enterica subsp. enterica serovar Typhi	Human	1939	NA	2	1 1 2 1 1 1 5	RefSeq	NA	52	4796050	1	NA	4580
GCF_001079465.2_STyphi_1553_1	Salmonella enterica subsp. enterica serovar Typhi	Human	2011	Bangladesh	1	1 1 1 1 1 1 5	RefSeq	NA	52	4771490	1	NA	4534
GCF_001088345.2_052042_2	Salmonella enterica subsp. enterica serovar Typhi	Human	2005	India	1	1 1 1 1 1 1 5	RefSeq	NA	52	4786150	1	NA	4555
GCF_001095585.2_ERL114000	Salmonella enterica subsp. enterica serovar Typhi	Human	2011	Nepal	2	1 1 2 1 1 1 5	RefSeq	NA	52.1	4757700	1	NA	4536
GCF_001104165.2_E00-7866	Salmonella enterica subsp. enterica serovar Typhi	Human	2000	Morocco	2	1 1 2 1 1 1 5	RefSeq	NA	52.1	4777710	1	NA	4539
GCF_001104885.2_10349_1_89_2	Salmonella enterica subsp. enterica serovar Typhi	Human	2002	India	2	1 1 2 1 1 1 5	RefSeq	NA	52.1	4784040	1	NA	4532
GCF_001106745.2_UI_2120	Salmonella enterica subsp. enterica serovar Typhi	Human	2002	Laos	1	1 1 1 1 1 1 5	RefSeq	NA	52	4765550	1	NA	4542
GCF_001118185.2_H12ESR00394-001A	Salmonella enterica subsp. enterica serovar Typhi	Human	2012	Samoa	1	1 1 1 1 1 1 5	RefSeq	NA	52.1	4781470	1	NA	4551
GCF_001119245.2_76_1292	Salmonella enterica subsp. enterica serovar Typhi	Human	1976	Democratic Republic of the Congo	8	1 1 2 3 1 1 5	RefSeq	NA	52.1	4761740	1	NA	4535
GCF_001121865.2_404Ty	Salmonella enterica subsp. enterica serovar Typhi	Human	1983	Indonesia	2	1 1 2 1 1 1 5	RefSeq	NA	52.2	4653630	1	NA	4434
GCF_001127485.2_ERL041834	Salmonella enterica subsp. enterica serovar Typhi	Human	2004	India	2	1 1 2 1 1 1 5	RefSeq	NA	52.1	4800840	1	NA	4590
GCF_001135805.2_ERL072973	Salmonella enterica subsp. enterica serovar Typhi	Human	2007	Fiji	1	1 1 1 1 1 1 5	RefSeq	NA	52.1	4782100	1	NA	4552
GCF_001148125.2_ERL024120	Salmonella enterica subsp. enterica serovar Typhi	Human	2002	Indonesia	2138	1 465 2 1 1 1 5	RefSeq	NA	52.1	4636140	1	NA	4427
GCF_001148305.2_ERL082356	Salmonella enterica subsp. enterica serovar Typhi	Human	2008	India	1	1 1 1 1 1 1 5	RefSeq	NA	52	4793400	1	NA	4582
GCF_001157245.2_ERL12148	Salmonella enterica subsp. enterica serovar Typhi	Human	2012	India	1	1 1 1 1 1 1 5	RefSeq	NA	52.0674	4915410	2	NA	4735
GCF_001163025.2_H12ESR04734-001A	Salmonella enterica subsp. enterica serovar Typhi	Human	2012	India	2	1 1 2 1 1 1 5	RefSeq	NA	52.1	4843070	1	NA	4645
GCF_001165785.2_ERL024919	Salmonella enterica subsp. enterica serovar Typhi	Human	2002	Samoa	1	1 1 1 1 1 1 5	RefSeq	NA	52.1	4781020	1	NA	4555
GCF_001240865.2_Ty3_193	Salmonella enterica subsp. enterica serovar Typhi	Human	1997	Viet Nam	1	1 1 1 1 1 1 5	RefSeq	NA	51.8824	5091920	3	NA	4893
GCF_001302625.1_ASM130262v1	Salmonella enterica subsp. enterica serovar Typhi	Human	2013	NA	2	1 1 2 1 1 1 5	RefSeq	NA	52	4798990	1	NA	4352
GCF_001356455.2_1016889	Salmonella enterica subsp. enterica serovar Typhi	Human	2011	Malawi	1	1 1 1 1 1 1 5	RefSeq	NA	52.1	4807790	1	NA	4586
GCF_001357935.2_80_2002	Salmonella enterica subsp. enterica serovar Typhi	Human	1980	Madagascar	2	1 1 2 1 1 1 5	RefSeq	NA	52.1077	4994720	2	NA	4827
GCF_001359015.2_129_0238	Salmonella enterica subsp. enterica serovar Typhi	Human	2008	Tanzania	1	1 1 1 1 1 1 5	RefSeq	NA	52.1256	4847220	2	NA	4618
GCF_001360555.2_2010_7898	Salmonella enterica subsp. enterica serovar Typhi	Human	2010	Cambodia	1	1 1 1 1 1 1 5	RefSeq	NA	52.1	4783440	1	NA	4549
GCF_001361075.2_Ty585	Salmonella enterica subsp. enterica serovar Typhi	Human	2012	Bangladesh	1	1 1 1 1 1 1 5	RefSeq	NA	52.0674	4902550	2	NA	4701
GCF_001362095.2_034151_4	Salmonella enterica subsp. enterica serovar Typhi	Human	2003	Indonesia	2	1 1 2 1 1 1 5	RefSeq	NA	52.1	4835680	1	NA	4603
GCF_001362135.2_11909_3	Salmonella enterica subsp. enterica serovar Typhi	Human	2011	Mexico	2	1 1 2 1 1 1 5	RefSeq	NA	52.0495	4759920	3	NA	4503
GCF_001362175.2_ERL12960	Salmonella enterica subsp. enterica serovar Typhi	Human	2012	India	1	1 1 1 1 1 1 5	RefSeq	NA	52.0674	4914350	2	NA	4703
GCF_001362195.2_H12ESR00755-001A	Salmonella enterica subsp. enterica serovar Typhi	Human	2012	Philippines	1	1 1 1 1 1 1 5	RefSeq	NA	52.1	4787720	1	NA	4563
GCF_001362335.2_Ty2	Salmonella enterica subsp. enterica serovar Typhi	Human	1916	Russia	1	1 1 1 1 1 1 5	RefSeq	NA	52	4772280	1	NA	4560
GCF_001364695.2_Ty3_243	Salmonella enterica subsp. enterica serovar Typhi	Human	1998	Viet Nam	1	1 1 1 1 1 1 5	RefSeq	NA	52.0162	4879350	2	NA	4668
GCF_002386165.1_ASM238616v1	Salmonella enterica subsp. enterica serovar Paratyphi A	Human	2014	NA	129	45 4 8 44 27 56 8	RefSeq	NA	52.2	4588000	1	NA	4301
GCF_900185485.1_BL60006	Salmonella enterica subsp. enterica serovar Typhi	Human	2017	Pakistan	NA	NA	RefSeq	NA	52.0817	4812940	2	NA	4543
GCF_900205255.1_1554	Salmonella enterica subsp. enterica serovar Typhi	NA	NA	NA	1	1 1 1 1 1 1 5	RefSeq	NA	52	4765640	1	NA	4495
GCF_900205265.1_lupe_GEN0059_5	Salmonella enterica subsp. enterica serovar Typhi	NA	NA	NA	1	1 1 1 1 1 1 5	RefSeq	NA	52	4795200	1	NA	4526
GCF_900205275.1_403Ty	Salmonella enterica subsp. enterica serovar Typhi	NA	NA	NA	2	1 1 2 1 1 1 5	RefSeq	NA	52.2	4676590	1	NA	4409
GCF_900205295.1_E98-3139	Salmonella enterica subsp. enterica serovar Typhi	NA	NA	NA	2	1 1 2 1 1 1 5	RefSeq	NA	52.2	4618750	1	NA	4349
