# Supplementary material for: Comparative genomic analysis reveals high intra-serovar plasticity within Salmonella Napoli isolated in 2005–2017
Source: BMC Genomics. 2020 Mar 4;21:202. doi: 10.1186/s12864-020-6588-y (PMC7057659; doi:10.1186/s12864-020-6588-y)
Supplement: Supplementary file 2 — Additional file 2: Tabular data. Pivot table of sample metadata. Number of S. Napoli isolates per source of isolation, isolation year, country of isolation and ST, respectively. [file 12864_2020_6588_MOESM2_ESM.xlsx]

## Sheet: Source of Isolation
Source of Isolation	Number of samples
Companion animal	10
Environment	38
Food	16
Human	76
Laboratory	2
Livestock	10
Poultry	5
Wild animal	5
NA	17
Total	179

## Sheet: Isolation year
Isolation year	Number of samples
2005	1
2007	2
2008	4
2009	17
2010	10
2011	13
2012	17
2013	3
2014	15
2015	15
2016	62
2017	8
NA	12
Total	179

## Sheet: Country of isolation
Country of isolation	Number of samples
Denmark	5
Germany	11
Ireland	3
Italy	139
Poland	1
United Kingdom	14
United States	4
NA	2
Total	179

## Sheet: Sequence Type
Sequence Type (ST)	Number of samples
474	67
1637	15
1853	8
2008	26
2019	20
2095	42
2101	1
Total	179
