# Supplementary material for: Comparative genomic analysis reveals high intra-serovar plasticity within Salmonella Napoli isolated in 2005–2017
Source: BMC Genomics. 2020 Mar 4;21:202. doi: 10.1186/s12864-020-6588-y (PMC7057659; doi:10.1186/s12864-020-6588-y)
Supplement: Supplementary file 9 — Additional file 9: Tabular data. Genomic characterization summary table. Supplementary Table 3, Additional file 8 summarizes all information derived from the genomic characterization of the genomes, including: ST, subclade (A or B, for S. Napoli genomes only), plasmid replicons, antimicrobial resistance genes (AMR), SPI profiles and BacMet profiles. Additionally, it also reports basic metadata as collection year, country of isolation, source of isolation and serotype to ease data investigation. [file 12864_2020_6588_MOESM9_ESM.xlsx]

## Sheet: Foglio1
sample_name	Collection_Year	Country	Source	Serotype	ST	PLASMID_replicons	AMR	SPI	BACMET_profile
20916	NA	United Kingdom	Human	Napoli	2008			SPI-1, SPI-13, SPI-2, SPI-5, SPI-9, SPI-18	acrA, acrB, acrD, actP/yjcG, baeR, baeS, bcr, bhsA/ycfR/comC, copA, corA, corB, corC, corD, cpxA, cpxR, cueP, cueR/ybbI, cuiD, emrB, emrD, emrR, fabI, fieF/yiip, glpF, ibpA, iclR, marA, marR, mdfA/cmr, mdtA, mdtB, mdtC, mdtG/yceE, mdtK/ydhE, mgtA, mntH/yfeP, mntP/yebN, mntR, modB, modC, nikR, opmD/nmpC, ostA/lptD, oxyRkp, phoB, pitA, pmrG, pstA, pstB, pstC, pstS, robA, rpoS, sitA, sitB, sitC, sit…
23062	2014	United Kingdom	Human	Napoli	2008	IncI1_1_Alpha_AP005147, IncFII_1__AY458016	blaTEM-1A_4_HM749966	SPI-1, SPI-12, SPI-13, SPI-2, SPI-4, SPI-5, SPI-9, SPI-18	acrA, acrB, acrD, actP/yjcG, baeR, bcr, bhsA/ycfR/comC, copA, corA, corB, corC, corD, cpxA, cpxR, cueP, cueR/ybbI, cuiD, emrB, emrD, emrR, fabI, fieF/yiip, glpF, ibpA, iclR, marA, marR, mdfA/cmr, mdtA, mdtB, mdtC, mdtG/yceE, mdtK/ydhE, merR, merT, mgtA, mntH/yfeP, mntP/yebN, mntR, modB, modC, nikR, opmD/nmpC, ostA/lptD, oxyRkp, phoB, pitA, pmrG, pstA, pstB, pstC, pstS, robA, rpoS, sitA, sitB, sit…
25207	2014	United Kingdom	Human	Napoli	474			SPI-1, SPI-13, SPI-2, SPI-5, SPI-9, SPI-18	acrA, acrB, acrD, actP/yjcG, baeR, baeS, bcr, bhsA/ycfR/comC, copA, corA, corB, corC, corD, cpxA, cpxR, cueP, cueR/ybbI, cuiD, emrB, emrD, emrR, fabI, fieF/yiip, glpF, ibpA, iclR, marA, marR, mdfA/cmr, mdtA, mdtB, mdtC, mdtG/yceE, mdtK/ydhE, mgtA, mntH/yfeP, mntP/yebN, mntR, modB, modC, nikR, opmD/nmpC, ostA/lptD, oxyRkp, phoB, pitA, pmrG, pstA, pstB, pstC, pstS, robA, rpoS, sitA, sitB, sitC, sit…
31654	2014	United Kingdom	Human	Napoli	2095			C63PI, SPI-12, SPI-13, SPI-2, SPI-5, SPI-9, SPI-18	acrA, acrB, acrD, actP/yjcG, baeR, baeS, bcr, bhsA/ycfR/comC, copA, corA, corB, corC, corD, cpxA, cpxR, cueP, cueR/ybbI, cuiD, emrB, emrD, emrR, fabI, fieF/yiip, glpF, ibpA, iclR, marA, marR, mdfA/cmr, mdtA, mdtB, mdtC, mdtK/ydhE, mgtA, mntH/yfeP, mntP/yebN, mntR, modB, modC, nikR, opmD/nmpC, ostA/lptD, oxyRkp, phoB, pitA, pmrG, pstA, pstB, pstC, pstS, robA, rpoS, sitA, sitB, sitC, sitD, smvA/emr…
38370	2014	United Kingdom	Human	Napoli	2008			SPI-1, SPI-13, SPI-2, SPI-5, SPI-9, SPI-18	acrA, acrB, acrD, actP/yjcG, baeR, baeS, bcr, bhsA/ycfR/comC, copA, corA, corB, corC, corD, cpxA, cpxR, cueP, cueR/ybbI, cuiD, emrB, emrD, emrR, fabI, fieF/yiip, glpF, ibpA, iclR, marA, marR, mdfA/cmr, mdtA, mdtB, mdtC, mdtG/yceE, mdtK/ydhE, mgtA, mntH/yfeP, mntP/yebN, mntR, modB, modC, nikR, opmD/nmpC, ostA/lptD, oxyRkp, phoB, pitA, pmrG, pstA, pstB, pstC, pstS, robA, rpoS, sitA, sitB, sitC, sit…
42005	2014	United Kingdom	Food	Napoli	2008			SPI-1, SPI-13, SPI-2, SPI-5, SPI-9, SPI-18	acrA, acrB, acrD, actP/yjcG, baeR, baeS, bcr, bhsA/ycfR/comC, copA, corA, corB, corC, corD, cpxA, cpxR, cueP, cueR/ybbI, cuiD, emrB, emrD, emrR, fabI, fieF/yiip, glpF, ibpA, iclR, marA, marR, mdfA/cmr, mdtA, mdtB, mdtC, mdtG/yceE, mdtK/ydhE, mgtA, mntH/yfeP, mntP/yebN, mntR, modB, modC, nikR, opmD/nmpC, ostA/lptD, oxyRkp, phoB, pitA, pmrG, pstA, pstB, pstC, pstS, robA, rpoS, sitA, sitB, sitC, sit…
42169	2014	United Kingdom	Human	Napoli	474			SPI-1, SPI-12, SPI-13, SPI-2, SPI-5, SPI-9, SPI-18	acrA, acrB, acrD, actP/yjcG, baeR, baeS, bcr, bhsA/ycfR/comC, copA, corA, corB, corC, corD, cpxA, cpxR, cueP, cueR/ybbI, cuiD, emrB, emrD, emrR, fabI, fieF/yiip, glpF, ibpA, iclR, marA, marR, mdfA/cmr, mdtA, mdtB, mdtC, mdtG/yceE, mdtK/ydhE, mgtA, mntH/yfeP, mntP/yebN, mntR, modB, modC, nikR, opmD/nmpC, ostA/lptD, oxyRkp, phoB, pitA, pmrG, pstA, pstB, pstC, pstS, robA, rpoS, sitA, sitB, sitC, sit…
51251	2014	United Kingdom	Human	Napoli	2095			C63PI, SPI-13, SPI-2, SPI-5, SPI-9, SPI-18	acrA, acrB, acrD, actP/yjcG, baeR, baeS, bcr, bhsA/ycfR/comC, copA, corA, corB, corC, corD, cpxA, cpxR, cueP, cueR/ybbI, cuiD, emrB, emrD, emrR, fabI, fieF/yiip, glpF, ibpA, iclR, marA, marR, mdfA/cmr, mdtA, mdtB, mdtC, mdtK/ydhE, mgtA, mntH/yfeP, mntP/yebN, mntR, modB, modC, nikR, opmD/nmpC, ostA/lptD, oxyRkp, phoB, pitA, pmrG, pstA, pstB, pstC, pstS, robA, rpoS, sitA, sitB, sitC, sitD, smvA/emr…
63550	2014	United Kingdom	Human	Napoli	2008			SPI-1, SPI-13, SPI-2, SPI-5, SPI-9, SPI-18	acrA, acrB, acrD, actP/yjcG, baeR, baeS, bcr, bhsA/ycfR/comC, copA, corA, corB, corC, corD, cpxA, cpxR, cueP, cueR/ybbI, cuiD, emrB, emrD, emrR, fabI, fieF/yiip, glpF, ibpA, iclR, marA, marR, mdfA/cmr, mdtA, mdtB, mdtC, mdtG/yceE, mdtK/ydhE, mgtA, mntH/yfeP, mntP/yebN, mntR, modB, modC, nikR, opmD/nmpC, ostA/lptD, oxyRkp, phoB, pitA, pmrG, pstA, pstB, pstC, pstS, robA, rpoS, sitA, sitB, sitC, sit…
170465	2015	United Kingdom	Human	Napoli	2095	IncFIB(pB171)_1_pB171_AB024946, IncFII(SARC14)_1_SARC14_JQ418540, IncFII(Yp)_1_Yersenia_CP000670		C63PI, SPI-13, SPI-2, SPI-5, SPI-9, SPI-18	acrA, acrB, acrD, actP/yjcG, arsA, arsB, arsC, arsD, arsR, baeR, baeS, bcr, bhsA/ycfR/comC, copA, corA, corB, corC, corD, cpxA, cpxR, cueP, cueR/ybbI, cuiD, emrB, emrD, emrR, fabI, fieF/yiip, glpF, ibpA, iclR, marA, marR, mdfA/cmr, mdtA, mdtB, mdtC, mdtK/ydhE, mgtA, mntH/yfeP, mntP/yebN, mntR, modB, modC, nikR, opmD/nmpC, ostA/lptD, oxyRkp, phoB, pitA, pmrG, pstA, pstB, pstC, pstS, robA, rpoS, si…
176319	2015	United Kingdom	Human	Napoli	2095			C63PI, SPI-13, SPI-2, SPI-5, SPI-9, SPI-18	acrA, acrB, acrD, actP/yjcG, baeR, baeS, bcr, bhsA/ycfR/comC, copA, corA, corB, corC, corD, cpxA, cpxR, cueP, cueR/ybbI, cuiD, emrB, emrD, emrR, fabI, fieF/yiip, glpF, ibpA, iclR, marA, marR, mdfA/cmr, mdtA, mdtB, mdtC, mdtK/ydhE, mgtA, mntH/yfeP, mntP/yebN, mntR, modB, modC, nikR, opmD/nmpC, ostA/lptD, oxyRkp, phoB, pitA, pmrG, pstA, pstB, pstC, pstS, robA, rpoS, sitA, sitB, sitC, sitD, smvA/emr…
04-6087	NA	NA	NA	Napoli	2095			C63PI, SPI-13, SPI-2, SPI-5, SPI-9, SPI-18	acrA, acrB, acrD, actP/yjcG, baeR, baeS, bcr, bhsA/ycfR/comC, copA, corA, corB, corC, corD, cpxA, cpxR, cueP, cueR/ybbI, cuiD, emrB, emrD, emrR, fabI, fieF/yiip, glpF, ibpA, iclR, marA, marR, mdfA/cmr, mdtA, mdtB, mdtC, mdtK/ydhE, mgtA, mntH/yfeP, mntP/yebN, mntR, modB, modC, nikR, opmD/nmpC, ostA/lptD, oxyRkp, phoB, pitA, pmrG, pstA, pstB, pstC, pstS, robA, rpoS, sitA, sitB, sitC, sitD, smvA/emr…
10-04835_S29	2010	Germany	Food	Napoli	2019			C63PI, SPI-1, SPI-13, SPI-4, SPI-5, SPI-9, SPI-18	acrA, acrB, acrD, actP/yjcG, baeR, baeS, bcr, bhsA/ycfR/comC, copA, corA, corB, corC, corD, cpxA, cpxR, cueP, cueR/ybbI, cuiD, emrB, emrD, emrR, fabI, fieF/yiip, glpF, ibpA, iclR, marA, marR, mdfA/cmr, mdtA, mdtB, mdtC, mdtK/ydhE, mgtA, mntH/yfeP, mntP/yebN, mntR, modB, modC, nikR, opmD/nmpC, ostA/lptD, oxyRkp, phoB, pitA, pmrG, pstA, pstB, pstC, pstS, robA, rpoS, sitA, sitB, sitC, sitD, smvA/emr…
1040-2015_S25	2015	Italy	Livestock	Napoli	474			SPI-1, SPI-13, SPI-2, SPI-5, SPI-9, SPI-18	acrA, acrB, acrD, actP/yjcG, baeR, baeS, bcr, bhsA/ycfR/comC, copA, corA, corB, corC, corD, cpxA, cpxR, cueP, cueR/ybbI, cuiD, emrB, emrD, emrR, fabI, fieF/yiip, glpF, ibpA, iclR, marA, marR, mdfA/cmr, mdtA, mdtB, mdtC, mdtG/yceE, mdtK/ydhE, mgtA, mntH/yfeP, mntP/yebN, mntR, modB, modC, nikR, opmD/nmpC, ostA/lptD, oxyRkp, phoB, pitA, pmrG, pstA, pstB, pstC, pstS, robA, rpoS, sitA, sitB, sitC, sit…
104-2014_S26	2014	Italy	Livestock	Napoli	474	IncFIB(pB171)_1_pB171_AB024946		C63PI, SPI-1, SPI-13, SPI-2, SPI-5, SPI-9, SPI-18	acrA, acrB, acrD, actP/yjcG, baeR, baeS, bcr, bhsA/ycfR/comC, copA, corA, corB, corC, corD, cpxA, cpxR, cueP, cueR/ybbI, cuiD, emrA, emrB, emrD, emrR, fabI, fieF/yiip, glpF, ibpA, iclR, marA, marR, mdfA/cmr, mdtA, mdtB, mdtC, mdtG/yceE, mdtK/ydhE, mgtA, mntH/yfeP, mntP/yebN, mntR, modB, modC, nikR, opmD/nmpC, ostA/lptD, oxyRkp, phoB, pitA, pmrG, pstA, pstB, pstC, pstS, robA, rpoS, sitA, sitB, sit…
105-2015_S17	2015	Italy	Poultry	Napoli	1637			SPI-1, SPI-13, SPI-2, SPI-5, SPI-9, SPI-18	acrA, acrB, acrD, actP/yjcG, baeR, baeS, bcr, bhsA/ycfR/comC, copA, corA, corB, corC, corD, cpxA, cpxR, cueP, cueR/ybbI, cuiD, emrB, emrD, emrR, fabI, fieF/yiip, glpF, ibpA, iclR, marA, marR, mdfA/cmr, mdtA, mdtB, mdtC, mdtG/yceE, mdtK/ydhE, mgtA, mntH/yfeP, mntP/yebN, mntR, modB, modC, nikR, opmD/nmpC, ostA/lptD, oxyRkp, phoB, pitA, pmrG, pstA, pstB, pstC, pstS, robA, rpoS, sitA, sitB, sitC, sit…
11-00369_S30	2011	Germany	Environment	Napoli	2019			SPI-1, SPI-13, SPI-2, SPI-4, SPI-5, SPI-9, SPI-18	acrA, acrB, acrD, actP/yjcG, baeR, baeS, bcr, bhsA/ycfR/comC, copA, corA, corB, corC, corD, cpxA, cpxR, cueP, cueR/ybbI, cuiD, emrB, emrD, emrR, fabI, fieF/yiip, glpF, ibpA, iclR, marA, marR, mdfA/cmr, mdtA, mdtB, mdtC, mdtK/ydhE, mgtA, mntH/yfeP, mntP/yebN, mntR, modB, modC, nikR, opmD/nmpC, ostA/lptD, oxyRkp, phoB, pitA, pmrG, pstA, pstB, pstC, pstS, robA, rpoS, sitA, sitB, sitC, sitD, smvA/emr…
12-113333_S13	2012	Italy	Companion animal	Napoli	474			SPI-1, SPI-13, SPI-2, SPI-5, SPI-9, SPI-18	acrA, acrB, acrD, actP/yjcG, baeR, baeS, bcr, bhsA/ycfR/comC, copA, corA, corB, corC, corD, cpxA, cpxR, cueP, cueR/ybbI, cuiD, emrB, emrD, emrR, fabI, fieF/yiip, glpF, ibpA, iclR, marA, marR, mdfA/cmr, mdtA, mdtB, mdtC, mdtG/yceE, mdtK/ydhE, mgtA, mntH/yfeP, mntP/yebN, mntR, modB, modC, nikR, opmD/nmpC, ostA/lptD, oxyRkp, phoB, pitA, pmrG, pstA, pstB, pstC, pstS, robA, rpoS, sitA, sitB, sitC, sit…
12-115216_S11	2012	Italy	Companion animal	Napoli	474			SPI-1, SPI-13, SPI-2, SPI-4, SPI-5, SPI-9, SPI-18	acrA, acrB, acrD, actP/yjcG, arsA, arsB, arsC, arsD, arsR, baeR, baeS, bcr, bhsA/ycfR/comC, copA, corA, corB, corC, corD, cpxA, cpxR, cueP, cueR/ybbI, cuiD, emrB, emrD, emrR, fabI, fieF/yiip, glpF, ibpA, iclR, marA, marR, mdfA/cmr, mdtA, mdtB, mdtC, mdtG/yceE, mdtK/ydhE, mgtA, mntH/yfeP, mntP/yebN, mntR, modB, modC, nikR, opmD/nmpC, ostA/lptD, oxyRkp, phoB, pitA, pmrG, pstA, pstB, pstC, pstS, rob…
12-121726_S15	2012	Italy	Companion animal	Napoli	1853			SPI-1, SPI-13, SPI-2, SPI-5, SPI-9, SPI-18	acrA, acrB, acrD, actP/yjcG, baeR, baeS, bcr, bhsA/ycfR/comC, copA, corA, corB, corC, corD, cpxA, cpxR, cueP, cueR/ybbI, cuiD, emrB, emrD, emrR, fabI, fieF/yiip, glpF, ibpA, iclR, marA, marR, mdfA/cmr, mdtA, mdtB, mdtC, mdtG/yceE, mdtK/ydhE, mgtA, mntH/yfeP, mntP/yebN, mntR, modB, modC, nikR, opmD/nmpC, ostA/lptD, oxyRkp, phoB, pitA, pmrG, pstA, pstB, pstC, pstS, rcnR/yohL, robA, rpoS, sitA, sitB…
12-121729_S7	2012	Italy	Companion animal	Napoli	1853			SPI-1, SPI-13, SPI-2, SPI-4, SPI-5, SPI-9, SPI-18	acrA, acrB, acrD, actP/yjcG, baeR, baeS, bcr, bhsA/ycfR/comC, copA, corA, corB, corC, corD, cpxA, cpxR, cueP, cueR/ybbI, cuiD, emrB, emrD, emrR, fabI, fieF/yiip, glpF, ibpA, iclR, marA, marR, mdfA/cmr, mdtA, mdtB, mdtC, mdtG/yceE, mdtK/ydhE, mgtA, mntH/yfeP, mntP/yebN, mntR, modB, modC, nikR, opmD/nmpC, ostA/lptD, oxyRkp, phoB, pitA, pmrG, pstA, pstB, pstC, pstS, rcnR/yohL, robA, rpoS, sitA, sitB…
12-121733_S8	2012	Italy	Companion animal	Napoli	1853			SPI-1, SPI-13, SPI-2, SPI-5, SPI-9, SPI-18	acrA, acrB, acrD, actP/yjcG, baeR, baeS, bcr, bhsA/ycfR/comC, copA, corA, corB, corC, corD, cpxA, cpxR, cueP, cueR/ybbI, cuiD, emrB, emrD, emrR, fabI, fieF/yiip, glpF, ibpA, iclR, marA, marR, mdfA/cmr, mdtA, mdtB, mdtC, mdtG/yceE, mdtK/ydhE, mgtA, mntH/yfeP, mntP/yebN, mntR, modB, modC, nikR, opmD/nmpC, ostA/lptD, oxyRkp, phoB, pitA, pmrG, pstA, pstB, pstC, pstS, rcnR/yohL, robA, rpoS, sitA, sitB…
12-121736_S9	2012	Italy	Companion animal	Napoli	1853			SPI-1, SPI-13, SPI-2, SPI-5, SPI-9, SPI-18	acrA, acrB, acrD, actP/yjcG, baeR, baeS, bcr, bhsA/ycfR/comC, copA, corA, corB, corC, corD, cpxA, cpxR, cueP, cueR/ybbI, cuiD, emrB, emrD, emrR, fabI, fieF/yiip, glpF, ibpA, iclR, marA, marR, mdfA/cmr, mdtA, mdtB, mdtC, mdtG/yceE, mdtK/ydhE, mgtA, mntH/yfeP, mntP/yebN, mntR, modB, modC, nikR, opmD/nmpC, ostA/lptD, oxyRkp, phoB, pitA, pmrG, pstA, pstB, pstC, pstS, rcnR/yohL, robA, rpoS, sitA, sitB…
12-121737_S10	2012	Italy	Companion animal	Napoli	1853			SPI-1, SPI-13, SPI-2, SPI-4, SPI-5, SPI-9, SPI-18	acrA, acrB, acrD, actP/yjcG, baeR, baeS, bcr, bhsA/ycfR/comC, copA, corA, corB, corC, corD, cpxA, cpxR, cueP, cueR/ybbI, cuiD, emrB, emrD, emrR, fabI, fieF/yiip, glpF, ibpA, iclR, marA, marR, mdfA/cmr, mdtA, mdtB, mdtC, mdtG/yceE, mdtK/ydhE, mgtA, mntH/yfeP, mntP/yebN, mntR, modB, modC, nikR, opmD/nmpC, ostA/lptD, oxyRkp, phoB, pitA, pmrG, pstA, pstB, pstC, pstS, rcnR/yohL, robA, rpoS, sitA, sitB…
12-121740_S11	2012	Italy	Companion animal	Napoli	1853			SPI-1, SPI-13, SPI-2, SPI-4, SPI-5, SPI-9, SPI-18	acrA, acrB, acrD, actP/yjcG, baeR, baeS, bcr, bhsA/ycfR/comC, copA, corA, corB, corC, corD, cpxA, cpxR, cueP, cueR/ybbI, cuiD, emrB, emrD, emrR, fabI, fieF/yiip, glpF, ibpA, iclR, marA, marR, mdfA/cmr, mdtA, mdtB, mdtC, mdtG/yceE, mdtK/ydhE, mgtA, mntH/yfeP, mntP/yebN, mntR, modB, modC, nikR, opmD/nmpC, ostA/lptD, oxyRkp, phoB, pitA, pmrG, pstA, pstB, pstC, pstS, rcnR/yohL, robA, rpoS, sitA, sitB…
12-25446_S10	2012	Italy	Poultry	Napoli	474			SPI-1, SPI-13, SPI-2, SPI-4, SPI-5, SPI-9, SPI-18	acrA, acrB, acrD, actP/yjcG, baeR, baeS, bcr, bhsA/ycfR/comC, copA, corA, corB, corC, corD, cpxA, cpxR, cueP, cueR/ybbI, cuiD, emrB, emrD, emrR, fabI, fieF/yiip, glpF, ibpA, iclR, marA, marR, mdfA/cmr, mdtA, mdtB, mdtC, mdtG/yceE, mdtK/ydhE, mgtA, mntH/yfeP, mntP/yebN, mntR, modB, modC, nikR, opmD/nmpC, ostA/lptD, oxyRkp, phoB, pitA, pmrG, pstA, pstB, pstC, pstS, robA, rpoS, sitA, sitB, sitC, sit…
12-34549_S12	2012	Italy	Livestock	Napoli	2095			C63PI, SPI-13, SPI-2, SPI-5, SPI-9, SPI-18	acrA, acrB, acrD, actP/yjcG, arsA, arsB, arsC, arsD, arsR, baeR, baeS, bcr, bhsA/ycfR/comC, copA, corA, corB, corC, corD, cpxA, cpxR, cueP, cueR/ybbI, cuiD, emrB, emrD, emrR, fabI, fieF/yiip, glpF, ibpA, iclR, marA, marR, mdfA/cmr, mdtA, mdtB, mdtC, mdtK/ydhE, mgtA, mntH/yfeP, mntP/yebN, mntR, modB, modC, nikR, opmD/nmpC, ostA/lptD, oxyRkp, phoB, pitA, pmrG, pstA, pstB, pstC, pstS, robA, rpoS, si…
12-62575_S14	2012	Italy	Human	Napoli	474			SPI-1, SPI-13, SPI-2, SPI-4, SPI-5, SPI-9, SPI-18	acrA, acrB, acrD, actP/yjcG, baeR, baeS, bcr, bhsA/ycfR/comC, copA, corA, corB, corC, corD, cpxA, cpxR, cueP, cueR/ybbI, cuiD, emrB, emrD, emrR, fabI, fieF/yiip, glpF, ibpA, iclR, marA, marR, mdfA/cmr, mdtA, mdtB, mdtC, mdtG/yceE, mdtK/ydhE, mgtA, mntH/yfeP, mntP/yebN, mntR, modB, modC, nikR, opmD/nmpC, ostA/lptD, oxyRkp, phoB, pitA, pmrG, pstA, pstB, pstC, pstS, robA, rpoS, sitA, sitB, sitC, sit…
12-68383_S16	2012	Italy	Wild animal	Napoli	474			SPI-1, SPI-13, SPI-2, SPI-4, SPI-5, SPI-9, SPI-18	acrA, acrB, acrD, actP/yjcG, baeR, baeS, bcr, bhsA/ycfR/comC, copA, corA, corB, corC, corD, cpxA, cpxR, cueP, cueR/ybbI, cuiD, emrB, emrD, emrR, fabI, fieF/yiip, glpF, ibpA, iclR, marA, marR, mdfA/cmr, mdtA, mdtB, mdtC, mdtG/yceE, mdtK/ydhE, mgtA, mntH/yfeP, mntP/yebN, mntR, modB, modC, nikR, opmD/nmpC, ostA/lptD, oxyRkp, phoB, pitA, pmrG, pstA, pstB, pstC, pstS, robA, rpoS, sitA, sitB, sitC, sit…
13-125482_S9	2013	Italy	Human	Napoli	474			SPI-1, SPI-13, SPI-2, SPI-5, SPI-9, SPI-18	acrA, acrB, acrD, actP/yjcG, baeR, baeS, bcr, bhsA/ycfR/comC, copA, corA, corB, corC, corD, cpxA, cpxR, cueP, cueR/ybbI, cuiD, emrB, emrD, emrR, fabI, fieF/yiip, glpF, ibpA, iclR, marA, marR, mdfA/cmr, mdtA, mdtB, mdtC, mdtG/yceE, mdtK/ydhE, mgtA, mntH/yfeP, mntP/yebN, mntR, modB, modC, nikR, opmD/nmpC, ostA/lptD, oxyRkp, phoB, pitA, pmrG, pstA, pstB, pstC, pstS, robA, rpoS, sitA, sitB, sitC, sit…
14-104682_S19	2014	Italy	Human	Napoli	474			SPI-1, SPI-13, SPI-2, SPI-5, SPI-9, SPI-18	acrA, acrB, acrD, actP/yjcG, arsA, arsB, arsC, arsD, arsR, baeR, baeS, bcr, bhsA/ycfR/comC, copA, corA, corB, corC, corD, cpxA, cpxR, cueP, cueR/ybbI, cuiD, emrB, emrD, emrR, fabI, fieF/yiip, glpF, ibpA, iclR, marA, marR, mdfA/cmr, mdtA, mdtB, mdtC, mdtG/yceE, mdtK/ydhE, mgtA, mntH/yfeP, mntP/yebN, mntR, modB, modC, nikR, opmD/nmpC, ostA/lptD, oxyRkp, phoB, pitA, pmrG, pstA, pstB, pstC, pstS, rob…
14-25364_S18	2014	Italy	Livestock	Napoli	474			C63PI, SPI-13, SPI-2, SPI-5, SPI-9, SPI-18	acrA, acrB, acrD, actP/yjcG, baeR, baeS, bcr, bhsA/ycfR/comC, copA, corA, corB, corC, corD, cpxA, cpxR, cueP, cueR/ybbI, cuiD, emrB, emrD, emrR, fabI, fieF/yiip, glpF, ibpA, iclR, marA, marR, mdfA/cmr, mdtA, mdtB, mdtC, mdtG/yceE, mdtK/ydhE, mgtA, mntH/yfeP, mntP/yebN, mntR, modB, modC, nikR, opmD/nmpC, ostA/lptD, oxyRkp, phoB, pitA, pmrG, pstA, pstB, pstC, pstS, robA, rpoS, sitA, sitB, sitC, sit…
14-5967_S17	2014	Italy	Poultry	Napoli	474			SPI-1, SPI-13, SPI-2, SPI-4, SPI-5, SPI-9, SPI-18	acrA, acrB, acrD, actP/yjcG, baeR, baeS, bcr, bhsA/ycfR/comC, copA, corA, corB, corC, corD, cpxA, cpxR, cueP, cueR/ybbI, cuiD, emrB, emrD, emrR, fabI, fieF/yiip, glpF, ibpA, iclR, marA, marR, mdfA/cmr, mdtA, mdtB, mdtC, mdtG/yceE, mdtK/ydhE, mgtA, mntH/yfeP, mntP/yebN, mntR, modB, modC, nikR, opmD/nmpC, ostA/lptD, oxyRkp, phoB, pitA, pmrG, pstA, pstB, pstC, pstS, robA, rpoS, sitA, sitB, sitC, sit…
146-2014_S27	2014	Italy	Human	Napoli	474			C63PI, SPI-13, SPI-2, SPI-5, SPI-9, SPI-18	acrA, acrB, acrD, actP/yjcG, baeR, baeS, bcr, copA, corA, corB, corC, corD, cpxA, cpxR, cueP, cueR/ybbI, cuiD, emrB, emrD, emrR, fabI, fieF/yiip, glpF, ibpA, iclR, marA, marR, mdfA/cmr, mdtA, mdtB, mdtC, mdtG/yceE, mdtK/ydhE, mgtA, mntH/yfeP, mntP/yebN, mntR, modB, modC, nikR, opmD/nmpC, ostA/lptD, oxyRkp, phoB, pitA, pmrG, pstA, pstB, pstC, pstS, robA, rpoS, sitA, sitB, sitC, sitD, smvA/emrB, so…
16-137932_S20	2016	Italy	NA	Napoli	1637	IncFIB(pHCM2)_1_pHCM2_AL513384		SPI-1, SPI-13, SPI-2, SPI-5, SPI-9, SPI-18	acrA, acrB, acrD, actP/yjcG, arsA, arsB, arsC, arsD, arsR, baeR, baeS, bcr, bhsA/ycfR/comC, copA, corA, corB, corC, corD, cpxA, cpxR, cueP, cueR/ybbI, cuiD, emrB, emrD, emrR, fabI, fieF/yiip, glpF, ibpA, iclR, marA, marR, mdfA/cmr, mdtA, mdtB, mdtC, mdtG/yceE, mdtK/ydhE, mgtA, mntH/yfeP, mntP/yebN, mntR, modB, modC, nikR, opmD/nmpC, ostA/lptD, oxyRkp, phoB, pitA, pmrG, pstA, pstB, pstC, pstS, rob…
16-174466_S14	2016	Italy	Wild animal	Napoli	2095			C63PI, SPI-13, SPI-2, SPI-5, SPI-9, SPI-18	acrA, acrB, acrD, actP/yjcG, baeR, baeS, bcr, bhsA/ycfR/comC, copA, corA, corB, corC, corD, cpxA, cpxR, cueP, cueR/ybbI, cuiD, emrB, emrD, emrR, fabI, fieF/yiip, glpF, ibpA, iclR, marA, marR, mdfA/cmr, mdtA, mdtB, mdtC, mdtK/ydhE, mgtA, mntH/yfeP, mntP/yebN, mntR, modB, modC, nikR, opmD/nmpC, ostA/lptD, oxyRkp, phoB, pitA, pmrG, pstA, pstB, pstC, pstS, robA, rpoS, sitA, sitB, sitC, sitD, smvA/emr…
16-174470_S6	2016	Italy	Livestock	Napoli	2019			SPI-1, SPI-13, SPI-2, SPI-5, SPI-9, SPI-18	acrA, acrB, acrD, actP/yjcG, baeR, baeS, bcr, bhsA/ycfR/comC, copA, corA, corB, corC, corD, cpxA, cpxR, cueP, cueR/ybbI, cuiD, emrB, emrD, emrR, fabI, fieF/yiip, glpF, ibpA, iclR, marA, marR, mdfA/cmr, mdtA, mdtB, mdtC, mdtG/yceE, mdtK/ydhE, mgtA, mntH/yfeP, mntP/yebN, mntR, modB, modC, nikR, opmD/nmpC, ostA/lptD, oxyRkp, phoB, pitA, pmrG, pstA, pstB, pstC, pstS, robA, rpoS, sitA, sitB, sitC, sit…
16-174471_S15	2016	Italy	Livestock	Napoli	2019			SPI-1, SPI-13, SPI-2, SPI-5, SPI-9, SPI-18	acrA, acrB, acrD, actP/yjcG, baeR, baeS, bcr, bhsA/ycfR/comC, copA, corA, corB, corC, corD, cpxA, cpxR, cueP, cueR/ybbI, cuiD, emrB, emrD, emrR, fabI, fieF/yiip, glpF, ibpA, iclR, marA, marR, mdfA/cmr, mdtA, mdtB, mdtC, mdtG/yceE, mdtK/ydhE, mgtA, mntH/yfeP, mntP/yebN, mntR, modB, modC, nikR, opmD/nmpC, ostA/lptD, oxyRkp, phoB, pitA, pmrG, pstA, pstB, pstC, pstS, robA, rpoS, sitA, sitB, sitC, sit…
16-174472_S16	2016	Italy	NA	Napoli	2008			SPI-1, SPI-13, SPI-2, SPI-5, SPI-9, SPI-18	acrA, acrB, acrD, actP/yjcG, baeR, baeS, bcr, bhsA/ycfR/comC, copA, corA, corB, corC, corD, cpxA, cpxR, cueP, cueR/ybbI, cuiD, emrB, emrD, emrR, fabI, fieF/yiip, glpF, ibpA, iclR, marA, marR, mdfA/cmr, mdtA, mdtB, mdtC, mdtG/yceE, mdtK/ydhE, mgtA, mntH/yfeP, mntP/yebN, mntR, modB, modC, nikR, opmD/nmpC, ostA/lptD, oxyRkp, phoB, pitA, pmrG, pstA, pstB, pstC, pstS, robA, rpoS, sitA, sitB, sitC, sit…
16-174473_S17	2016	Italy	NA	Napoli	2019			SPI-1, SPI-13, SPI-2, SPI-4, SPI-5, SPI-9, SPI-18	acrA, acrB, acrD, actP/yjcG, baeR, baeS, bcr, bhsA/ycfR/comC, copA, corA, corB, corC, corD, cpxA, cpxR, cueP, cueR/ybbI, cuiD, emrB, emrD, emrR, fabI, fieF/yiip, glpF, ibpA, iclR, marA, marR, mdfA/cmr, mdtA, mdtB, mdtC, mdtG/yceE, mdtK/ydhE, mgtA, mntH/yfeP, mntP/yebN, mntR, modB, modC, nikR, opmD/nmpC, ostA/lptD, oxyRkp, phoB, pitA, pmrG, pstA, pstB, pstC, pstS, robA, rpoS, sitA, sitB, sitC, sit…
16-174474_S18	2016	Italy	Environment	Napoli	2008			SPI-1, SPI-13, SPI-2, SPI-4, SPI-5, SPI-9, SPI-18	acrA, acrB, acrD, actP/yjcG, baeR, baeS, bcr, bhsA/ycfR/comC, copA, corA, corB, corC, corD, cpxA, cpxR, cueP, cueR/ybbI, cuiD, emrB, emrD, emrR, fabI, fieF/yiip, glpF, ibpA, iclR, marA, marR, mdfA/cmr, mdtA, mdtB, mdtC, mdtG/yceE, mdtK/ydhE, mgtA, mntH/yfeP, mntP/yebN, mntR, modB, modC, nikR, opmD/nmpC, ostA/lptD, oxyRkp, phoB, pitA, pmrG, pstA, pstB, pstC, pstS, robA, rpoS, sitA, sitB, sitC, sit…
16-174475_S19	2016	Italy	Environment	Napoli	2008			C63PI, SPI-1, SPI-13, SPI-2, SPI-5, SPI-9, SPI-18	acrA, acrB, acrD, actP/yjcG, baeR, baeS, bcr, bhsA/ycfR/comC, copA, corA, corB, corC, corD, cpxA, cpxR, cueP, cueR/ybbI, cuiD, emrB, emrD, emrR, fabI, fieF/yiip, glpF, ibpA, iclR, marA, marR, mdfA/cmr, mdtA, mdtB, mdtC, mdtG/yceE, mdtK/ydhE, mgtA, mntH/yfeP, mntP/yebN, mntR, modB, modC, nikR, opmD/nmpC, ostA/lptD, oxyRkp, phoB, pitA, pmrG, pstA, pstB, pstC, pstS, robA, rpoS, sitA, sitB, sitC, sit…
16-174477_S7	2016	Italy	Human	Napoli	2095			C63PI, SPI-13, SPI-2, SPI-5, SPI-9, SPI-18	acrA, acrB, acrD, actP/yjcG, baeR, baeS, bcr, bhsA/ycfR/comC, copA, corA, corB, corC, corD, cpxA, cpxR, cueP, cueR/ybbI, cuiD, emrB, emrD, emrR, fabI, fieF/yiip, glpF, ibpA, iclR, marA, marR, mdfA/cmr, mdtA, mdtB, mdtC, mdtK/ydhE, mgtA, mntH/yfeP, mntP/yebN, mntR, modB, modC, nikR, opmD/nmpC, ostA/lptD, oxyRkp, phoB, pitA, pmrG, pstA, pstB, pstC, pstS, robA, rpoS, sitA, sitB, sitC, sitD, smvA/emr…
16-174478_S5	2012	Italy	Human	Napoli	2095	IncI1_1_Alpha_AP005147	blaCTX-M-15_23_DQ302097	C63PI, SPI-13, SPI-2, SPI-5, SPI-9, SPI-18	acrA, acrB, acrD, actP/yjcG, baeR, baeS, bcr, bhsA/ycfR/comC, copA, corA, corB, corC, corD, cpxA, cpxR, cueP, cueR/ybbI, cuiD, emrB, emrD, emrR, fabI, fieF/yiip, glpF, ibpA, iclR, marA, marR, mdfA/cmr, mdtA, mdtB, mdtC, mdtK/ydhE, mgtA, mntH/yfeP, mntP/yebN, mntR, modB, modC, nikR, opmD/nmpC, ostA/lptD, oxyRkp, phoB, pitA, pmrG, pstA, pstB, pstC, pstS, robA, rpoS, sitA, sitB, sitC, sitD, smvA/emr…
16-174480_S20	2016	Italy	Wild animal	Napoli	474			C63PI, SPI-1, SPI-13, SPI-2, SPI-5, SPI-9, SPI-18	acrA, acrB, acrD, actP/yjcG, baeR, baeS, bcr, bhsA/ycfR/comC, copA, corA, corB, corC, corD, cpxA, cpxR, cueP, cueR/ybbI, cuiD, emrB, emrD, emrR, fabI, fieF/yiip, glpF, ibpA, iclR, marA, marR, mdfA/cmr, mdtA, mdtB, mdtC, mdtG/yceE, mdtK/ydhE, mgtA, mntH/yfeP, mntP/yebN, mntR, modB, modC, nikR, opmD/nmpC, ostA/lptD, oxyRkp, phoB, pitA, pmrG, pstA, pstB, pstC, pstS, robA, rpoS, sitA, sitB, sitC, sit…
16-174481_S8	2016	Italy	Environment	Napoli	2008			SPI-1, SPI-13, SPI-2, SPI-4, SPI-5, SPI-9	acrA, acrB, acrD, actP/yjcG, baeR, baeS, bcr, bhsA/ycfR/comC, copA, corA, corB, corC, corD, cpxA, cpxR, cueP, cueR/ybbI, cuiD, emrB, emrD, emrR, fabI, fieF/yiip, glpF, ibpA, iclR, marA, marR, mdfA/cmr, mdtA, mdtB, mdtC, mdtG/yceE, mdtK/ydhE, mgtA, mntH/yfeP, mntP/yebN, mntR, modB, modC, nikR, ostA/lptD, oxyRkp, phoB, pitA, pmrG, pstA, pstB, pstC, pstS, robA, rpoS, sitA, sitB, sitC, sitD, sodA, so…
16-174484_S9	2016	Italy	Wild animal	Napoli	474			C63PI, SPI-13, SPI-2, SPI-5, SPI-9, SPI-18	acrA, acrB, acrD, actP/yjcG, baeR, baeS, bcr, bhsA/ycfR/comC, copA, corA, corB, corC, corD, cpxA, cpxR, cueP, cueR/ybbI, cuiD, emrB, emrD, emrR, fabI, fieF/yiip, glpF, ibpA, iclR, marA, marR, mdfA/cmr, mdtA, mdtB, mdtC, mdtG/yceE, mdtK/ydhE, mgtA, mntH/yfeP, mntP/yebN, mntR, modB, modC, nikR, opmD/nmpC, ostA/lptD, oxyRkp, phoB, pitA, pmrG, pstA, pstB, pstC, pstS, robA, rpoS, sitA, sitB, sitC, sit…
16-174485_S21	2016	Italy	Wild animal	Napoli	474			C63PI, SPI-13, SPI-2, SPI-5, SPI-9, SPI-18	acrA, acrB, acrD, actP/yjcG, baeR, baeS, bcr, bhsA/ycfR/comC, copA, corA, corB, corC, corD, cpxA, cpxR, cueP, cueR/ybbI, cuiD, emrB, emrD, emrR, fabI, fieF/yiip, glpF, ibpA, iclR, marA, marR, mdfA/cmr, mdtA, mdtB, mdtC, mdtG/yceE, mdtK/ydhE, mgtA, mntH/yfeP, mntP/yebN, mntR, modB, modC, nikR, opmD/nmpC, ostA/lptD, oxyRkp, phoB, pitA, pmrG, pstA, pstB, pstC, pstS, robA, rpoS, sitA, sitB, sitC, sit…
16-174486_S22	2016	Italy	Environment	Napoli	2019			SPI-1, SPI-13, SPI-2, SPI-4, SPI-5, SPI-9, SPI-18	acrA, acrB, acrD, actP/yjcG, baeR, baeS, bcr, bhsA/ycfR/comC, copA, corA, corB, corC, corD, cpxA, cpxR, cueP, cueR/ybbI, cuiD, emrB, emrD, emrR, fabI, fieF/yiip, glpF, ibpA, iclR, marA, marR, mdfA/cmr, mdtA, mdtB, mdtC, mdtG/yceE, mdtK/ydhE, mgtA, mntH/yfeP, mntP/yebN, mntR, modB, modC, nikR, opmD/nmpC, ostA/lptD, oxyRkp, phoB, pitA, pmrG, pstA, pstB, pstC, pstS, robA, rpoS, sitA, sitB, sitC, sit…
16-174487_S23	2016	Italy	Environment	Napoli	2019			SPI-1, SPI-13, SPI-2, SPI-4, SPI-5, SPI-9, SPI-18	acrA, acrB, acrD, actP/yjcG, baeR, baeS, bcr, bhsA/ycfR/comC, copA, corA, corB, corC, corD, cpxA, cpxR, cueP, cueR/ybbI, cuiD, emrB, emrD, emrR, fabI, fieF/yiip, glpF, ibpA, iclR, marA, marR, mdfA/cmr, mdtA, mdtB, mdtC, mdtG/yceE, mdtK/ydhE, mgtA, mntH/yfeP, mntP/yebN, mntR, modB, modC, nikR, opmD/nmpC, ostA/lptD, oxyRkp, phoB, pitA, pmrG, pstA, pstB, pstC, pstS, robA, rpoS, sitA, sitB, sitC, sit…
16-174488_S10	2016	Italy	Environment	Napoli	2019			SPI-1, SPI-13, SPI-2, SPI-4, SPI-5, SPI-9, SPI-18	acrA, acrB, acrD, actP/yjcG, baeR, baeS, bcr, bhsA/ycfR/comC, copA, corA, corB, corC, corD, cpxA, cpxR, cueP, cueR/ybbI, cuiD, emrB, emrD, emrR, fabI, fieF/yiip, glpF, ibpA, iclR, marA, marR, mdfA/cmr, mdtA, mdtB, mdtC, mdtG/yceE, mdtK/ydhE, mgtA, mntH/yfeP, mntP/yebN, mntR, modB, modC, nikR, opmD/nmpC, ostA/lptD, oxyRkp, phoB, pitA, pmrG, pstA, pstB, pstC, pstS, robA, rpoS, sitA, sitB, sitC, sit…
16-174489_S24	2016	Italy	Environment	Napoli	2019			SPI-1, SPI-13, SPI-2, SPI-4, SPI-5, SPI-9, SPI-18	acrA, acrB, acrD, actP/yjcG, baeR, baeS, bcr, bhsA/ycfR/comC, copA, corA, corB, corC, corD, cpxA, cpxR, cueP, cueR/ybbI, cuiD, emrB, emrD, emrR, fabI, fieF/yiip, glpF, ibpA, iclR, marA, marR, mdfA/cmr, mdtA, mdtB, mdtC, mdtG/yceE, mdtK/ydhE, mgtA, mntH/yfeP, mntP/yebN, mntR, modB, modC, nikR, opmD/nmpC, ostA/lptD, oxyRkp, phoB, pitA, pmrG, pstA, pstB, pstC, pstS, robA, rpoS, sitA, sitB, sitC, sit…
16-174490_S25	2016	Italy	Environment	Napoli	2008			SPI-1, SPI-13, SPI-2, SPI-5, SPI-9, SPI-18	acrA, acrB, acrD, actP/yjcG, baeR, baeS, bcr, bhsA/ycfR/comC, copA, corA, corB, corC, corD, cpxA, cpxR, cueP, cueR/ybbI, cuiD, emrB, emrD, emrR, fabI, fieF/yiip, glpF, ibpA, iclR, marA, marR, mdfA/cmr, mdtA, mdtB, mdtC, mdtG/yceE, mdtK/ydhE, mgtA, mntH/yfeP, mntP/yebN, mntR, modB, modC, nikR, opmD/nmpC, ostA/lptD, oxyRkp, phoB, pitA, pmrG, pstA, pstB, pstC, pstS, robA, rpoS, sitA, sitB, sitC, sit…
16-174491_S26	2016	Italy	Environment	Napoli	2008			SPI-1, SPI-13, SPI-2, SPI-5, SPI-9, SPI-18	acrA, acrB, acrD, actP/yjcG, baeR, baeS, bcr, bhsA/ycfR/comC, copA, corA, corB, corC, corD, cpxA, cpxR, cueP, cueR/ybbI, cuiD, emrB, emrD, emrR, fabI, fieF/yiip, glpF, ibpA, iclR, marA, marR, mdfA/cmr, mdtA, mdtB, mdtC, mdtK/ydhE, mgtA, mntH/yfeP, mntP/yebN, mntR, modB, modC, nikR, opmD/nmpC, ostA/lptD, oxyRkp, phoB, pitA, pmrG, pstA, pstB, pstC, pstS, robA, rpoS, sitA, sitB, sitC, sitD, smvA/emr…
16-174492_S11	2016	Italy	Environment	Napoli	2019			SPI-1, SPI-13, SPI-2, SPI-5, SPI-9, SPI-18	acrA, acrB, acrD, actP/yjcG, baeR, baeS, bcr, bhsA/ycfR/comC, copA, corA, corB, corC, corD, cpxA, cpxR, cueP, cueR/ybbI, cuiD, emrB, emrD, emrR, fabI, fieF/yiip, glpF, ibpA, iclR, marA, marR, mdfA/cmr, mdtA, mdtB, mdtC, mdtG/yceE, mdtK/ydhE, mgtA, mntH/yfeP, mntP/yebN, mntR, modB, modC, nikR, opmD/nmpC, ostA/lptD, oxyRkp, phoB, pitA, pmrG, pstA, pstB, pstC, pstS, robA, rpoS, sitA, sitB, sitC, sit…
16-174493_S12	2016	Italy	Environment	Napoli	2008	ColRNAI_1__DQ298019		SPI-1, SPI-13, SPI-2, SPI-5, SPI-9, SPI-18	acrA, acrB, acrD, actP/yjcG, baeR, baeS, bcr, bhsA/ycfR/comC, copA, corA, corB, corC, corD, cpxA, cpxR, cueP, cueR/ybbI, cuiD, emrB, emrD, emrR, fabI, fieF/yiip, glpF, ibpA, iclR, marA, marR, mdfA/cmr, mdtA, mdtB, mdtC, mdtG/yceE, mdtK/ydhE, mgtA, mntH/yfeP, mntP/yebN, mntR, modB, modC, nikR, opmD/nmpC, ostA/lptD, oxyRkp, phoB, pitA, pmrG, pstA, pstB, pstC, pstS, robA, rpoS, sitA, sitB, sitC, sit…
16-174495_S13	2016	Italy	Environment	Napoli	2019			SPI-1, SPI-13, SPI-2, SPI-4, SPI-5, SPI-9, SPI-18	acrA, acrB, acrD, actP/yjcG, baeR, baeS, bcr, bhsA/ycfR/comC, copA, corA, corB, corC, corD, cpxA, cpxR, cueP, cueR/ybbI, cuiD, emrB, emrD, emrR, fabI, fieF/yiip, glpF, ibpA, iclR, marA, marR, mdfA/cmr, mdtA, mdtB, mdtC, mdtG/yceE, mdtK/ydhE, mgtA, mntH/yfeP, mntP/yebN, mntR, modB, modC, nikR, opmD/nmpC, ostA/lptD, oxyRkp, phoB, pitA, pmrG, pstA, pstB, pstC, pstS, robA, rpoS, sitA, sitB, sitC, sit…
16-174496_S14	2016	Italy	Environment	Napoli	2008			SPI-1, SPI-13, SPI-2, SPI-5, SPI-9, SPI-18	acrA, acrB, acrD, actP/yjcG, baeR, baeS, bcr, bhsA/ycfR/comC, copA, corA, corB, corC, corD, cpxA, cpxR, cueP, cueR/ybbI, cuiD, emrB, emrD, emrR, fabI, fieF/yiip, glpF, ibpA, iclR, marA, marR, mdfA/cmr, mdtA, mdtB, mdtC, mdtG/yceE, mdtK/ydhE, mgtA, mntH/yfeP, mntP/yebN, mntR, modB, modC, nikR, opmD/nmpC, ostA/lptD, oxyRkp, phoB, pitA, pmrG, pstA, pstB, pstC, pstS, robA, rpoS, sitA, sitB, sitC, sit…
16-174499_S27	2016	Italy	Environment	Napoli	2008			SPI-1, SPI-13, SPI-2, SPI-5, SPI-9, SPI-18	acrA, acrB, acrD, actP/yjcG, baeR, baeS, bcr, bhsA/ycfR/comC, copA, corA, corB, corC, corD, cpxA, cpxR, cueP, cueR/ybbI, cuiD, emrB, emrD, emrR, fabI, fieF/yiip, glpF, ibpA, iclR, marA, marR, mdfA/cmr, mdtA, mdtB, mdtC, mdtG/yceE, mdtK/ydhE, mgtA, mntH/yfeP, mntP/yebN, mntR, modB, modC, nikR, opmD/nmpC, ostA/lptD, oxyRkp, phoB, pitA, pmrG, pstA, pstB, pstC, pstS, robA, rpoS, sitA, sitB, sitC, sit…
16-174500_S28	2016	Italy	Environment	Napoli	2101			SPI-1, SPI-13, SPI-2, SPI-5, SPI-9, SPI-18	acrA, acrB, acrD, actP/yjcG, baeR, baeS, bcr, bhsA/ycfR/comC, copA, corA, corB, corC, corD, cpxA, cpxR, cueP, cueR/ybbI, cuiD, emrB, emrD, emrR, fabI, fieF/yiip, glpF, ibpA, iclR, marA, marR, mdfA/cmr, mdtA, mdtB, mdtC, mdtG/yceE, mdtK/ydhE, mgtA, mntH/yfeP, mntP/yebN, mntR, modB, modC, nikR, opmD/nmpC, ostA/lptD, oxyRkp, phoB, pitA, pmrG, pstA, pstB, pstC, pstS, robA, rpoS, sitA, sitB, sitC, sit…
16-174501_S15	2016	Italy	Human	Napoli	2019			SPI-1, SPI-13, SPI-2, SPI-5, SPI-9, SPI-18	acrA, acrB, acrD, actP/yjcG, baeR, baeS, bcr, bhsA/ycfR/comC, copA, corA, corB, corC, corD, cpxA, cpxR, cueP, cueR/ybbI, cuiD, emrB, emrD, emrR, fabI, fieF/yiip, glpF, ibpA, iclR, marA, marR, mdfA/cmr, mdtA, mdtB, mdtC, mdtG/yceE, mdtK/ydhE, mgtA, mntH/yfeP, mntP/yebN, mntR, modB, modC, nikR, opmD/nmpC, ostA/lptD, oxyRkp, phoB, pitA, pmrG, pstA, pstB, pstC, pstS, robA, rpoS, sitA, sitB, sitC, sit…
16-174502_S16	2016	Italy	Human	Napoli	474			C63PI, SPI-13, SPI-2, SPI-5, SPI-9, SPI-18	acrA, acrB, acrD, actP/yjcG, baeR, baeS, bcr, bhsA/ycfR/comC, copA, corA, corB, corC, corD, cpxA, cpxR, cueP, cueR/ybbI, cuiD, emrB, emrD, emrR, fabI, fieF/yiip, glpF, ibpA, iclR, marA, marR, mdfA/cmr, mdtA, mdtB, mdtC, mdtG/yceE, mdtK/ydhE, mgtA, mntH/yfeP, mntP/yebN, mntR, modB, modC, nikR, opmD/nmpC, ostA/lptD, oxyRkp, phoB, pitA, pmrG, pstA, pstB, pstC, pstS, robA, rpoS, sitA, sitB, sitC, sit…
16-174503_S17	2016	Italy	Human	Napoli	474			C63PI, SPI-1, SPI-13, SPI-2, SPI-5, SPI-9, SPI-18	acrA, acrB, acrD, actP/yjcG, baeR, baeS, bcr, bhsA/ycfR/comC, copA, corA, corB, corC, corD, cpxA, cpxR, cueP, cueR/ybbI, cuiD, emrB, emrD, emrR, fabI, fieF/yiip, glpF, ibpA, iclR, marA, marR, mdfA/cmr, mdtA, mdtB, mdtC, mdtG/yceE, mdtK/ydhE, mgtA, mntH/yfeP, mntP/yebN, mntR, modB, modC, nikR, opmD/nmpC, ostA/lptD, oxyRkp, phoB, pitA, pmrG, pstA, pstB, pstC, pstS, robA, rpoS, sitA, sitB, sitC, sit…
16-174505_S18	2016	Italy	Human	Napoli	2095	IncFII(SARC14)_1_SARC14_JQ418540, IncFII(Yp)_1_Yersenia_CP000670, IncFIB(pB171)_1_pB171_AB024946		C63PI, SPI-13, SPI-2, SPI-5, SPI-9, SPI-18	acrA, acrB, acrD, actP/yjcG, arsA, arsB, arsC, arsD, arsR, baeR, baeS, bcr, bhsA/ycfR/comC, copA, corA, corB, corC, corD, cpxA, cpxR, cueP, cueR/ybbI, cuiD, emrB, emrD, emrR, fabI, fieF/yiip, glpF, ibpA, iclR, marA, marR, mdfA/cmr, mdtA, mdtB, mdtC, mdtK/ydhE, mgtA, mntH/yfeP, mntP/yebN, mntR, modB, modC, nikR, opmD/nmpC, ostA/lptD, oxyRkp, phoB, pitA, pmrG, pstA, pstB, pstC, pstS, robA, rpoS, si…
16-174506_S19	2016	Italy	Human	Napoli	2095			C63PI, SPI-13, SPI-2, SPI-5, SPI-9, SPI-18	acrA, acrB, acrD, actP/yjcG, baeR, baeS, bcr, bhsA/ycfR/comC, copA, corA, corB, corC, corD, cpxA, cpxR, cueP, cueR/ybbI, cuiD, emrB, emrD, emrR, fabI, fieF/yiip, glpF, ibpA, iclR, marA, marR, mdfA/cmr, mdtA, mdtB, mdtC, mdtK/ydhE, mgtA, mntH/yfeP, mntP/yebN, mntR, modB, modC, nikR, opmD/nmpC, ostA/lptD, oxyRkp, phoB, pitA, pmrG, pstA, pstB, pstC, pstS, robA, rpoS, sitA, sitB, sitC, sitD, smvA/emr…
16-174508_S29	2016	Italy	Human	Napoli	2095			C63PI, SPI-13, SPI-2, SPI-5, SPI-9, SPI-18	acrA, acrB, acrD, actP/yjcG, baeR, baeS, bcr, bhsA/ycfR/comC, copA, corA, corB, corC, corD, cpxA, cpxR, cueP, cueR/ybbI, cuiD, emrB, emrD, emrR, fabI, fieF/yiip, glpF, ibpA, iclR, marA, marR, mdfA/cmr, mdtA, mdtB, mdtC, mdtK/ydhE, mgtA, mntH/yfeP, mntP/yebN, mntR, modB, modC, nikR, opmD/nmpC, ostA/lptD, oxyRkp, phoB, pitA, pmrG, pstA, pstB, pstC, pstS, robA, rpoS, sitA, sitB, sitC, sitD, smvA/emr…
16-174509_S20	2016	Italy	Human	Napoli	474			C63PI, SPI-1, SPI-13, SPI-2, SPI-4, SPI-5, SPI-9, SPI-18	acrA, acrB, acrD, actP/yjcG, baeR, baeS, bcr, bhsA/ycfR/comC, copA, corA, corB, corC, corD, cpxA, cpxR, cueP, cueR/ybbI, cuiD, emrB, emrD, emrR, fabI, fieF/yiip, glpF, ibpA, iclR, marA, marR, mdfA/cmr, mdtA, mdtB, mdtC, mdtG/yceE, mdtK/ydhE, mgtA, mntH/yfeP, mntP/yebN, mntR, modB, modC, nikR, opmD/nmpC, ostA/lptD, oxyRkp, phoB, pitA, pmrG, pstA, pstB, pstC, pstS, robA, rpoS, sitA, sitB, sitC, sit…
16-174510_S21	2016	Italy	Human	Napoli	474			C63PI, SPI-1, SPI-13, SPI-2, SPI-4, SPI-5, SPI-9, SPI-18	acrA, acrB, acrD, actP/yjcG, baeR, baeS, bcr, bhsA/ycfR/comC, copA, corA, corB, corC, corD, cpxA, cpxR, cueP, cueR/ybbI, cuiD, emrB, emrD, emrR, fabI, fieF/yiip, glpF, ibpA, iclR, marA, marR, mdfA/cmr, mdtA, mdtB, mdtC, mdtG/yceE, mdtK/ydhE, mgtA, mntH/yfeP, mntP/yebN, mntR, modB, modC, nikR, opmD/nmpC, ostA/lptD, oxyRkp, phoB, pitA, pmrG, pstA, pstB, pstC, pstS, robA, rpoS, sitA, sitB, sitC, sit…
16-174511_S22	2016	Italy	Food	Napoli	474			C63PI, SPI-1, SPI-13, SPI-2, SPI-4, SPI-5, SPI-9, SPI-18	acrA, acrB, acrD, actP/yjcG, baeR, baeS, bcr, bhsA/ycfR/comC, copA, corA, corB, corC, corD, cpxA, cpxR, cueP, cueR/ybbI, cuiD, emrB, emrD, emrR, fabI, fieF/yiip, glpF, ibpA, iclR, marA, marR, mdfA/cmr, mdtA, mdtB, mdtC, mdtG/yceE, mdtK/ydhE, mgtA, mntH/yfeP, mntP/yebN, mntR, modB, modC, nikR, opmD/nmpC, ostA/lptD, oxyRkp, phoB, pitA, pmrG, pstA, pstB, pstC, pstS, robA, rpoS, sitA, sitB, sitC, sit…
16-174512_S30	2016	Italy	Food	Napoli	2095			C63PI, SPI-13, SPI-2, SPI-4, SPI-5, SPI-9, SPI-18	acrA, acrB, acrD, actP/yjcG, baeR, baeS, bcr, bhsA/ycfR/comC, copA, corA, corB, corC, corD, cpxA, cpxR, cueP, cueR/ybbI, cuiD, emrB, emrD, emrR, fabI, fieF/yiip, glpF, ibpA, iclR, marA, marR, mdfA/cmr, mdtA, mdtB, mdtC, mdtK/ydhE, mgtA, mntH/yfeP, mntP/yebN, mntR, modB, modC, nikR, opmD/nmpC, ostA/lptD, oxyRkp, phoB, pitA, pmrG, pstA, pstB, pstC, pstS, robA, rpoS, sitA, sitB, sitC, sitD, smvA/emr…
16-174515_S23	2016	Italy	Livestock	Napoli	2095			C63PI, SPI-13, SPI-2, SPI-5, SPI-9, SPI-18	acrA, acrB, acrD, actP/yjcG, arsA, arsB, arsC, arsD, arsR, baeR, baeS, bcr, bhsA/ycfR/comC, copA, corA, corB, corC, corD, cpxA, cpxR, cueP, cueR/ybbI, cuiD, emrB, emrD, emrR, fabI, fieF/yiip, glpF, ibpA, iclR, marA, marR, mdfA/cmr, mdtA, mdtB, mdtC, mdtK/ydhE, mgtA, mntH/yfeP, mntP/yebN, mntR, modB, modC, nikR, opmD/nmpC, ostA/lptD, oxyRkp, phoB, pitA, pmrG, pstA, pstB, pstC, pstS, robA, rpoS, si…
16-174516_S24	2016	Italy	Food	Napoli	2095			C63PI, SPI-13, SPI-2, SPI-5, SPI-9, SPI-18	acrA, acrB, acrD, actP/yjcG, baeR, baeS, bcr, bhsA/ycfR/comC, copA, corA, corB, corC, corD, cpxA, cpxR, cueP, cueR/ybbI, cuiD, emrB, emrD, emrR, fabI, fieF/yiip, glpF, ibpA, iclR, marA, marR, mdfA/cmr, mdtA, mdtB, mdtC, mdtK/ydhE, mgtA, mntH/yfeP, mntP/yebN, mntR, modB, modC, nikR, opmD/nmpC, ostA/lptD, oxyRkp, phoB, pitA, pmrG, pstA, pstB, pstC, pstS, robA, rpoS, sitA, sitB, sitC, sitD, smvA/emr…
16-174518_S31	2016	Italy	Human	Napoli	2095			C63PI, SPI-13, SPI-2, SPI-5, SPI-9, SPI-18	acrA, acrB, acrD, actP/yjcG, baeR, baeS, bcr, bhsA/ycfR/comC, copA, corA, corB, corC, corD, cpxA, cpxR, cueP, cueR/ybbI, cuiD, emrB, emrD, emrR, fabI, fieF/yiip, glpF, ibpA, iclR, marA, marR, mdfA/cmr, mdtA, mdtB, mdtC, mdtK/ydhE, mgtA, mntH/yfeP, mntP/yebN, mntR, modB, modC, nikR, opmD/nmpC, ostA/lptD, oxyRkp, phoB, pitA, pmrG, pstA, pstB, pstC, pstS, robA, rpoS, sitA, sitB, sitC, sitD, smvA/emr…
16-174519_S25	2016	Italy	Human	Napoli	2095			C63PI, SPI-13, SPI-2, SPI-5, SPI-9, SPI-18	acrA, acrB, acrD, actP/yjcG, baeR, baeS, bcr, bhsA/ycfR/comC, copA, corA, corB, corC, corD, cpxA, cpxR, cueP, cueR/ybbI, cuiD, emrB, emrD, emrR, fabI, fieF/yiip, glpF, ibpA, iclR, marA, marR, mdfA/cmr, mdtA, mdtB, mdtC, mdtK/ydhE, mgtA, mntH/yfeP, mntP/yebN, mntR, modB, modC, nikR, opmD/nmpC, ostA/lptD, oxyRkp, phoB, pitA, pmrG, pstA, pstB, pstC, pstS, robA, rpoS, sitA, sitB, sitC, sitD, smvA/emr…
16-174520_S32	2016	Italy	Human	Napoli	2095			C63PI, SPI-13, SPI-2, SPI-5, SPI-9, SPI-18	acrA, acrB, acrD, actP/yjcG, arsA, arsA, arsB, arsB, arsC, arsC, arsD, arsD, arsR, arsR, baeR, baeS, bcr, bhsA/ycfR/comC, copA, corA, corB, corC, corD, cpxA, cpxR, cueP, cueR/ybbI, cuiD, emrB, emrD, emrR, fabI, fieF/yiip, glpF, ibpA, iclR, marA, marR, mdfA/cmr, mdtA, mdtB, mdtC, mdtK/ydhE, mgtA, mntH/yfeP, mntP/yebN, mntR, modB, modC, nikR, opmD/nmpC, ostA/lptD, oxyRkp, pcoA, pcoB, pcoC, pcoD, pc…
16-174522_S33	2016	Italy	Human	Napoli	2095			C63PI, SPI-13, SPI-2, SPI-5, SPI-9, SPI-18	acrA, acrB, acrD, actP/yjcG, baeR, baeS, bcr, bhsA/ycfR/comC, copA, corA, corB, corC, corD, cpxA, cpxR, cueP, cueR/ybbI, cuiD, emrB, emrD, emrR, fabI, fieF/yiip, glpF, ibpA, iclR, marA, marR, mdfA/cmr, mdtA, mdtB, mdtC, mdtK/ydhE, mgtA, mntH/yfeP, mntP/yebN, mntR, modB, modC, nikR, opmD/nmpC, ostA/lptD, oxyRkp, phoB, pitA, pmrG, pstA, pstB, pstC, pstS, robA, rpoS, sitA, sitB, sitC, sitD, smvA/emr…
16-174529_S26	2016	Italy	NA	Napoli	474			C63PI, SPI-1, SPI-13, SPI-2, SPI-5, SPI-9, SPI-18	acrA, acrB, acrD, actP/yjcG, baeR, baeS, bcr, bhsA/ycfR/comC, copA, corA, corB, corC, corD, cpxA, cpxR, cueP, cueR/ybbI, cuiD, emrB, emrD, emrR, fabI, fieF/yiip, glpF, ibpA, iclR, marA, marR, mdfA/cmr, mdtA, mdtB, mdtC, mdtG/yceE, mdtK/ydhE, mgtA, mntH/yfeP, mntP/yebN, mntR, modB, modC, nikR, opmD/nmpC, ostA/lptD, oxyRkp, phoB, pitA, pmrG, pstA, pstB, pstC, pstS, robA, rpoS, sitA, sitB, sitC, sit…
16-174530_S27	2016	Italy	Livestock	Napoli	2019			SPI-1, SPI-13, SPI-2, SPI-5, SPI-9, SPI-18	acrA, acrB, acrD, actP/yjcG, baeR, baeS, bcr, bhsA/ycfR/comC, copA, corA, corB, corC, corD, cpxA, cpxR, cueP, cueR/ybbI, cuiD, emrB, emrD, emrR, fabI, fieF/yiip, glpF, ibpA, iclR, marA, marR, mdfA/cmr, mdtA, mdtB, mdtC, mdtG/yceE, mdtK/ydhE, mgtA, mntH/yfeP, mntP/yebN, mntR, modB, modC, nikR, opmD/nmpC, ostA/lptD, oxyRkp, phoB, pitA, pmrG, pstA, pstB, pstC, pstS, robA, rpoS, sitA, sitB, sitC, sit…
16-174531_S34	2016	Italy	Livestock	Napoli	2019			SPI-1, SPI-13, SPI-2, SPI-5, SPI-9, SPI-18	acrA, acrB, acrD, actP/yjcG, baeR, baeS, bcr, bhsA/ycfR/comC, copA, corA, corB, corC, corD, cpxA, cpxR, cueP, cueR/ybbI, cuiD, emrB, emrD, emrR, fabI, fieF/yiip, glpF, ibpA, iclR, marA, marR, mdfA/cmr, mdtA, mdtB, mdtC, mdtG/yceE, mdtK/ydhE, mgtA, mntH/yfeP, mntP/yebN, mntR, modB, modC, nikR, opmD/nmpC, ostA/lptD, oxyRkp, phoB, pitA, pmrG, pstA, pstB, pstC, pstS, robA, rpoS, sitA, sitB, sitC, sit…
16-174532_S28	2016	Italy	Human	Napoli	474	IncFII(SARC14)_1_SARC14_JQ418540		C63PI, SPI-1, SPI-13, SPI-2, SPI-5, SPI-9, SPI-18	acrA, acrB, acrD, actP/yjcG, baeR, baeS, bcr, bhsA/ycfR/comC, copA, corA, corB, corC, corD, cpxA, cpxR, cueP, cueR/ybbI, cuiD, emrB, emrD, emrR, fabI, fieF/yiip, glpF, ibpA, iclR, marA, marR, mdfA/cmr, mdtA, mdtB, mdtC, mdtG/yceE, mdtK/ydhE, mgtA, mntH/yfeP, mntP/yebN, mntR, modB, modC, nikR, opmD/nmpC, ostA/lptD, oxyRkp, pcoA, pcoB, pcoC, pcoD, pcoE, pcoR, pcoS, phoB, pitA, pmrG, pstA, pstB, pst…
16-174533_S35	2016	Italy	Human	Napoli	474			C63PI, SPI-1, SPI-13, SPI-2, SPI-5, SPI-9, SPI-18	acrA, acrB, acrD, actP/yjcG, baeR, baeS, bcr, bhsA/ycfR/comC, copA, corA, corB, corC, corD, cpxA, cpxR, cueP, cueR/ybbI, cuiD, emrB, emrD, emrR, fabI, fieF/yiip, glpF, ibpA, iclR, marA, marR, mdfA/cmr, mdtA, mdtB, mdtC, mdtG/yceE, mdtK/ydhE, mgtA, mntH/yfeP, mntP/yebN, mntR, modB, modC, nikR, opmD/nmpC, ostA/lptD, oxyRkp, phoB, pitA, pmrG, pstA, pstB, pstC, pstS, robA, rpoS, sitA, sitB, sitC, sit…
16-174534_S29	2016	Italy	Human	Napoli	2019	IncFII(SARC14)_1_SARC14_JQ418540, IncFII(Yp)_1_Yersenia_CP000670		SPI-1, SPI-13, SPI-2, SPI-5, SPI-9, SPI-18	acrA, acrB, acrD, actP/yjcG, baeR, baeS, bcr, bhsA/ycfR/comC, copA, corA, corB, corC, corD, cpxA, cpxR, cueP, cueR/ybbI, cuiD, emrB, emrD, emrR, fabI, fieF/yiip, glpF, ibpA, iclR, marA, marR, mdfA/cmr, mdtA, mdtB, mdtC, mdtG/yceE, mdtK/ydhE, mgtA, mntH/yfeP, mntP/yebN, mntR, modB, modC, nikR, opmD/nmpC, ostA/lptD, oxyRkp, phoB, pitA, pmrG, pstA, pstB, pstC, pstS, robA, rpoS, sitA, sitB, sitC, sit…
16-174535_S1	2015	Italy	Human	Napoli	2095			C63PI, SPI-13, SPI-2, SPI-5, SPI-9, SPI-18	acrA, acrB, acrD, actP/yjcG, baeR, baeS, bcr, bhsA/ycfR/comC, copA, corA, corB, corC, corD, cpxA, cpxR, cueP, cueR/ybbI, cuiD, emrB, emrD, emrR, fabI, fieF/yiip, glpF, ibpA, iclR, marA, marR, mdfA/cmr, mdtA, mdtB, mdtC, mdtK/ydhE, mgtA, mntH/yfeP, mntP/yebN, mntR, modB, modC, nikR, opmD/nmpC, ostA/lptD, oxyRkp, phoB, pitA, pmrG, pstA, pstB, pstC, pstS, robA, rpoS, sitA, sitB, sitC, sitD, smvA/emr…
16-174536_S6	2016	Italy	Human	Napoli	2095			C63PI, SPI-13, SPI-2, SPI-5, SPI-9, SPI-18	acrA, acrB, acrD, actP/yjcG, baeR, baeS, bcr, bhsA/ycfR/comC, copA, corA, corB, corC, corD, cpxA, cpxR, cueP, cueR/ybbI, cuiD, emrB, emrD, emrR, fabI, fieF/yiip, glpF, ibpA, iclR, marA, marR, mdfA/cmr, mdtA, mdtB, mdtC, mdtK/ydhE, mgtA, mntH/yfeP, mntP/yebN, mntR, modB, modC, nikR, opmD/nmpC, ostA/lptD, oxyRkp, phoB, pitA, pmrG, pstA, pstB, pstC, pstS, robA, rpoS, sitA, sitB, sitC, sitD, smvA/emr…
16-174537_S30	2016	Italy	Human	Napoli	2095			C63PI, SPI-13, SPI-2, SPI-5, SPI-9, SPI-18	acrA, acrB, acrD, actP/yjcG, baeR, baeS, bcr, bhsA/ycfR/comC, copA, corA, corB, corC, corD, cpxA, cpxR, cueP, cueR/ybbI, cuiD, emrB, emrD, emrR, fabI, fieF/yiip, glpF, ibpA, iclR, marA, marR, mdfA/cmr, mdtA, mdtB, mdtC, mdtK/ydhE, mgtA, mntH/yfeP, mntP/yebN, mntR, modB, modC, nikR, opmD/nmpC, ostA/lptD, oxyRkp, phoB, pitA, pmrG, pstA, pstB, pstC, pstS, robA, rpoS, sitA, sitB, sitC, sitD, smvA/emr…
16-174538_S2	2015	Italy	Human	Napoli	2095			C63PI, SPI-13, SPI-5, SPI-9, SPI-18	acrA, acrB, acrD, actP/yjcG, arsA, arsB, arsC, arsD, arsR, baeR, baeS, bcr, bhsA/ycfR/comC, copA, corA, corB, corC, corD, cpxA, cpxR, cueP, cueR/ybbI, cuiD, emrB, emrD, emrR, fabI, fieF/yiip, glpF, ibpA, iclR, marA, marR, mdfA/cmr, mdtA, mdtB, mdtC, mdtK/ydhE, mgtA, mntH/yfeP, mntP/yebN, mntR, modB, modC, nikR, opmD/nmpC, ostA/lptD, oxyRkp, phoB, pitA, pmrG, pstA, pstB, pstC, pstS, robA, rpoS, si…
16-174539_S3	2015	Italy	Human	Napoli	2095			C63PI, SPI-13, SPI-2, SPI-5, SPI-9, SPI-18	acrA, acrB, acrD, actP/yjcG, baeR, baeS, bcr, bhsA/ycfR/comC, copA, corA, corB, corC, corD, cpxA, cpxR, cueP, cueR/ybbI, cuiD, emrB, emrD, emrR, fabI, fieF/yiip, glpF, ibpA, iclR, marA, marR, mdfA/cmr, mdtA, mdtB, mdtC, mdtK/ydhE, mgtA, mntH/yfeP, mntP/yebN, mntR, modB, modC, nikR, opmD/nmpC, ostA/lptD, oxyRkp, phoB, pitA, pmrG, pstA, pstB, pstC, pstS, robA, rpoS, sitA, sitB, sitC, sitD, smvA/emr…
16-174540_S31	2016	Italy	Human	Napoli	2095			C63PI, SPI-13, SPI-2, SPI-5, SPI-9, SPI-18	acrA, acrB, acrD, actP/yjcG, arsA, arsB, arsC, arsD, arsR, baeR, baeS, bcr, bhsA/ycfR/comC, copA, corA, corB, corC, corD, cpxA, cpxR, cueP, cueR/ybbI, cuiD, emrB, emrD, emrR, fabI, fieF/yiip, glpF, ibpA, iclR, marA, marR, mdfA/cmr, mdtA, mdtB, mdtC, mdtK/ydhE, mgtA, mntH/yfeP, mntP/yebN, mntR, modB, modC, nikR, opmD/nmpC, ostA/lptD, oxyRkp, phoB, pitA, pmrG, pstA, pstB, pstC, pstS, robA, rpoS, si…
16-174541_S32	2016	Italy	NA	Napoli	2019			C63PI, SPI-1, SPI-13, SPI-2, SPI-4, SPI-5, SPI-9, SPI-18	acrA, acrB, acrD, actP/yjcG, baeR, baeS, bcr, bhsA/ycfR/comC, copA, corA, corB, corC, corD, cpxA, cpxR, cueP, cueR/ybbI, cuiD, emrB, emrD, emrR, fabI, fieF/yiip, glpF, ibpA, iclR, marA, marR, mdfA/cmr, mdtA, mdtB, mdtC, mdtG/yceE, mdtK/ydhE, mgtA, mntH/yfeP, mntP/yebN, mntR, modB, modC, nikR, opmD/nmpC, ostA/lptD, oxyRkp, phoB, pitA, pmrG, pstA, pstB, pstC, pstS, robA, rpoS, sitA, sitB, sitC, sit…
16-174542_S33	2016	Italy	NA	Napoli	2019			SPI-1, SPI-13, SPI-2, SPI-5, SPI-9, SPI-18	acrA, acrB, acrD, actP/yjcG, baeR, baeS, bcr, bhsA/ycfR/comC, copA, corA, corB, corC, corD, cpxA, cpxR, cueP, cueR/ybbI, cuiD, emrB, emrD, emrR, fabI, fieF/yiip, glpF, ibpA, iclR, marA, marR, mdfA/cmr, mdtA, mdtB, mdtC, mdtG/yceE, mdtK/ydhE, mgtA, mntH/yfeP, mntP/yebN, mntR, modB, modC, nikR, opmD/nmpC, ostA/lptD, oxyRkp, phoB, pitA, pmrG, pstA, pstB, pstC, pstS, robA, rpoS, sitA, sitB, sitC, sit…
16-174543_S34	2016	Italy	NA	Napoli	2095			C63PI, SPI-13, SPI-2, SPI-5, SPI-9, SPI-18	acrA, acrB, acrD, actP/yjcG, baeR, baeS, bcr, bhsA/ycfR/comC, copA, corA, corB, corC, corD, cpxA, cpxR, cueP, cueR/ybbI, cuiD, emrB, emrD, emrR, fabI, fieF/yiip, glpF, ibpA, iclR, marA, marR, mdfA/cmr, mdtA, mdtB, mdtC, mdtK/ydhE, mgtA, mntH/yfeP, mntP/yebN, mntR, modB, modC, nikR, opmD/nmpC, ostA/lptD, oxyRkp, phoB, pitA, pmrG, pstA, pstB, pstC, pstS, robA, rpoS, sitA, sitB, sitC, sitD, smvA/emr…
16-174544_S35	2016	Italy	Human	Napoli	2095			C63PI, SPI-13, SPI-2, SPI-5, SPI-9, SPI-18	acrA, acrB, acrD, actP/yjcG, arsA, arsB, arsC, arsD, arsR, baeR, baeS, bcr, bhsA/ycfR/comC, copA, corA, corB, corC, corD, cpxA, cpxR, cueP, cueR/ybbI, cuiD, emrB, emrD, emrR, fabI, fieF/yiip, glpF, ibpA, iclR, marA, marR, mdfA/cmr, mdtA, mdtB, mdtC, mdtK/ydhE, mgtA, mntH/yfeP, mntP/yebN, mntR, modB, modC, nikR, opmD/nmpC, ostA/lptD, oxyRkp, phoB, pitA, pmrG, pstA, pstB, pstC, pstS, robA, rpoS, si…
16-174545_S36	2016	Italy	Human	Napoli	2008	IncI1_1_Alpha_AP005147		SPI-1, SPI-13, SPI-2, SPI-5, SPI-9, SPI-18	acrA, acrB, acrD, actP/yjcG, baeR, baeS, bcr, bhsA/ycfR/comC, copA, corA, corB, corC, corD, cpxA, cpxR, cueP, cueR/ybbI, cuiD, emrB, emrD, emrR, fabI, fieF/yiip, glpF, ibpA, iclR, marA, marR, mdfA/cmr, mdtA, mdtB, mdtC, mdtG/yceE, mdtK/ydhE, mgtA, mntH/yfeP, mntP/yebN, mntR, modB, modC, nikR, opmD/nmpC, ostA/lptD, oxyRkp, phoB, pitA, pmrG, pstA, pstB, pstC, pstS, robA, rpoS, sitA, sitB, sitC, sit…
16-174546_S1	2016	Italy	Human	Napoli	2095			C63PI, SPI-13, SPI-2, SPI-5, SPI-9, SPI-18	acrA, acrB, acrD, actP/yjcG, arsA, arsB, arsC, arsD, arsR, baeR, baeS, bcr, bhsA/ycfR/comC, copA, corA, corB, corC, corD, cpxA, cpxR, cueP, cueR/ybbI, cuiD, emrB, emrD, emrR, fabI, fieF/yiip, glpF, ibpA, iclR, marA, marR, mdfA/cmr, mdtA, mdtB, mdtC, mdtK/ydhE, mgtA, mntH/yfeP, mntP/yebN, mntR, modB, modC, nikR, opmD/nmpC, ostA/lptD, oxyRkp, phoB, pitA, pmrG, pstA, pstB, pstC, pstS, robA, rpoS, si…
16-174547_S2	2016	Italy	Human	Napoli	2095			C63PI, SPI-13, SPI-2, SPI-5, SPI-9, SPI-18	acrA, acrB, acrD, actP/yjcG, baeR, baeS, bcr, bhsA/ycfR/comC, copA, corA, corB, corC, corD, cpxA, cpxR, cueP, cueR/ybbI, cuiD, emrB, emrD, emrR, fabI, fieF/yiip, glpF, ibpA, iclR, marA, marR, mdfA/cmr, mdtA, mdtB, mdtC, mdtK/ydhE, mgtA, mntH/yfeP, mntP/yebN, mntR, modB, modC, nikR, opmD/nmpC, ostA/lptD, oxyRkp, phoB, pitA, pmrG, pstA, pstB, pstC, pstS, robA, rpoS, sitA, sitB, sitC, sitD, smvA/emr…
16-174548_S4	2016	Italy	Human	Napoli	2095			C63PI, SPI-13, SPI-2, SPI-5, SPI-9, SPI-18	acrA, acrB, acrD, actP/yjcG, baeR, baeS, bcr, bhsA/ycfR/comC, copA, corA, corB, corC, corD, cpxA, cpxR, cueP, cueR/ybbI, cuiD, emrB, emrD, emrR, fabI, fieF/yiip, glpF, ibpA, iclR, marA, marR, mdfA/cmr, mdtA, mdtB, mdtC, mdtK/ydhE, mgtA, mntH/yfeP, mntP/yebN, mntR, modB, modC, nikR, opmD/nmpC, ostA/lptD, oxyRkp, phoB, pitA, pmrG, pstA, pstB, pstC, pstS, robA, rpoS, sitA, sitB, sitC, sitD, smvA/emr…
17-106735_S22	2011	Italy	Human	Napoli	474			SPI-1, SPI-13, SPI-2, SPI-4, SPI-5, SPI-9, SPI-18	acrA, acrB, acrD, actP/yjcG, baeR, baeS, bcr, bhsA/ycfR/comC, copA, corA, corB, corC, corD, cpxA, cpxR, cueP, cueR/ybbI, cuiD, emrB, emrD, emrR, fabI, fieF/yiip, glpF, ibpA, iclR, marA, marR, mdfA/cmr, mdtA, mdtB, mdtC, mdtG/yceE, mdtK/ydhE, mgtA, mntH/yfeP, mntP/yebN, mntR, modB, modC, nikR, opmD/nmpC, ostA/lptD, oxyRkp, phoB, pitA, pmrG, pstA, pstB, pstC, pstS, robA, rpoS, sitA, sitB, sitC, sit…
17-111287_S32	2012	Italy	Companion animal	Napoli	1853			SPI-1, SPI-13, SPI-2, SPI-4, SPI-5, SPI-9, SPI-18	acrA, acrB, acrD, actP/yjcG, baeR, baeS, bcr, bhsA/ycfR/comC, copA, corA, corB, corC, corD, cpxA, cpxR, cueP, cueR/ybbI, cuiD, emrB, emrD, emrR, fabI, fieF/yiip, glpF, ibpA, iclR, marA, marR, mdfA/cmr, mdtA, mdtB, mdtC, mdtG/yceE, mdtK/ydhE, mgtA, mntH/yfeP, mntP/yebN, mntR, modB, modC, nikR, opmD/nmpC, ostA/lptD, oxyRkp, phoB, pitA, pmrG, pstA, pstB, pstC, pstS, rcnR/yohL, robA, rpoS, sitA, sitB…
17-111288_S33	2012	Italy	Companion animal	Napoli	1853			SPI-1, SPI-13, SPI-2, SPI-4, SPI-5, SPI-9, SPI-18	acrA, acrB, acrD, actP/yjcG, baeR, baeS, bcr, bhsA/ycfR/comC, copA, corA, corB, corC, corD, cpxA, cpxR, cueP, cueR/ybbI, cuiD, emrB, emrD, emrR, fabI, fieF/yiip, glpF, ibpA, iclR, marA, marR, mdfA/cmr, mdtA, mdtB, mdtC, mdtG/yceE, mdtK/ydhE, mgtA, mntH/yfeP, mntP/yebN, mntR, modB, modC, nikR, opmD/nmpC, ostA/lptD, oxyRkp, phoB, pitA, pmrG, pstA, pstB, pstC, pstS, rcnR/yohL, robA, rpoS, sitA, sitB…
17-32057_S6	2005	Italy	Human	Napoli	474			SPI-1, SPI-13, SPI-2, SPI-4, SPI-5, SPI-9, SPI-18	acrA, acrB, acrD, actP/yjcG, baeR, baeS, bcr, bhsA/ycfR/comC, copA, corA, corB, corC, corD, cpxA, cpxR, cueP, cueR/ybbI, cuiD, emrB, emrD, emrR, fabI, fieF/yiip, glpF, ibpA, iclR, marA, marR, mdfA/cmr, mdtA, mdtB, mdtC, mdtG/yceE, mdtK/ydhE, mgtA, mntH/yfeP, mntP/yebN, mntR, modB, modC, nikR, opmD/nmpC, ostA/lptD, oxyRkp, phoB, pitA, pmrG, pstA, pstB, pstC, pstS, robA, rpoS, sitA, sitB, sitC, sit…
17-33343_S7	2007	Italy	Human	Napoli	1637			C63PI, SPI-1, SPI-13, SPI-5, SPI-9, SPI-18	acrA, acrB, acrD, actP/yjcG, baeR, baeS, bcr, bhsA/ycfR/comC, copA, corA, corB, corC, corD, cpxA, cpxR, cueP, cueR/ybbI, cuiD, emrB, emrD, emrR, fabI, fieF/yiip, glpF, ibpA, iclR, marA, marR, mdfA/cmr, mdtA, mdtB, mdtC, mdtG/yceE, mdtK/ydhE, mgtA, mntH/yfeP, mntP/yebN, mntR, modB, modC, nikR, opmD/nmpC, ostA/lptD, oxyRkp, phoB, pitA, pmrG, pstA, pstB, pstC, pstS, robA, rpoS, sitA, sitB, sitC, sit…
17-33346_S10	2007	Italy	Human	Napoli	474	IncI1_1_Alpha_AP005147	aadA5_1_AF137361, sul2_2_GQ421466, tet(A)_4_AJ517790, dfrA17_1_FJ460238	SPI-1, SPI-13, SPI-2, SPI-5, SPI-9, SPI-18	acrA, acrB, acrD, actP/yjcG, baeR, baeS, bcr, bhsA/ycfR/comC, copA, corA, corB, corC, corD, cpxA, cpxR, cueP, cueR/ybbI, cuiD, emrB, emrD, emrR, fabI, fieF/yiip, glpF, ibpA, iclR, marA, marR, mdfA/cmr, mdtA, mdtB, mdtC, mdtG/yceE, mdtK/ydhE, mgtA, mntH/yfeP, mntP/yebN, mntR, modB, modC, nikR, opmD/nmpC, ostA/lptD, oxyRkp, phoB, pitA, pmrG, pstA, pstB, pstC, pstS, robA, rpoS, sitA, sitB, sitC, sit…
17-33354_S9	2008	Italy	Human	Napoli	2095			C63PI, SPI-13, SPI-2, SPI-5, SPI-9, SPI-18	acrA, acrB, acrD, actP/yjcG, baeR, baeS, bcr, bhsA/ycfR/comC, copA, corA, corB, corC, corD, cpxA, cpxR, cueP, cueR/ybbI, cuiD, emrB, emrD, emrR, fabI, fieF/yiip, glpF, ibpA, iclR, marA, marR, mdfA/cmr, mdtA, mdtB, mdtC, mdtK/ydhE, mgtA, mntH/yfeP, mntP/yebN, mntR, modB, modC, nikR, opmD/nmpC, ostA/lptD, oxyRkp, phoB, pitA, pmrG, pstA, pstB, pstC, pstS, robA, rpoS, sitA, sitB, sitC, sitD, smvA/emr…
17-33355_S11	2008	Italy	Human	Napoli	474			C63PI, SPI-1, SPI-13, SPI-2, SPI-4, SPI-5, SPI-9, SPI-18	acrA, acrB, acrD, actP/yjcG, baeR, baeS, bcr, bhsA/ycfR/comC, copA, corA, corB, corC, corD, cpxA, cpxR, cueP, cueR/ybbI, cuiD, emrB, emrD, emrR, fabI, fieF/yiip, glpF, ibpA, iclR, marA, marR, mdfA/cmr, mdtA, mdtB, mdtC, mdtG/yceE, mdtK/ydhE, mgtA, mntH/yfeP, mntP/yebN, mntR, modB, modC, nikR, opmD/nmpC, ostA/lptD, oxyRkp, phoB, pitA, pmrG, pstA, pstB, pstC, pstS, robA, rpoS, sitA, sitB, sitC, sit…
17-33356_S10	2008	Italy	Environment	Napoli	1637			SPI-1, SPI-13, SPI-2, SPI-4, SPI-5, SPI-9, SPI-18	acrA, acrB, acrD, actP/yjcG, baeR, baeS, bcr, bhsA/ycfR/comC, copA, corA, corB, corC, corD, cpxA, cpxR, cueP, cueR/ybbI, cuiD, emrB, emrD, emrR, fabI, fieF/yiip, glpF, ibpA, iclR, marA, marR, mdfA/cmr, mdtA, mdtB, mdtC, mdtG/yceE, mdtK/ydhE, mgtA, mntH/yfeP, mntP/yebN, mntR, modB, modC, nikR, opmD/nmpC, ostA/lptD, oxyRkp, phoB, pitA, pmrG, pstA, pstB, pstC, pstS, robA, rpoS, sitA, sitB, sitC, sit…
17-33358_S11	2009	Italy	Human	Napoli	2095			C63PI, SPI-13, SPI-2, SPI-5, SPI-9, SPI-18	acrA, acrB, acrD, actP/yjcG, baeR, baeS, bcr, bhsA/ycfR/comC, copA, corA, corB, corC, corD, cpxA, cpxR, cueP, cueR/ybbI, cuiD, emrB, emrD, emrR, fabI, fieF/yiip, glpF, ibpA, iclR, marA, marR, mdfA/cmr, mdtA, mdtB, mdtC, mdtK/ydhE, mgtA, mntH/yfeP, mntP/yebN, mntR, modB, modC, nikR, opmD/nmpC, ostA/lptD, oxyRkp, phoB, pitA, pmrG, pstA, pstB, pstC, pstS, robA, rpoS, sitA, sitB, sitC, sitD, smvA/emr…
17-33360_S15	2009	Italy	Human	Napoli	474			SPI-1, SPI-13, SPI-2, SPI-5, SPI-9, SPI-18	acrA, acrB, acrD, actP/yjcG, baeR, baeS, bcr, bhsA/ycfR/comC, copA, corA, corB, corC, corD, cpxA, cpxR, cueP, cueR/ybbI, cuiD, emrB, emrD, emrR, fabI, fieF/yiip, glpF, ibpA, iclR, marA, marR, mdfA/cmr, mdtA, mdtB, mdtC, mdtG/yceE, mdtK/ydhE, mgtA, mntH/yfeP, mntP/yebN, mntR, modB, modC, nikR, opmD/nmpC, ostA/lptD, oxyRkp, phoB, pitA, pmrG, pstA, pstB, pstC, pstS, robA, rpoS, sitA, sitB, sitC, sit…
17-33361_S12	2009	Italy	Human	Napoli	474			C63PI, SPI-2, SPI-4, SPI-5, SPI-9, SPI-18	acrA, acrB, acrD, actP/yjcG, baeR, baeS, bcr, bhsA/ycfR/comC, copA, corA, corB, corC, corD, cpxA, cpxR, cueP, cueR/ybbI, cuiD, emrB, emrD, emrR, fabI, fieF/yiip, glpF, ibpA, iclR, marA, marR, mdfA/cmr, mdtA, mdtB, mdtC, mdtG/yceE, mdtK/ydhE, mgtA, mntH/yfeP, mntP/yebN, mntR, modB, modC, nikR, opmD/nmpC, ostA/lptD, oxyRkp, phoB, pitA, pmrG, pstA, pstB, pstC, pstS, robA, rpoS, sitA, sitB, sitC, sit…
17-33363_S13	2009	Italy	Human	Napoli	474			C63PI, SPI-1, SPI-13, SPI-5, SPI-9, SPI-18	acrA, acrB, acrD, actP/yjcG, baeR, baeS, bcr, bhsA/ycfR/comC, copA, corA, corB, corC, corD, cpxA, cpxR, cueP, cueR/ybbI, cuiD, emrB, emrD, emrR, fabI, fieF/yiip, glpF, ibpA, iclR, marA, marR, mdfA/cmr, mdtA, mdtB, mdtC, mdtG/yceE, mdtK/ydhE, mgtA, mntH/yfeP, mntP/yebN, mntR, modB, modC, nikR, opmD/nmpC, ostA/lptD, oxyRkp, phoB, pitA, pmrG, pstA, pstB, pstC, pstS, robA, rpoS, sitA, sitB, sitC, sit…
17-33364_S14	2009	Italy	Human	Napoli	474			C63PI, SPI-1, SPI-13, SPI-5, SPI-9, SPI-18	acrA, acrB, acrD, actP/yjcG, baeR, baeS, bcr, bhsA/ycfR/comC, copA, corA, corB, corC, corD, cpxA, cpxR, cueP, cueR/ybbI, cuiD, emrB, emrD, emrR, fabI, fieF/yiip, glpF, ibpA, iclR, marA, marR, mdfA/cmr, mdtA, mdtB, mdtC, mdtG/yceE, mdtK/ydhE, mgtA, mntH/yfeP, mntP/yebN, mntR, modB, modC, nikR, opmD/nmpC, ostA/lptD, oxyRkp, phoB, pitA, pmrG, pstA, pstB, pstC, pstS, robA, rpoS, sitA, sitB, sitC, sit…
17-33365_S16	2009	Italy	Environment	Napoli	474	IncFII(S)_1__CP000858, IncFIB(pB171)_1_pB171_AB024946		SPI-1, SPI-13, SPI-2, SPI-4, SPI-5, SPI-9, SPI-18	acrA, acrB, acrD, actP/yjcG, arsA, arsB, arsC, arsD, arsR, baeR, baeS, bcr, bhsA/ycfR/comC, copA, corA, corB, corC, corD, cpxA, cpxR, cueP, cueR/ybbI, cuiD, emrB, emrD, emrR, fabI, fieF/yiip, glpF, ibpA, iclR, marA, marR, mdfA/cmr, mdtA, mdtB, mdtC, mdtG/yceE, mdtK/ydhE, mgtA, mntH/yfeP, mntP/yebN, mntR, modB, modC, nikR, opmD/nmpC, ostA/lptD, oxyRkp, phoB, pitA, pmrG, pstA, pstB, pstC, pstS, rob…
17-33366_S17	2009	Italy	Environment	Napoli	474	IncFII(S)_1__CP000858, IncFIB(pB171)_1_pB171_AB024946		SPI-1, SPI-13, SPI-2, SPI-4, SPI-5, SPI-9, SPI-18	acrA, acrB, acrD, actP/yjcG, baeR, baeS, bcr, bhsA/ycfR/comC, copA, corA, corB, corC, corD, cpxA, cpxR, cueP, cueR/ybbI, cuiD, emrB, emrD, emrR, fabI, fieF/yiip, glpF, ibpA, iclR, marA, marR, mdfA/cmr, mdtA, mdtB, mdtC, mdtG/yceE, mdtK/ydhE, mgtA, mntH/yfeP, mntP/yebN, mntR, modB, modC, nikR, opmD/nmpC, ostA/lptD, oxyRkp, phoB, pitA, pmrG, pstA, pstB, pstC, pstS, robA, rpoS, sitA, sitB, sitC, sit…
17-33367_S18	2009	Italy	Environment	Napoli	474	IncFII(S)_1__CP000858, IncFIB(pB171)_1_pB171_AB024946		SPI-1, SPI-13, SPI-2, SPI-4, SPI-5, SPI-9, SPI-18	acrA, acrB, acrD, actP/yjcG, baeR, baeS, bcr, bhsA/ycfR/comC, copA, corA, corB, corC, corD, cpxA, cpxR, cueP, cueR/ybbI, cuiD, emrB, emrD, emrR, fabI, fieF/yiip, glpF, ibpA, iclR, marA, marR, mdfA/cmr, mdtA, mdtB, mdtC, mdtG/yceE, mdtK/ydhE, mgtA, mntH/yfeP, mntP/yebN, mntR, modB, modC, nikR, opmD/nmpC, ostA/lptD, oxyRkp, phoB, pitA, pmrG, pstA, pstB, pstC, pstS, robA, rpoS, sitA, sitB, sitC, sit…
17-33368_S26	2009	Italy	Human	Napoli	474			C63PI, SPI-1, SPI-13, SPI-2, SPI-4, SPI-5, SPI-9, SPI-18	acrA, acrB, acrD, actP/yjcG, baeR, baeS, bcr, bhsA/ycfR/comC, copA, corA, corB, corC, corD, cpxA, cpxR, cueP, cueR/ybbI, cuiD, emrB, emrD, emrR, fabI, fieF/yiip, glpF, ibpA, iclR, marA, marR, mdfA/cmr, mdtA, mdtB, mdtC, mdtG/yceE, mdtK/ydhE, mgtA, mntH/yfeP, mntP/yebN, mntR, modB, modC, nikR, opmD/nmpC, ostA/lptD, oxyRkp, phoB, pitA, pmrG, pstA, pstB, pstC, pstS, robA, rpoS, sitA, sitB, sitC, sit…
17-33369_S19	2009	Italy	Environment	Napoli	474	IncFIB(pB171)_1_pB171_AB024946, IncFII(S)_1__CP000858		SPI-1, SPI-13, SPI-2, SPI-5, SPI-9, SPI-18	acrA, acrB, acrD, actP/yjcG, baeR, baeS, bcr, bhsA/ycfR/comC, copA, corA, corB, corC, corD, cpxA, cpxR, cueP, cueR/ybbI, cuiD, emrB, emrD, emrR, fabI, fieF/yiip, glpF, ibpA, iclR, marA, marR, mdfA/cmr, mdtA, mdtB, mdtC, mdtG/yceE, mdtK/ydhE, mgtA, mntH/yfeP, mntP/yebN, mntR, modB, modC, nikR, opmD/nmpC, ostA/lptD, oxyRkp, phoB, pitA, pmrG, pstA, pstB, pstC, pstS, robA, rpoS, sitA, sitB, sitC, sit…
17-33371_S20	2009	Italy	Environment	Napoli	474	IncFII(S)_1__CP000858, IncFIB(pB171)_1_pB171_AB024946		SPI-1, SPI-13, SPI-2, SPI-5, SPI-9, SPI-18	acrA, acrB, acrD, actP/yjcG, baeR, baeS, bcr, bhsA/ycfR/comC, copA, corA, corB, corC, corD, cpxA, cpxR, cueP, cueR/ybbI, cuiD, emrB, emrD, emrR, fabI, fieF/yiip, glpF, ibpA, iclR, marA, marR, mdfA/cmr, mdtA, mdtB, mdtC, mdtG/yceE, mdtK/ydhE, mgtA, mntH/yfeP, mntP/yebN, mntR, modB, modC, nikR, opmD/nmpC, ostA/lptD, oxyRkp, phoB, pitA, pmrG, pstA, pstB, pstC, pstS, robA, rpoS, sitA, sitB, sitC, sit…
17-33373_S21	2009	Italy	Human	Napoli	474			SPI-1, SPI-13, SPI-2, SPI-5, SPI-9, SPI-18	acrA, acrB, acrD, actP/yjcG, baeR, baeS, bcr, bhsA/ycfR/comC, copA, corA, corB, corC, corD, cpxA, cpxR, cueP, cueR/ybbI, cuiD, emrB, emrD, emrR, fabI, fieF/yiip, glpF, ibpA, iclR, marA, marR, mdfA/cmr, mdtA, mdtB, mdtC, mdtG/yceE, mdtK/ydhE, mgtA, mntH/yfeP, mntP/yebN, mntR, modB, modC, nikR, opmD/nmpC, ostA/lptD, oxyRkp, phoB, pitA, pmrG, pstA, pstB, pstC, pstS, robA, rpoS, sitA, sitB, sitC, sit…
17-33374_S22	2009	Italy	Environment	Napoli	474	IncFIB(pB171)_1_pB171_AB024946		C63PI, SPI-13, SPI-2, SPI-5, SPI-9, SPI-18	acrA, acrB, acrD, actP/yjcG, baeR, baeS, bcr, bhsA/ycfR/comC, copA, corA, corB, corC, corD, cpxA, cpxR, cueP, cueR/ybbI, emrB, emrD, emrR, fabI, fieF/yiip, glpF, ibpA, iclR, marA, marR, mdfA/cmr, mdtA, mdtB, mdtC, mdtG/yceE, mdtK/ydhE, mgtA, mntH/yfeP, mntP/yebN, mntR, modB, modC, nikR, opmD/nmpC, ostA/lptD, oxyRkp, phoB, pitA, pmrG, pstA, pstB, pstC, pstS, robA, rpoS, sitA, sitB, sitC, sitD, smv…
17-33375_S23	2009	Italy	Environment	Napoli	474	IncFII(S)_1__CP000858, IncFIB(pB171)_1_pB171_AB024946		SPI-1, SPI-13, SPI-2, SPI-5, SPI-9, SPI-18	acrA, acrB, acrD, actP/yjcG, baeR, baeS, bcr, bhsA/ycfR/comC, copA, corA, corB, corC, corD, cpxA, cpxR, cueP, cueR/ybbI, cuiD, emrB, emrD, emrR, fabI, fieF/yiip, glpF, ibpA, iclR, marA, marR, mdfA/cmr, mdtA, mdtB, mdtC, mdtG/yceE, mdtK/ydhE, mgtA, mntH/yfeP, mntP/yebN, mntR, modB, modC, nikR, opmD/nmpC, ostA/lptD, oxyRkp, phoB, pitA, pmrG, pstA, pstB, pstC, pstS, robA, rpoS, sitA, sitB, sitC, sit…
17-33376_S24	2009	Italy	Environment	Napoli	474	IncFII(S)_1__CP000858, IncFIB(pB171)_1_pB171_AB024946		SPI-1, SPI-13, SPI-2, SPI-4, SPI-5, SPI-9, SPI-18	acrA, acrB, acrD, actP/yjcG, baeR, baeS, bcr, bhsA/ycfR/comC, copA, corA, corB, corC, corD, cpxA, cpxR, cueP, cueR/ybbI, cuiD, emrB, emrD, emrR, fabI, fieF/yiip, glpF, ibpA, iclR, marA, marR, mdfA/cmr, mdtA, mdtB, mdtC, mdtG/yceE, mdtK/ydhE, mgtA, mntH/yfeP, mntP/yebN, mntR, modB, modC, nikR, opmD/nmpC, ostA/lptD, oxyRkp, phoB, pitA, pmrG, pstA, pstB, pstC, pstS, robA, rpoS, sitA, sitB, sitC, sit…
17-33377_S25	2009	Italy	Human	Napoli	474			C63PI, SPI-1, SPI-13, SPI-4, SPI-5, SPI-9, SPI-18	acrA, acrB, acrD, actP/yjcG, baeR, baeS, bcr, bhsA/ycfR/comC, copA, corA, corB, corC, corD, cpxA, cpxR, cueP, cueR/ybbI, cuiD, emrB, emrD, emrR, fabI, fieF/yiip, glpF, ibpA, iclR, marA, marR, mdfA/cmr, mdtA, mdtB, mdtC, mdtG/yceE, mdtK/ydhE, mgtA, mntH/yfeP, mntP/yebN, mntR, modB, modC, nikR, opmD/nmpC, ostA/lptD, oxyRkp, phoB, pitA, pmrG, pstA, pstB, pstC, pstS, robA, rpoS, sitA, sitB, sitC, sit…
17-33379_S27	2008	Italy	Environment	Napoli	1637			SPI-1, SPI-13, SPI-2, SPI-5, SPI-9, SPI-18	acrA, acrB, acrD, actP/yjcG, baeR, baeS, bcr, bhsA/ycfR/comC, copA, corA, corB, corC, corD, cpxA, cpxR, cueP, cueR/ybbI, cuiD, emrB, emrD, emrR, fabI, fieF/yiip, glpF, ibpA, iclR, marA, marR, mdfA/cmr, mdtA, mdtB, mdtC, mdtG/yceE, mdtK/ydhE, mgtA, mntH/yfeP, mntP/yebN, mntR, modB, modC, nikR, opmD/nmpC, ostA/lptD, oxyRkp, phoB, pitA, pmrG, pstA, pstB, pstC, pstS, robA, rpoS, sitA, sitB, sitC, sit…
17-33381_S28	2009	Italy	Environment	Napoli	1637			C63PI, SPI-13, SPI-2, SPI-5, SPI-9, SPI-18	acrA, acrB, acrD, actP/yjcG, baeR, baeS, bcr, bhsA/ycfR/comC, copA, corA, corB, corC, corD, cpxA, cpxR, cueP, cueR/ybbI, cuiD, emrB, emrD, emrR, fabI, fieF/yiip, glpF, ibpA, iclR, marA, marR, mdfA/cmr, mdtA, mdtB, mdtC, mdtG/yceE, mdtK/ydhE, mgtA, mntH/yfeP, mntP/yebN, mntR, modB, modC, nikR, opmD/nmpC, ostA/lptD, oxyRkp, phoB, pitA, pmrG, pstA, pstB, pstC, pstS, robA, rpoS, sitA, sitB, sitC, sit…
17-33382_S29	2017	Italy	Human	Napoli	474	IncFIB(pB171)_1_pB171_AB024946, IncFII(S)_1__CP000858		SPI-1, SPI-13, SPI-2, SPI-5, SPI-9, SPI-18	acrA, acrB, acrD, actP/yjcG, baeR, baeS, bcr, bhsA/ycfR/comC, copA, corA, corB, corC, corD, cpxA, cpxR, cueP, cueR/ybbI, cuiD, emrB, emrD, emrR, fabI, fieF/yiip, glpF, ibpA, iclR, marA, marR, mdfA/cmr, mdtA, mdtB, mdtC, mdtG/yceE, mdtK/ydhE, mgtA, mntH/yfeP, mntP/yebN, mntR, modB, modC, nikR, opmD/nmpC, ostA/lptD, oxyRkp, phoB, pitA, pmrG, pstA, pstB, pstC, pstS, robA, rpoS, sitA, sitB, sitC, sit…
17-33384_S12	2014	Italy	Human	Napoli	2095			C63PI, SPI-13, SPI-2, SPI-5, SPI-9, SPI-18	acrA, acrB, acrD, actP/yjcG, arsA, arsB, arsC, arsD, arsR, baeR, baeS, bcr, bhsA/ycfR/comC, copA, corA, corB, corC, corD, cpxA, cpxR, cueP, cueR/ybbI, cuiD, emrB, emrD, emrR, fabI, fieF/yiip, glpF, ibpA, iclR, marA, marR, mdfA/cmr, mdtA, mdtB, mdtC, mdtK/ydhE, mgtA, mntH/yfeP, mntP/yebN, mntR, modB, modC, nikR, opmD/nmpC, ostA/lptD, oxyRkp, phoB, pitA, pmrG, pstA, pstB, pstC, pstS, robA, rpoS, si…
17-33386_S31	2010	Italy	Environment	Napoli	474			SPI-1, SPI-13, SPI-2, SPI-4, SPI-5, SPI-9, SPI-18	acrA, acrB, acrD, actP/yjcG, baeR, baeS, bcr, bhsA/ycfR/comC, copA, corA, corB, corC, corD, cpxA, cpxR, cueP, cueR/ybbI, cuiD, emrB, emrD, emrR, fabI, fieF/yiip, glpF, ibpA, iclR, marA, marR, mdfA/cmr, mdtA, mdtB, mdtC, mdtG/yceE, mdtK/ydhE, mgtA, mntH/yfeP, mntP/yebN, mntR, modB, modC, nikR, opmD/nmpC, ostA/lptD, oxyRkp, phoB, pitA, pmrG, pstA, pstB, pstC, pstS, robA, rpoS, sitA, sitB, sitC, sit…
17-33388_S32	2010	Italy	Environment	Napoli	474	IncFII(S)_1__CP000858, IncFIB(pB171)_1_pB171_AB024946		SPI-1, SPI-13, SPI-2, SPI-4, SPI-5, SPI-9, SPI-18	acrA, acrB, acrD, actP/yjcG, baeR, baeS, bcr, bhsA/ycfR/comC, copA, corA, corB, corC, corD, cpxA, cpxR, cueP, cueR/ybbI, cuiD, emrB, emrD, emrR, fabI, fieF/yiip, glpF, ibpA, iclR, marA, marR, mdfA/cmr, mdtA, mdtB, mdtC, mdtG/yceE, mdtK/ydhE, mgtA, mntH/yfeP, mntP/yebN, mntR, modB, modC, nikR, opmD/nmpC, ostA/lptD, oxyRkp, phoB, pitA, pmrG, pstA, pstB, pstC, pstS, robA, rpoS, sitA, sitB, sitC, sit…
17-33390_S33	2010	Italy	Environment	Napoli	474			SPI-1, SPI-13, SPI-2, SPI-5, SPI-9, SPI-18	acrA, acrB, acrD, actP/yjcG, baeR, baeS, bcr, bhsA/ycfR/comC, copA, corA, corB, corC, corD, cpxA, cpxR, cueP, cueR/ybbI, cuiD, emrB, emrD, emrR, fabI, fieF/yiip, glpF, ibpA, iclR, marA, marR, mdfA/cmr, mdtA, mdtB, mdtC, mdtG/yceE, mdtK/ydhE, mgtA, mntH/yfeP, mntP/yebN, mntR, modB, modC, nikR, opmD/nmpC, ostA/lptD, oxyRkp, phoB, pitA, pmrG, pstA, pstB, pstC, pstS, robA, rpoS, sitA, sitB, sitC, sit…
17-33391_S1	2010	Italy	Human	Napoli	474			SPI-1, SPI-13, SPI-2, SPI-4, SPI-5, SPI-9, SPI-18	acrA, acrB, acrD, actP/yjcG, baeR, baeS, bcr, bhsA/ycfR/comC, copA, corA, corB, corC, corD, cpxA, cpxR, cueP, cueR/ybbI, cuiD, emrB, emrD, emrR, fabI, fieF/yiip, glpF, ibpA, iclR, marA, marR, mdfA/cmr, mdtA, mdtB, mdtC, mdtG/yceE, mdtK/ydhE, mgtA, mntH/yfeP, mntP/yebN, mntR, modB, modC, nikR, opmD/nmpC, ostA/lptD, oxyRkp, phoB, pitA, pmrG, pstA, pstB, pstC, pstS, robA, rpoS, sitA, sitB, sitC, sit…
17-33394_S2	2010	Italy	Human	Napoli	474			SPI-1, SPI-13, SPI-2, SPI-5, SPI-9, SPI-18	acrA, acrB, acrD, actP/yjcG, baeR, baeS, bcr, bhsA/ycfR/comC, copA, corA, corB, corC, corD, cpxA, cpxR, cueP, cueR/ybbI, cuiD, emrB, emrD, emrR, fabI, fieF/yiip, glpF, ibpA, iclR, marA, marR, mdfA/cmr, mdtA, mdtB, mdtC, mdtG/yceE, mdtK/ydhE, mgtA, mntH/yfeP, mntP/yebN, mntR, modB, modC, nikR, opmD/nmpC, ostA/lptD, oxyRkp, phoB, pitA, pmrG, pstA, pstB, pstC, pstS, robA, rpoS, sitA, sitB, sitC, sit…
17-33395_S3	2010	Italy	Environment	Napoli	1637			SPI-1, SPI-13, SPI-2, SPI-5, SPI-9, SPI-18	acrA, acrB, acrD, actP/yjcG, baeR, baeS, bcr, bhsA/ycfR/comC, copA, corA, corB, corC, corD, cpxA, cpxR, cueP, cueR/ybbI, cuiD, emrB, emrD, emrR, fabI, fieF/yiip, glpF, ibpA, iclR, marA, marR, mdfA/cmr, mdtA, mdtB, mdtC, mdtG/yceE, mdtK/ydhE, mgtA, mntH/yfeP, mntP/yebN, mntR, modB, modC, nikR, opmD/nmpC, ostA/lptD, oxyRkp, phoB, pitA, pmrG, pstA, pstB, pstC, pstS, robA, rpoS, sitA, sitB, sitC, sit…
17-33396_S4	2010	Italy	Environment	Napoli	1637			SPI-1, SPI-13, SPI-2, SPI-5, SPI-9, SPI-18	acrA, acrB, acrD, actP/yjcG, baeR, baeS, bcr, bhsA/ycfR/comC, copA, corA, corB, corC, corD, cpxA, cpxR, cueP, cueR/ybbI, cuiD, emrB, emrD, emrR, fabI, fieF/yiip, glpF, ibpA, iclR, marA, marR, mdfA/cmr, mdtA, mdtB, mdtC, mdtG/yceE, mdtK/ydhE, mgtA, mntH/yfeP, mntP/yebN, mntR, modB, modC, nikR, opmD/nmpC, ostA/lptD, oxyRkp, phoB, pitA, pmrG, pstA, pstB, pstC, pstS, robA, rpoS, sitA, sitB, sitC, sit…
17-33398_S5	2010	Italy	Human	Napoli	474			SPI-1, SPI-13, SPI-2, SPI-4, SPI-5, SPI-9, SPI-18	acrA, acrB, acrD, actP/yjcG, baeR, baeS, bcr, bhsA/ycfR/comC, copA, corA, corB, corC, corD, cpxA, cpxR, cueP, cueR/ybbI, cuiD, emrB, emrD, emrR, fabI, fieF/yiip, glpF, ibpA, iclR, marA, marR, mdfA/cmr, mdtA, mdtB, mdtC, mdtG/yceE, mdtK/ydhE, mgtA, mntH/yfeP, mntP/yebN, mntR, modB, modC, nikR, opmD/nmpC, ostA/lptD, oxyRkp, phoB, pitA, pmrG, pstA, pstB, pstC, pstS, robA, rpoS, sitA, sitB, sitC, sit…
17-33399_S6	2010	Italy	Environment	Napoli	474			SPI-1, SPI-13, SPI-2, SPI-4, SPI-5, SPI-9, SPI-18	acrA, acrB, acrD, actP/yjcG, baeR, baeS, bcr, bhsA/ycfR/comC, copA, corA, corB, corC, corD, cpxA, cpxR, cueP, cueR/ybbI, cuiD, emrB, emrD, emrR, fabI, fieF/yiip, glpF, ibpA, iclR, marA, marR, mdfA/cmr, mdtA, mdtB, mdtC, mdtG/yceE, mdtK/ydhE, mgtA, mntH/yfeP, mntP/yebN, mntR, modB, modC, nikR, opmD/nmpC, ostA/lptD, oxyRkp, phoB, pitA, pmrG, pstA, pstB, pstC, pstS, robA, rpoS, sitA, sitB, sitC, sit…
17-33402_S7	2011	Italy	Environment	Napoli	1637			SPI-1, SPI-13, SPI-2, SPI-5, SPI-9, SPI-18	acrA, acrB, acrD, actP/yjcG, baeR, baeS, bcr, bhsA/ycfR/comC, copA, corA, corB, corC, corD, cpxA, cpxR, cueP, cueR/ybbI, cuiD, emrB, emrD, emrR, fabI, fieF/yiip, glpF, ibpA, iclR, marA, marR, mdfA/cmr, mdtA, mdtB, mdtC, mdtG/yceE, mdtK/ydhE, mgtA, mntH/yfeP, mntP/yebN, mntR, modB, modC, nikR, opmD/nmpC, ostA/lptD, oxyRkp, phoB, pitA, pmrG, pstA, pstB, pstC, pstS, robA, rpoS, sitA, sitB, sitC, sit…
17-33403_S8	2011	Italy	Environment	Napoli	1637			SPI-1, SPI-13, SPI-2, SPI-5, SPI-9, SPI-18	acrA, acrB, acrD, actP/yjcG, baeR, baeS, bcr, bhsA/ycfR/comC, copA, corA, corB, corC, corD, cpxA, cpxR, cueP, cueR/ybbI, cuiD, emrB, emrD, emrR, fabI, fieF/yiip, glpF, ibpA, iclR, marA, marR, mdfA/cmr, mdtA, mdtB, mdtC, mdtG/yceE, mdtK/ydhE, mgtA, mntH/yfeP, mntP/yebN, mntR, modB, modC, nikR, opmD/nmpC, ostA/lptD, oxyRkp, phoB, pitA, pmrG, pstA, pstB, pstC, pstS, robA, rpoS, sitA, sitB, sitC, sit…
17-33404_S9	2011	Italy	Environment	Napoli	1637	IncI1_1_Alpha_AP005147, IncX4_1__CP002895		SPI-1, SPI-13, SPI-2, SPI-5, SPI-9, SPI-18	acrA, acrB, acrD, actP/yjcG, baeR, baeS, bcr, bhsA/ycfR/comC, copA, corA, corB, corC, corD, cpxA, cpxR, cueP, cueR/ybbI, cuiD, emrB, emrD, emrR, fabI, fieF/yiip, glpF, ibpA, iclR, marA, marR, mdfA/cmr, mdtA, mdtB, mdtC, mdtG/yceE, mdtK/ydhE, mgtA, mntH/yfeP, mntP/yebN, mntR, modB, modC, nikR, opmD/nmpC, ostA/lptD, oxyRkp, phoB, pitA, pmrG, pstA, pstB, pstC, pstS, robA, rpoS, sitA, sitB, sitC, sit…
2528-2011_S10	2011	Italy	Food	Napoli	1637			SPI-1, SPI-13, SPI-2, SPI-5, SPI-9, SPI-18	acrA, acrB, acrD, actP/yjcG, baeR, baeS, bcr, bhsA/ycfR/comC, copA, corA, corB, corC, corD, cpxA, cpxR, cueP, cueR/ybbI, cuiD, emrB, emrD, emrR, fabI, fieF/yiip, glpF, ibpA, iclR, marA, marR, mdfA/cmr, mdtA, mdtB, mdtC, mdtG/yceE, mdtK/ydhE, mgtA, mntH/yfeP, mntP/yebN, mntR, modB, modC, nikR, opmD/nmpC, ostA/lptD, oxyRkp, phoB, pitA, pmrG, pstA, pstB, pstC, pstS, robA, rpoS, sitA, sitB, sitC, sit…
2606-2011_S11	2011	Italy	Food	Napoli	2019			SPI-1, SPI-13, SPI-2, SPI-5, SPI-9, SPI-18	acrA, acrB, acrD, actP/yjcG, baeR, baeS, bcr, bhsA/ycfR/comC, copA, corA, corB, corC, corD, cpxA, cpxR, cueP, cueR/ybbI, cuiD, emrB, emrD, emrR, fabI, fieF/yiip, glpF, ibpA, iclR, marA, marR, mdfA/cmr, mdtA, mdtB, mdtC, mdtK/ydhE, mgtA, mntH/yfeP, mntP/yebN, mntR, modB, modC, nikR, opmD/nmpC, ostA/lptD, oxyRkp, phoB, pitA, pmrG, pstA, pstB, pstC, pstS, robA, rpoS, sitA, sitB, sitC, sitD, smvA/emr…
3013-2011_S12	2011	Italy	Poultry	Napoli	474			SPI-1, SPI-13, SPI-2, SPI-4, SPI-5, SPI-9, SPI-18	acrA, acrB, acrD, actP/yjcG, baeR, baeS, bcr, bhsA/ycfR/comC, copA, corA, corB, corC, corD, cpxA, cpxR, cueP, cueR/ybbI, cuiD, emrB, emrD, emrR, fabI, fieF/yiip, glpF, ibpA, iclR, marA, marR, mdfA/cmr, mdtA, mdtB, mdtC, mdtG/yceE, mdtK/ydhE, mgtA, mntH/yfeP, mntP/yebN, mntR, modB, modC, nikR, opmD/nmpC, ostA/lptD, oxyRkp, phoB, pitA, pmrG, pstA, pstB, pstC, pstS, robA, rpoS, sitA, sitB, sitC, sit…
3022-2011_S13	2011	Italy	Human	Napoli	474			SPI-1, SPI-13, SPI-2, SPI-5, SPI-9, SPI-18	acrA, acrB, acrD, actP/yjcG, baeR, baeS, bcr, bhsA/ycfR/comC, copA, corA, corB, corC, corD, cpxA, cpxR, cueP, cueR/ybbI, cuiD, emrB, emrD, emrR, fabI, fieF/yiip, glpF, ibpA, iclR, marA, marR, mdfA/cmr, mdtA, mdtB, mdtC, mdtG/yceE, mdtK/ydhE, mgtA, mntH/yfeP, mntP/yebN, mntR, modB, modC, nikR, opmD/nmpC, ostA/lptD, oxyRkp, phoB, pitA, pmrG, pstA, pstB, pstC, pstS, robA, rpoS, sitA, sitB, sitC, sit…
3372-2012_S8	2012	Italy	Laboratory	Napoli	2019			SPI-1, SPI-2, SPI-5, SPI-9, SPI-18	acrA, acrB, acrD, actP/yjcG, baeR, baeS, bcr, bhsA/ycfR/comC, copA, corA, corB, corC, corD, cpxA, cpxR, cueP, cueR/ybbI, cuiD, emrB, emrD, emrR, fabI, fieF/yiip, glpF, ibpA, iclR, marA, marR, mdfA/cmr, mdtA, mdtB, mdtC, mdtG/yceE, mdtK/ydhE, mgtA, mntH/yfeP, mntP/yebN, mntR, modB, modC, nikR, opmD/nmpC, ostA/lptD, oxyRkp, phoB, pitA, pmrG, pstA, pstB, pstC, pstS, robA, rpoS, sitA, sitB, sitC, sit…
3399-2011_S14	2011	Italy	Human	Napoli	474			SPI-1, SPI-13, SPI-2, SPI-5, SPI-9, SPI-18	acrA, acrB, acrD, actP/yjcG, arsA, arsB, arsC, arsD, arsR, baeR, baeS, bcr, bhsA/ycfR/comC, copA, corA, corB, corC, corD, cpxA, cpxR, cueP, cueR/ybbI, cuiD, emrB, emrD, emrR, fabI, fieF/yiip, glpF, ibpA, iclR, marA, marR, mdfA/cmr, mdtA, mdtB, mdtC, mdtG/yceE, mdtK/ydhE, mgtA, mntH/yfeP, mntP/yebN, mntR, modB, modC, nikR, opmD/nmpC, ostA/lptD, oxyRkp, phoB, pitA, pmrG, pstA, pstB, pstC, pstS, rob…
3530-2011_S15	2011	Italy	Food	Napoli	2008			SPI-1, SPI-13, SPI-2, SPI-5, SPI-9, SPI-18	acrA, acrB, acrD, actP/yjcG, baeR, baeS, bcr, bhsA/ycfR/comC, copA, corA, corB, corC, corD, cpxA, cpxR, cueP, cueR/ybbI, cuiD, emrB, emrD, emrR, fabI, fieF/yiip, glpF, ibpA, iclR, marA, marR, mdfA/cmr, mdtA, mdtB, mdtC, mdtG/yceE, mdtK/ydhE, mgtA, mntH/yfeP, mntP/yebN, mntR, modB, modC, nikR, opmD/nmpC, ostA/lptD, oxyRkp, phoB, pitA, pmrG, pstA, pstB, pstC, pstS, robA, rpoS, sitA, sitB, sitC, sit…
3868-2011_S16	2011	Italy	NA	Napoli	1637			C63PI, SPI-1, SPI-13, SPI-2, SPI-5, SPI-9, SPI-18	acrA, acrB, acrD, actP/yjcG, baeR, baeS, bcr, bhsA/ycfR/comC, copA, corA, corB, corC, corD, cpxA, cpxR, cueP, cueR/ybbI, cuiD, emrB, emrD, emrR, fabI, fieF/yiip, glpF, ibpA, iclR, marA, marR, mdfA/cmr, mdtA, mdtB, mdtC, mdtG/yceE, mdtK/ydhE, mgtA, mntH/yfeP, mntP/yebN, mntR, modB, modC, nikR, opmD/nmpC, ostA/lptD, oxyRkp, phoB, pitA, pmrG, pstA, pstB, pstC, pstS, robA, rpoS, sitA, sitB, sitC, sit…
77-2011_S9	2011	Italy	Laboratory	Napoli	474			SPI-1, SPI-13, SPI-2, SPI-5, SPI-9, SPI-18	acrA, acrB, acrD, actP/yjcG, baeR, baeS, bcr, bhsA/ycfR/comC, copA, corA, corB, corC, corD, cpxA, cpxR, cueP, cueR/ybbI, cuiD, emrB, emrD, emrR, fabI, fieF/yiip, glpF, ibpA, iclR, marA, marR, mdfA/cmr, mdtA, mdtB, mdtC, mdtG/yceE, mdtK/ydhE, mgtA, mntH/yfeP, mntP/yebN, mntR, modB, modC, nikR, opmD/nmpC, ostA/lptD, oxyRkp, phoB, pitA, pmrG, pstA, pstB, pstC, pstS, robA, rpoS, sitA, sitB, sitC, sit…
954-2015_S18	2015	Italy	Poultry	Napoli	474			C63PI, SPI-13, SPI-2, SPI-4, SPI-5, SPI-9, SPI-18	acrA, acrB, acrD, actP/yjcG, baeR, baeS, bcr, bhsA/ycfR/comC, copA, corA, corB, corC, corD, cpxA, cpxR, cueP, cueR/ybbI, cuiD, emrB, emrD, emrR, fabI, fieF/yiip, glpF, ibpA, iclR, marA, marR, mdfA/cmr, mdtA, mdtB, mdtC, mdtG/yceE, mdtK/ydhE, mgtA, mntH/yfeP, mntP/yebN, mntR, modB, modC, nikR, opmD/nmpC, ostA/lptD, oxyRkp, phoB, pitA, pmrG, pstA, pstB, pstC, pstS, robA, rpoS, sitA, sitB, sitC, sit…
957-2015_S19	2015	Italy	Livestock	Napoli	2095			C63PI, SPI-13, SPI-2, SPI-5, SPI-9, SPI-18	acrA, acrB, acrD, actP/yjcG, arsA, arsB, arsC, arsD, arsR, baeR, baeS, bcr, bhsA/ycfR/comC, copA, corA, corB, corC, corD, cpxA, cpxR, cueP, cueR/ybbI, cuiD, emrB, emrD, emrR, fabI, fieF/yiip, glpF, ibpA, iclR, marA, marR, mdfA/cmr, mdtA, mdtB, mdtC, mdtK/ydhE, mgtA, mntH/yfeP, mntP/yebN, mntR, modB, modC, nikR, opmD/nmpC, ostA/lptD, oxyRkp, phoB, pitA, pmrG, pstA, pstB, pstC, pstS, robA, rpoS, si…
964-2015_S20	2015	Italy	Human	Napoli	2095			C63PI, SPI-13, SPI-2, SPI-5, SPI-9, SPI-18	acrA, acrB, acrD, actP/yjcG, baeR, baeS, bcr, bhsA/ycfR/comC, copA, corA, corB, corC, corD, cpxA, cpxR, cueP, cueR/ybbI, cuiD, emrB, emrD, emrR, fabI, fieF/yiip, glpF, ibpA, iclR, marA, marR, mdfA/cmr, mdtA, mdtB, mdtC, mdtK/ydhE, mgtA, mntH/yfeP, mntP/yebN, mntR, modB, modC, nikR, opmD/nmpC, ostA/lptD, oxyRkp, phoB, pitA, pmrG, pstA, pstB, pstC, pstS, robA, rpoS, sitA, sitB, sitC, sitD, smvA/emr…
965-2015_S21	2015	Italy	Human	Napoli	474			C63PI, SPI-1, SPI-13, SPI-2, SPI-4, SPI-5, SPI-9, SPI-18	acrA, acrB, acrD, actP/yjcG, baeR, baeS, bcr, bhsA/ycfR/comC, copA, corA, corB, corC, corD, cpxA, cpxR, cueP, cueR/ybbI, cuiD, emrB, emrD, emrR, fabI, fieF/yiip, glpF, ibpA, iclR, marA, marR, mdfA/cmr, mdtA, mdtB, mdtC, mdtG/yceE, mdtK/ydhE, mgtA, mntH/yfeP, mntP/yebN, mntR, modB, modC, nikR, opmD/nmpC, ostA/lptD, oxyRkp, phoB, pitA, pmrG, pstA, pstB, pstC, pstS, robA, rpoS, sitA, sitB, sitC, sit…
966-2015_S22	2015	Italy	Human	Napoli	474			C63PI, SPI-1, SPI-13, SPI-2, SPI-5, SPI-9, SPI-18	acrA, acrB, acrD, actP/yjcG, baeR, baeS, bcr, bhsA/ycfR/comC, copA, corA, corB, corC, corD, cpxA, cpxR, cueP, cueR/ybbI, cuiD, emrB, emrD, emrR, fabI, fieF/yiip, glpF, ibpA, iclR, marA, marR, mdfA/cmr, mdtA, mdtB, mdtC, mdtG/yceE, mdtK/ydhE, mgtA, mntH/yfeP, mntP/yebN, mntR, modB, modC, nikR, opmD/nmpC, ostA/lptD, oxyRkp, phoB, pitA, pmrG, pstA, pstB, pstC, pstS, robA, rpoS, sitA, sitB, sitC, sit…
967-2015_S23	2015	Italy	Human	Napoli	474	IncI1_1_Alpha_AP005147		C63PI, SPI-1, SPI-13, SPI-2, SPI-5, SPI-9, SPI-18	acrA, acrB, acrD, actP/yjcG, baeR, baeS, bcr, bhsA/ycfR/comC, copA, corA, corB, corC, corD, cpxA, cpxR, cueP, cueR/ybbI, cuiD, emrB, emrD, emrR, fabI, fieF/yiip, glpF, ibpA, iclR, marA, marR, mdfA/cmr, mdtA, mdtB, mdtC, mdtG/yceE, mdtK/ydhE, mgtA, mntH/yfeP, mntP/yebN, mntR, modB, modC, nikR, opmD/nmpC, ostA/lptD, oxyRkp, phoB, pitA, pmrG, pstA, pstB, pstC, pstS, robA, rpoS, sitA, sitB, sitC, sit…
968-2015_S24	2015	Italy	Human	Napoli	474			C63PI, SPI-1, SPI-13, SPI-2, SPI-4, SPI-5, SPI-9, SPI-18	acrA, acrB, acrD, actP/yjcG, baeR, baeS, bcr, bhsA/ycfR/comC, copA, corA, corB, corC, corD, cpxA, cpxR, cueP, cueR/ybbI, cuiD, emrB, emrD, emrR, fabI, fieF/yiip, glpF, ibpA, iclR, marA, marR, mdfA/cmr, mdtA, mdtB, mdtC, mdtG/yceE, mdtK/ydhE, mgtA, mntH/yfeP, mntP/yebN, mntR, modB, modC, nikR, opmD/nmpC, ostA/lptD, oxyRkp, phoB, pitA, pmrG, pstA, pstB, pstC, pstS, robA, rpoS, sitA, sitB, sitC, sit…
DTU2017-703-PRJ1109-Salmonella-Napoli-2006-60-55-4_S36	2017	Denmark	NA	Napoli	474			SPI-1, SPI-13, SPI-2, SPI-5, SPI-9, SPI-18	acrA, acrB, acrD, actP/yjcG, baeR, baeS, bcr, bhsA/ycfR/comC, copA, corA, corB, corC, corD, cpxA, cpxR, cueP, cueR/ybbI, cuiD, emrB, emrD, emrR, fabI, fieF/yiip, glpF, ibpA, iclR, marA, marR, mdfA/cmr, mdtA, mdtB, mdtC, mdtG/yceE, mdtK/ydhE, mgtA, mntH/yfeP, mntP/yebN, mntR, modB, modC, nikR, opmD/nmpC, ostA/lptD, oxyRkp, phoB, pitA, pmrG, pstA, pstB, pstC, pstS, robA, rpoS, sitA, sitB, sitC, sit…
DTU2017-704-PRJ1109-Salmonella-Napoli-2006-60-880-1_S37	2017	Denmark	Food	Napoli	2008			SPI-1, SPI-13, SPI-2, SPI-5, SPI-9, SPI-18	acrA, acrB, acrD, actP/yjcG, baeR, baeS, bcr, bhsA/ycfR/comC, copA, corA, corB, corC, corD, cpxA, cpxR, cueP, cueR/ybbI, cuiD, emrB, emrD, emrR, fabI, fieF/yiip, glpF, ibpA, iclR, marA, marR, mdfA/cmr, mdtA, mdtB, mdtC, mdtG/yceE, mdtK/ydhE, mgtA, mntH/yfeP, mntP/yebN, mntR, modB, modC, nikR, opmD/nmpC, ostA/lptD, oxyRkp, phoB, pitA, pmrG, pstA, pstB, pstC, pstS, robA, rpoS, sitA, sitB, sitC, sit…
DTU2017-705-PRJ1109-Salmonella-Napoli-2012-60-2797-1_S38	2017	Denmark	Food	Napoli	2019			SPI-1, SPI-13, SPI-2, SPI-5, SPI-9, SPI-18	acrA, acrB, acrD, actP/yjcG, baeR, baeS, bcr, bhsA/ycfR/comC, copA, corA, corB, corC, corD, cpxA, cpxR, cueP, cueR/ybbI, cuiD, emrB, emrD, emrR, fabI, fieF/yiip, glpF, ibpA, iclR, marA, marR, mdfA/cmr, mdtA, mdtB, mdtC, mdtG/yceE, mdtK/ydhE, mgtA, mntH/yfeP, mntP/yebN, mntR, modB, modC, nikR, opmD/nmpC, ostA/lptD, oxyRkp, phoB, pitA, pmrG, pstA, pstB, pstC, pstS, robA, rpoS, sitA, sitB, sitC, sit…
DTU2017-706-PRJ1109-Salmonella-Napoli-2013-60-804-1_S39	2017	Denmark	Food	Napoli	2008	Col440I_1__CP023920.1		SPI-1, SPI-13, SPI-2, SPI-5, SPI-9, SPI-18	acrA, acrB, acrD, actP/yjcG, baeR, baeS, bcr, bhsA/ycfR/comC, copA, corA, corB, corC, corD, cpxA, cpxR, cueP, cueR/ybbI, cuiD, emrB, emrD, emrR, fabI, fieF/yiip, glpF, ibpA, iclR, marA, marR, mdfA/cmr, mdtA, mdtB, mdtC, mdtG/yceE, mdtK/ydhE, mgtA, mntH/yfeP, mntP/yebN, mntR, modB, modC, nikR, opmD/nmpC, ostA/lptD, oxyRkp, phoB, pitA, pmrG, pstA, pstB, pstC, pstS, robA, rpoS, sitA, sitB, sitC, sit…
DTU2017-707-PRJ1109-Salmonella-Napoli-7423188_S40	2017	Denmark	NA	Napoli	474	IncHI2A_1__BX664015, IncHI2_1__BX664015	aadA1_5_JX185132, blaTEM-1B_1_JF910132, sul1_2_CP002151, tet(A)_4_AJ517790, dfrA1_30_JQ690541	SPI-1, SPI-13, SPI-2, SPI-5, SPI-9, SPI-18	acrA, acrB, acrD, actP/yjcG, baeR, baeS, bcr, bhsA/ycfR/comC, copA, corA, corB, corC, corD, cpxA, cpxR, cueP, cueR/ybbI, cuiD, emrB, emrD, emrR, fabI, fieF/yiip, glpF, ibpA, iclR, marA, marR, mdfA/cmr, mdtA, mdtB, mdtC, mdtG/yceE, mdtK/ydhE, merR, merT, mgtA, mntH/yfeP, mntP/yebN, mntR, modB, modC, nikR, opmD/nmpC, ostA/lptD, oxyRkp, phoB, pitA, pmrG, pstA, pstB, pstC, pstS, qacEdelta1, robA, rpo…
ERS1979715	NA	Germany	Food	Napoli	474			SPI-1, SPI-13, SPI-2, SPI-4, SPI-5, SPI-9, SPI-18	acrA, acrB, acrD, actP/yjcG, baeR, baeS, bcr, bhsA/ycfR/comC, copA, corA, corB, corC, corD, cpxA, cpxR, cueP, cueR/ybbI, cuiD, emrB, emrD, emrR, fabI, fieF/yiip, glpF, ibpA, iclR, marA, marR, mdfA/cmr, mdtA, mdtB, mdtC, mdtG/yceE, mdtK/ydhE, mgtA, mntH/yfeP, mntP/yebN, mntR, modB, modC, nikR, opmD/nmpC, ostA/lptD, oxyRkp, phoB, pitA, pmrG, pstA, pstB, pstC, pstS, robA, rpoS, sitA, sitB, sitC, sit…
ERS1979716	NA	Germany	Food	Napoli	474			SPI-1, SPI-13, SPI-2, SPI-4, SPI-5, SPI-9, SPI-18	acrA, acrB, acrD, actP/yjcG, baeR, baeS, bcr, bhsA/ycfR/comC, copA, corA, corB, corC, corD, cpxA, cpxR, cueP, cueR/ybbI, cuiD, emrB, emrD, emrR, fabI, fieF/yiip, glpF, ibpA, iclR, marA, marR, mdfA/cmr, mdtA, mdtB, mdtC, mdtG/yceE, mdtK/ydhE, mgtA, mntH/yfeP, mntP/yebN, mntR, modB, modC, nikR, opmD/nmpC, ostA/lptD, oxyRkp, phoB, pitA, pmrG, pstA, pstB, pstC, pstS, robA, rpoS, sitA, sitB, sitC, sit…
ERS1979717	NA	Germany	Food	Napoli	1637			C63PI, SPI-1, SPI-13, SPI-4, SPI-5, SPI-9, SPI-18	acrA, acrB, acrD, actP/yjcG, baeR, baeS, bcr, bhsA/ycfR/comC, copA, corA, corB, corC, corD, cpxA, cpxR, cueP, cueR/ybbI, cuiD, emrB, emrD, emrR, fabI, fieF/yiip, glpF, ibpA, iclR, marA, marR, mdfA/cmr, mdtA, mdtB, mdtC, mdtG/yceE, mdtK/ydhE, mgtA, mntH/yfeP, mntP/yebN, mntR, modB, modC, nikR, opmD/nmpC, ostA/lptD, oxyRkp, phoB, pitA, pmrG, pstA, pstB, pstC, pstS, robA, rpoS, sitA, sitB, sitC, sit…
ERS1979720	NA	Germany	Environment	Napoli	2095			C63PI, SPI-13, SPI-2, SPI-4, SPI-5, SPI-9, SPI-18	acrA, acrB, acrD, actP/yjcG, arsA, arsB, arsC, arsD, arsR, baeR, baeS, bcr, bhsA/ycfR/comC, copA, corA, corB, corC, corD, cpxA, cpxR, cueP, cueR/ybbI, cuiD, emrB, emrD, emrR, fabI, fieF/yiip, glpF, ibpA, iclR, marA, marR, mdfA/cmr, mdtA, mdtB, mdtC, mdtK/ydhE, mgtA, mntH/yfeP, mntP/yebN, mntR, modB, modC, nikR, opmD/nmpC, ostA/lptD, oxyRkp, phoB, pitA, pmrG, pstA, pstB, pstC, pstS, robA, rpoS, si…
ERS1979721	NA	Germany	Environment	Napoli	2095			C63PI, SPI-13, SPI-2, SPI-4, SPI-5, SPI-9, SPI-18	acrA, acrB, acrD, actP/yjcG, arsA, arsB, arsC, arsD, arsR, baeR, baeS, bcr, bhsA/ycfR/comC, copA, corA, corB, corC, corD, cpxA, cpxR, cueP, cueR/ybbI, cuiD, emrB, emrD, emrR, fabI, fieF/yiip, glpF, ibpA, iclR, marA, marR, mdfA/cmr, mdtA, mdtB, mdtC, mdtK/ydhE, mgtA, mntH/yfeP, mntP/yebN, mntR, modB, modC, nikR, opmD/nmpC, ostA/lptD, oxyRkp, phoB, pitA, pmrG, pstA, pstB, pstC, pstS, robA, rpoS, si…
ERS1979722	NA	Germany	Food	Napoli	2008			C63PI, SPI-1, SPI-13, SPI-2, SPI-4, SPI-5, SPI-9, SPI-18	acrA, acrB, acrD, actP/yjcG, baeR, baeS, bcr, bhsA/ycfR/comC, copA, corA, corB, corC, corD, cpxA, cpxR, cueP, cueR/ybbI, cuiD, emrB, emrD, emrR, fabI, fieF/yiip, glpF, ibpA, iclR, marA, marR, mdfA/cmr, mdtA, mdtB, mdtC, mdtG/yceE, mdtK/ydhE, mgtA, mntH/yfeP, mntP/yebN, mntR, modB, modC, nikR, opmD/nmpC, ostA/lptD, oxyRkp, phoB, pitA, pmrG, pstA, pstB, pstC, pstS, robA, rpoS, sitA, sitB, sitC, sit…
ERS1979723	NA	Germany	NA	Napoli	2008			C63PI, SPI-13, SPI-4, SPI-5, SPI-9, SPI-18	acrA, acrB, acrD, actP/yjcG, baeR, baeS, bcr, bhsA/ycfR/comC, copA, corA, corB, corC, corD, cpxA, cpxR, cueP, cueR/ybbI, cuiD, emrB, emrD, emrR, fabI, fieF/yiip, glpF, ibpA, iclR, marA, marR, mdfA/cmr, mdtA, mdtB, mdtC, mdtG/yceE, mdtK/ydhE, mgtA, mntH/yfeP, mntP/yebN, mntR, modB, modC, nikR, opmD/nmpC, ostA/lptD, oxyRkp, phoB, pitA, pmrG, pstA, pstB, pstC, pstS, robA, rpoS, sitA, sitB, sitC, sit…
ERS1979724	NA	Germany	NA	Napoli	2008			C63PI, SPI-1, SPI-13, SPI-4, SPI-5, SPI-9, SPI-18	acrA, acrB, acrD, actP/yjcG, baeR, baeS, bcr, bhsA/ycfR/comC, copA, corA, corB, corC, corD, cpxA, cpxR, cueP, cueR/ybbI, cuiD, emrB, emrD, emrR, fabI, fieF/yiip, glpF, ibpA, iclR, marA, marR, mdfA/cmr, mdtA, mdtB, mdtC, mdtG/yceE, mdtK/ydhE, mgtA, mntH/yfeP, mntP/yebN, mntR, modB, modC, nikR, opmD/nmpC, ostA/lptD, oxyRkp, phoB, pitA, pmrG, pstA, pstB, pstC, pstS, robA, rpoS, sitA, sitB, sitC, sit…
ERS1979725	NA	Germany	Food	Napoli	2095			C63PI, SPI-13, SPI-2, SPI-4, SPI-5, SPI-9, SPI-18	acrA, acrB, acrD, actP/yjcG, arsA, arsB, arsC, arsD, arsR, baeR, baeS, bcr, bhsA/ycfR/comC, copA, corA, corB, corC, corD, cpxA, cpxR, cueP, cueR/ybbI, cuiD, emrB, emrD, emrR, fabI, fieF/yiip, glpF, ibpA, iclR, marA, marR, mdfA/cmr, mdtA, mdtB, mdtC, mdtK/ydhE, mgtA, mntH/yfeP, mntP/yebN, mntR, modB, modC, nikR, opmD/nmpC, ostA/lptD, oxyRkp, phoB, pitA, pmrG, pstA, pstB, pstC, pstS, robA, rpoS, si…
GCA_000006945.2_ASM694v2	NA	NA	GenBank	Typhimurium	19	IncFIB(S)_1__FN432031, IncFII(S)_1__CP000858		C63PI, SPI-1, SPI-12, SPI-13, SPI-14, SPI-2, SPI-3, SPI-4, SPI-5, SPI-9	acrA, acrB, acrD, actP/yjcG, baeR, baeS, bcr, bhsA/ycfR/comC, copA, corA, corB, corC, corD, cpxA, cpxR, cueP, cueR/ybbI, cuiD, emrB, emrD, emrR, fabI, fieF/yiip, gesA, gesB, glpF, golS, golT, ibpA, iclR, marA, marR, mdfA/cmr, mdtA, mdtB, mdtC, mdtG/yceE, mdtK/ydhE, mgtA, mntH/yfeP, mntP/yebN, mntR, modB, modC, nikR, opmD/nmpC, ostA/lptD, oxyRkp, phoB, pitA, pmrG, pstA, pstB, pstC, pstS, rcnR/yohL…
GCA_000008105.1_ASM810v1	NA	NA	GenBank	Choleraesuis	66	IncFIB(K)_1_Kpn3_JN233704, IncFIB(S)_1__FN432031, IncFII(S)_1__CP000858	tet(A)_4_AJ517790, catA2_1_X53796, blaTEM-1B_1_JF910132, aph(3')-Ia_1_V00359, dfrA12_1_AB571791, aadA2_2_JQ364967, sul1_2_CP002151, sul3_2_AJ459418, aadA1_3_JQ414041, cmlA1_1_M64556, aadA2_1_X68227, strA_1_M96392, blaCMY-2_1_X91840	C63PI, SPI-1, SPI-11, SPI-12, SPI-13, SPI-14, SPI-2, SPI-3, SPI-4, SPI-5, SPI-9	acrA, acrB, acrD, actP/yjcG, baeR, baeS, bcr, bhsA/ycfR/comC, copA, corA, corB, corC, corD, cpxA, cpxR, cueP, cueR/ybbI, cuiD, emrB, emrD, emrR, fabI, fieF/yiip, gesA, gesB, glpF, golS, golT, ibpA, iclR, marA, marR, mdfA/cmr, mdtA, mdtB, mdtC, mdtG/yceE, mdtK/ydhE, mgtA, mntH/yfeP, mntP/yebN, mntR, modB, modC, nikR, opmD/nmpC, ostA/lptD, oxyRkp, phoB, pitA, pmrG, pstA, pstB, pstC, pstS, qacEdelta…
GCA_000009505.1_ASM950v1	NA	NA	GenBank	Enteritidis	11			C63PI, SPI-1, SPI-12, SPI-13, SPI-14, SPI-2, SPI-3, SPI-4, SPI-5, SPI-9	acrA, acrB, acrD, actP/yjcG, baeR, baeS, bcr, bhsA/ycfR/comC, copA, corA, corB, corC, corD, cpxA, cpxR, cueP, cueR/ybbI, cuiD, emrB, emrD, emrR, fabI, fieF/yiip, gesA, gesB, glpF, golS, golT, ibpA, iclR, marA, marR, mdfA/cmr, mdtA, mdtB, mdtC, mdtG/yceE, mdtK/ydhE, mgtA, mntH/yfeP, mntP/yebN, mntR, modB, modC, nikR, opmD/nmpC, ostA/lptD, oxyRkp, phoB, pitA, pmrG, pstA, pstB, pstC, pstS, rcnR/yohL…
GCA_000016045.1_ASM1604v1	NA	NA	GenBank	Newport	45	IncA/C2_1__JN157804	floR_2_AF118107, tet(A)_4_AJ517790, aph(6)-Id_1_M28829, aph(3'')-Ib_5_AF321551, sul2_2_GQ421466, blaCMY-2_1_X91840, blaCMY-2_1_X91840, ant(3'')-Ia_1_X02340, aac(3)-VIa_1_M88012, sul1_2_CP002151	C63PI, SPI-1, SPI-12, SPI-13, SPI-14, SPI-2, SPI-3, SPI-4, SPI-5, SPI-9	acrA, acrB, acrD, actP/yjcG, baeR, baeS, bcr, bhsA/ycfR/comC, copA, corA, corB, corC, corD, cpxA, cpxR, cueP, cueR/ybbI, cuiD, emrB, emrD, emrR, fabI, fieF/yiip, gesA, gesB, glpF, golS, golT, ibpA, iclR, marA, marR, mdfA/cmr, mdtA, mdtB, mdtC, mdtG/yceE, mdtK/ydhE, merA, merB, merD, merE, merP, merR, merT, mgtA, mntH/yfeP, mntP/yebN, mntR, modB, modC, nikR, opmD/nmpC, ostA/lptD, oxyRkp, phoB, pit…
GCA_000020705.1_ASM2070v1	NA	NA	GenBank	Heidelberg	15	IncI1_1_Alpha_AP005147	strA_1_M96392, aph(6)-Id_1_M28829, blaTEM-1B_1_JF910132, sul1_2_CP002151, tet(B)_4_AF326777, fosA7_1_LAPJ01000014	C63PI, SPI-1, SPI-12, SPI-13, SPI-14, SPI-2, SPI-3, SPI-4, SPI-5, SPI-9	acrA, acrB, acrD, actP/yjcG, arsR, baeR, baeS, bcr, bhsA/ycfR/comC, copA, corA, corB, corC, corD, cpxA, cpxR, cueP, cueR/ybbI, cuiD, emrB, emrD, emrR, fabI, fieF/yiip, gesA, gesB, glpF, golS, golT, ibpA, iclR, marA, marR, mdfA/cmr, mdtA, mdtB, mdtC, mdtG/yceE, mdtK/ydhE, mgtA, mntH/yfeP, mntP/yebN, mntR, modB, modC, nikR, opmD/nmpC, ostA/lptD, oxyRkp, phoB, pitA, pmrG, pstA, pstB, pstC, pstS, qac…
GCA_000020925.1_ASM2092v1	NA	NA	GenBank	Dublin	10	IncX1_1__EU370913, IncFII(S)_1__CP000858		C63PI, SPI-1, SPI-12, SPI-13, SPI-14, SPI-2, SPI-3, SPI-4, SPI-5, SPI-9	acrA, acrB, acrD, actP/yjcG, baeR, baeS, bcr, bhsA/ycfR/comC, copA, corA, corB, corC, corD, cpxA, cpxR, cueP, cueR/ybbI, cuiD, emrB, emrD, emrR, fabI, fieF/yiip, gesA, gesB, glpF, golS, golT, ibpA, iclR, marA, marR, mdfA/cmr, mdtA, mdtB, mdtC, mdtG/yceE, mdtK/ydhE, mgtA, mntH/yfeP, mntP/yebN, mntR, modB, modC, nikR, opmD/nmpC, ostA/lptD, oxyRkp, phoB, pitA, pmrG, pstA, pstB, pstC, pstS, rcnR/yohL…
GCA_000022165.1_ASM2216v1	NA	NA	GenBank	Typhimurium	19	IncFIB(S)_1__FN432031, IncFII(S)_1__CP000858		C63PI, SPI-1, SPI-12, SPI-13, SPI-14, SPI-2, SPI-3, SPI-4, SPI-5, SPI-9	acrA, acrB, acrD, actP/yjcG, baeR, baeS, bcr, bhsA/ycfR/comC, copA, corA, corB, corC, corD, cpxA, cpxR, cueP, cueR/ybbI, cuiD, emrB, emrD, emrR, fabI, fieF/yiip, gesA, gesB, glpF, golS, golT, ibpA, iclR, marA, marR, mdfA/cmr, mdtA, mdtB, mdtC, mdtG/yceE, mdtK/ydhE, mgtA, mntH/yfeP, mntP/yebN, mntR, modB, modC, nikR, opmD/nmpC, ostA/lptD, oxyRkp, phoB, pitA, pmrG, pstA, pstB, pstC, pstS, rcnR/yohL…
GCA_000027025.1_ASM2702v1	2004	NA	GenBank	Typhimurium	313			C63PI, SPI-1, SPI-12, SPI-13, SPI-14, SPI-2, SPI-3, SPI-4, SPI-5, SPI-9	acrA, acrB, acrD, actP/yjcG, baeR, baeS, bcr, bhsA/ycfR/comC, copA, corA, corB, corC, corD, cpxA, cpxR, cueP, cueR/ybbI, cuiD, emrB, emrD, emrR, fabI, fieF/yiip, gesA, gesB, glpF, golS, golT, ibpA, iclR, marA, marR, mdfA/cmr, mdtA, mdtB, mdtC, mdtG/yceE, mdtK/ydhE, mgtA, mntH/yfeP, mntP/yebN, mntR, modB, modC, nikR, opmD/nmpC, ostA/lptD, oxyRkp, phoB, pitA, pmrG, pstA, pstB, pstC, pstS, rcnR/yohL…
GCA_000188735.1_ASM18873v1	NA	NA	GenBank	Typhimurium	19	IncFIB(S)_1__FN432031, IncFII(S)_1__CP000858, IncI1_1_Alpha_AP005147, IncQ1_1__M28829.1	sul2_2_GQ421466, aph(6)-Id_1_M28829, aph(3'')-Ib_5_AF321551	C63PI, SPI-1, SPI-12, SPI-13, SPI-14, SPI-2, SPI-3, SPI-4, SPI-5, SPI-9	acrA, acrB, acrD, actP/yjcG, baeR, baeS, bcr, bhsA/ycfR/comC, copA, corA, corB, corC, corD, cpxA, cpxR, cueP, cueR/ybbI, cuiD, emrB, emrD, emrR, fabI, fieF/yiip, gesA, gesB, glpF, golS, golT, ibpA, iclR, marA, marR, mdfA/cmr, mdtA, mdtB, mdtC, mdtG/yceE, mdtK/ydhE, mgtA, mntH/yfeP, mntP/yebN, mntR, modB, modC, nikR, opmD/nmpC, ostA/lptD, oxyRkp, phoB, pitA, pmrG, pstA, pstB, pstC, pstS, rcnR/yohL…
GCA_000210855.2_ASM21085v2	NA	NA	GenBank	Typhimurium	19	IncI1_1_Alpha_AP005147, IncQ1_1__M28829.1, IncFIB(S)_1__FN432031, IncFII(S)_1__CP000858	sul2_2_GQ421466, aph(6)-Id_1_M28829, aph(3'')-Ib_5_AF321551	C63PI, SPI-1, SPI-12, SPI-13, SPI-14, SPI-2, SPI-3, SPI-4, SPI-5, SPI-9	acrA, acrB, acrD, actP/yjcG, baeR, baeS, bcr, bhsA/ycfR/comC, copA, corA, corB, corC, corD, cpxA, cpxR, cueP, cueR/ybbI, cuiD, emrB, emrD, emrR, fabI, fieF/yiip, gesA, gesB, glpF, golS, golT, ibpA, iclR, marA, marR, mdfA/cmr, mdtA, mdtB, mdtC, mdtG/yceE, mdtK/ydhE, mgtA, mntH/yfeP, mntP/yebN, mntR, modB, modC, nikR, opmD/nmpC, ostA/lptD, oxyRkp, phoB, pitA, pmrG, pstA, pstB, pstC, pstS, rcnR/yohL…
GCA_000213635.1_ASM21363v1	NA	NA	GenBank	Typhimurium	19	IncFIB(S)_1__FN432031, IncFII(S)_1__CP000858		C63PI, SPI-1, SPI-12, SPI-13, SPI-14, SPI-2, SPI-3, SPI-4, SPI-5, SPI-9	acrA, acrB, acrD, actP/yjcG, baeR, baeS, bcr, bhsA/ycfR/comC, copA, corA, corB, corC, corD, cpxA, cpxR, cueP, cueR/ybbI, cuiD, emrB, emrD, emrR, fabI, fieF/yiip, gesA, gesB, glpF, golS, golT, ibpA, iclR, marA, marR, mdfA/cmr, mdtA, mdtB, mdtC, mdtG/yceE, mdtK/ydhE, mgtA, mntH/yfeP, mntP/yebN, mntR, modB, modC, nikR, opmD/nmpC, ostA/lptD, oxyRkp, phoB, pitA, pmrG, pstA, pstB, pstC, pstS, rcnR/yohL…
GCA_000252875.1_ASM25287v1	NA	NA	GenBank	Typhimurium	19	IncFIB(S)_1__FN432031, IncFII(S)_1__CP000858		C63PI, SPI-1, SPI-12, SPI-13, SPI-14, SPI-2, SPI-3, SPI-4, SPI-5, SPI-9	acrA, acrB, acrD, actP/yjcG, baeR, baeS, bhsA/ycfR/comC, copA, corA, corB, corC, corD, cpxA, cpxR, cueP, cueR/ybbI, cuiD, emrB, emrD, emrR, fabI, fieF/yiip, gesA, gesB, glpF, golS, golT, ibpA, iclR, marA, marR, mdfA/cmr, mdtA, mdtB, mdtC, mdtG/yceE, mdtK/ydhE, mgtA, mntH/yfeP, mntP/yebN, mntR, modB, modC, nikR, opmD/nmpC, ostA/lptD, oxyRkp, phoB, pitA, pmrG, pstA, pstB, pstC, pstS, rcnR/yohL, rob…
GCA_000258365.1_ASM25836v1	NA	NA	GenBank	Heidelberg	15	IncX1_2__CP003417	fosA7_1_LAPJ01000014	C63PI, SPI-1, SPI-12, SPI-13, SPI-14, SPI-2, SPI-3, SPI-4, SPI-5, SPI-9	acrA, acrB, acrD, actP/yjcG, arsR, baeR, baeS, bcr, bhsA/ycfR/comC, copA, corA, corB, corC, corD, cpxA, cpxR, cueP, cueR/ybbI, cuiD, emrB, emrD, emrR, fabI, fieF/yiip, gesA, gesB, glpF, golS, golT, ibpA, iclR, marA, marR, mdfA/cmr, mdtA, mdtB, mdtC, mdtG/yceE, mdtK/ydhE, mgtA, mntH/yfeP, mntP/yebN, mntR, modB, modC, nikR, opmD/nmpC, ostA/lptD, oxyRkp, phoB, pitA, pmrG, pstA, pstB, pstC, pstS, rcn…
GCA_000271885.2_ASM27188v2	NA	NA	GenBank	Newport	5			C63PI, SPI-1, SPI-12, SPI-13, SPI-14, SPI-2, SPI-3, SPI-4, SPI-5, SPI-9	acrA, acrB, acrD, actP/yjcG, baeR, baeS, bcr, bhsA/ycfR/comC, copA, corA, corB, corC, corD, cpxA, cpxR, cueP, cueR/ybbI, cuiD, emrB, emrD, emrR, fabI, fieF/yiip, gesA, gesB, glpF, golS, golT, ibpA, iclR, marA, marR, mdfA/cmr, mdtA, mdtB, mdtC, mdtG/yceE, mdtK/ydhE, mgtA, mntH/yfeP, mntP/yebN, mntR, modB, modC, nikR, opmD/nmpC, ostA/lptD, oxyRkp, phoB, pitA, pmrG, pstA, pstB, pstC, pstS, rcnR/yohL…
GCA_000271905.2_ASM27190v2	NA	NA	GenBank	Newport	118			C63PI, SPI-1, SPI-12, SPI-13, SPI-14, SPI-2, SPI-3, SPI-4, SPI-5, SPI-9	acrA, acrB, acrD, actP/yjcG, baeR, baeS, bcr, bhsA/ycfR/comC, copA, corA, corB, corC, corD, cpxA, cpxR, cueP, cueR/ybbI, cuiD, emrB, emrD, emrR, fabI, fieF/yiip, gesA, gesB, glpF, golS, golT, ibpA, iclR, marA, marR, mdfA/cmr, mdtA, mdtB, mdtC, mdtG/yceE, mdtK/ydhE, mgtA, mntH/yfeP, mntP/yebN, mntR, modB, modC, nikR, opmD/nmpC, ostA/lptD, oxyRkp, phoB, pitA, pmrG, pstA, pstB, pstC, pstS, rcnR/yohL…
GCA_000272715.4_ASM27271v4	NA	NA	GenBank	Newport	45	IncA/C2_1__JN157804	blaCMY-2_1_X91840, blaCMY-2_1_X91840, floR_2_AF118107, tet(A)_4_AJ517790, aph(6)-Id_1_M28829, aph(3'')-Ib_5_AF321551, sul2_2_GQ421466	C63PI, SPI-1, SPI-12, SPI-13, SPI-14, SPI-2, SPI-3, SPI-4, SPI-5, SPI-9	acrA, acrB, acrD, actP/yjcG, baeR, baeS, bcr, bhsA/ycfR/comC, copA, corA, corB, corC, corD, cpxA, cpxR, cueP, cueR/ybbI, cuiD, emrB, emrD, emrR, fabI, fieF/yiip, gesA, gesB, glpF, golS, golT, ibpA, iclR, marA, marR, mdfA/cmr, mdtA, mdtB, mdtC, mdtG/yceE, mdtK/ydhE, merA, merB, merD, merE, merP, merR, merT, mgtA, mntH/yfeP, mntP/yebN, mntR, modB, modC, nikR, opmD/nmpC, ostA/lptD, oxyRkp, phoB, pit…
GCA_000272735.4_ASM27273v4	2003	NA	GenBank	Newport	45	IncA/C2_1__JN157804	blaCMY-2_1_X91840, blaCMY-2_1_X91840, floR_2_AF118107, tet(A)_4_AJ517790, aph(6)-Id_1_M28829, aph(3'')-Ib_5_AF321551, sul2_2_GQ421466	C63PI, SPI-1, SPI-12, SPI-13, SPI-14, SPI-2, SPI-3, SPI-4, SPI-5, SPI-9	acrA, acrB, acrD, actP/yjcG, baeR, baeS, bcr, bhsA/ycfR/comC, copA, corA, corB, corC, corD, cpxA, cpxR, cueP, cueR/ybbI, cuiD, emrB, emrD, emrR, fabI, fieF/yiip, gesA, gesB, glpF, golS, golT, ibpA, iclR, marA, marR, mdfA/cmr, mdtA, mdtB, mdtC, mdtG/yceE, mdtK/ydhE, merA, merB, merD, merE, merP, merR, merT, mgtA, mntH/yfeP, mntP/yebN, mntR, modB, modC, nikR, opmD/nmpC, ostA/lptD, oxyRkp, phoB, pit…
GCA_000272755.4_ASM27275v4	NA	NA	GenBank	Newport	45	IncA/C2_1__JN157804	floR_2_AF118107, tet(A)_4_AJ517790, aph(6)-Id_1_M28829, aph(3'')-Ib_5_AF321551, sul2_2_GQ421466	C63PI, SPI-1, SPI-12, SPI-13, SPI-14, SPI-2, SPI-3, SPI-4, SPI-5, SPI-9	acrA, acrB, acrD, actP/yjcG, baeR, baeS, bcr, bhsA/ycfR/comC, copA, corA, corB, corC, corD, cpxA, cpxR, cueP, cueR/ybbI, cuiD, emrB, emrD, emrR, fabI, fieF/yiip, gesA, gesB, glpF, golS, golT, ibpA, iclR, marA, marR, mdfA/cmr, mdtA, mdtB, mdtC, mdtG/yceE, mdtK/ydhE, merA, merB, merD, merE, merP, merR, merT, mgtA, mntH/yfeP, mntP/yebN, mntR, modB, modC, nikR, opmD/nmpC, ostA/lptD, oxyRkp, phoB, pit…
GCA_000272775.4_ASM27277v4	2003	NA	GenBank	Newport	45	IncA/C2_1__JN157804	blaCMY-2_1_X91840, blaCMY-2_1_X91840, floR_2_AF118107, tet(A)_4_AJ517790, aph(6)-Id_1_M28829, aph(3'')-Ib_5_AF321551, sul2_2_GQ421466	C63PI, SPI-1, SPI-12, SPI-13, SPI-14, SPI-2, SPI-3, SPI-4, SPI-5, SPI-9	acrA, acrB, acrD, actP/yjcG, baeR, baeS, bcr, bhsA/ycfR/comC, copA, corA, corB, corC, corD, cpxA, cpxR, cueP, cueR/ybbI, cuiD, emrB, emrD, emrR, fabI, fieF/yiip, gesA, gesB, gesC, glpF, golS, golT, ibpA, iclR, marA, marR, mdfA/cmr, mdtA, mdtB, mdtC, mdtG/yceE, mdtK/ydhE, merA, merB, merD, merE, merP, merR, merT, mgtA, mntH/yfeP, mntP/yebN, mntR, modB, modC, nikR, opmD/nmpC, ostA/lptD, oxyRkp, pho…
GCA_000272795.2_ASM27279v2	2001	NA	GenBank	Newport	45			C63PI, SPI-1, SPI-11, SPI-12, SPI-13, SPI-14, SPI-2, SPI-3, SPI-4, SPI-5, SPI-9	acrA, acrB, acrD, actP/yjcG, baeR, bcr, bhsA/ycfR/comC, copA, corA, corB, corC, corD, cpxA, cpxR, cueP, cueR/ybbI, cuiD, emrB, emrD, emrR, fabI, fieF/yiip, gesA, gesC, glpF, golS, ibpA, iclR, marA, marR, mdtA, mdtC, mdtK/ydhE, mntH/yfeP, mntP/yebN, mntR, modB, modC, nikR, ostA/lptD, oxyRkp, phoB, pitA, pmrG, pstA, pstB, pstC, pstS, rcnR/yohL, robA, rpoS, sitA, sitB, sitC, sitD, sodA, sodB, soxR, …
GCA_000272815.2_ASM27281v2	2004	NA	GenBank	Newport	45			C63PI, SPI-1, SPI-12, SPI-13, SPI-14, SPI-2, SPI-3, SPI-4, SPI-5, SPI-9	acrA, acrB, acrD, actP/yjcG, baeR, baeS, bcr, bhsA/ycfR/comC, copA, corA, corB, corC, corD, cpxA, cpxR, cueP, cueR/ybbI, cuiD, emrB, emrD, emrR, fabI, fieF/yiip, gesA, gesB, glpF, golS, golT, ibpA, iclR, marA, marR, mdfA/cmr, mdtA, mdtB, mdtC, mdtG/yceE, mdtK/ydhE, mgtA, mntH/yfeP, mntP/yebN, mntR, modB, modC, nikR, opmD/nmpC, ostA/lptD, oxyRkp, phoB, pitA, pmrG, pstA, pstB, pstC, pstS, rcnR/yohL…
GCA_000272835.4_ASM27283v4	2004	NA	GenBank	Newport	45	IncA/C2_1__JN157804	blaCMY-2_1_X91840, sul2_2_GQ421466, aph(3'')-Ib_5_AF321551, aph(6)-Id_1_M28829, tet(A)_4_AJ517790, floR_2_AF118107	C63PI, SPI-1, SPI-12, SPI-13, SPI-14, SPI-2, SPI-3, SPI-4, SPI-5, SPI-9	acrA, acrB, acrD, actP/yjcG, baeR, baeS, bcr, bhsA/ycfR/comC, copA, corA, corB, corC, corD, cpxA, cpxR, cueP, cueR/ybbI, cuiD, emrB, emrD, emrR, fabI, fieF/yiip, gesA, gesB, glpF, golS, golT, ibpA, iclR, marA, marR, mdfA/cmr, mdtA, mdtB, mdtC, mdtG/yceE, mdtK/ydhE, merA, merB, merD, merE, merP, merR, merT, mgtA, mntH/yfeP, mntP/yebN, mntR, modB, modC, nikR, opmD/nmpC, ostA/lptD, oxyRkp, phoB, pit…
GCA_000272895.3_ASM27289v3	2003	NA	GenBank	Newport	45	IncA/C2_1__JN157804, IncI1_1_Alpha_AP005147	blaCMY-2_1_X91840, blaCMY-2_1_X91840, blaCMY-2_1_X91840, sul2_2_GQ421466, aph(3'')-Ib_5_AF321551, aph(6)-Id_1_M28829, tet(A)_4_AJ517790, floR_2_AF118107	C63PI, SPI-1, SPI-12, SPI-13, SPI-14, SPI-2, SPI-3, SPI-4, SPI-5, SPI-9	acrA, acrB, acrD, actP/yjcG, baeR, baeS, bcr, bhsA/ycfR/comC, copA, corA, corB, corC, corD, cpxA, cpxR, cueP, cueR/ybbI, cuiD, emrB, emrD, emrR, fabI, fieF/yiip, gesA, gesB, glpF, golS, golT, ibpA, iclR, marA, marR, mdfA/cmr, mdtA, mdtB, mdtC, mdtG/yceE, mdtK/ydhE, merA, merB, merD, merE, merP, merR, merT, mgtA, mntH/yfeP, mntP/yebN, mntR, modB, modC, nikR, opmD/nmpC, ostA/lptD, oxyRkp, phoB, pit…
GCA_000280315.2_ASM28031v2	1977	NA	GenBank	Enteritidis	11			C63PI, SPI-1, SPI-12, SPI-13, SPI-14, SPI-2, SPI-3, SPI-4, SPI-5, SPI-9	acrA, acrB, acrD, actP/yjcG, baeR, baeS, bcr, bhsA/ycfR/comC, copA, corA, corB, corC, corD, cpxA, cpxR, cueP, cueR/ybbI, cuiD, emrB, emrD, emrR, fabI, fieF/yiip, gesA, gesB, glpF, golS, golT, ibpA, iclR, marA, marR, mdfA/cmr, mdtA, mdtB, mdtC, mdtG/yceE, mdtK/ydhE, mgtA, mntH/yfeP, mntP/yebN, mntR, modB, modC, nikR, opmD/nmpC, ostA/lptD, oxyRkp, phoB, pitA, pmrG, pstA, pstB, pstC, pstS, rcnR/yohL…
GCA_000283735.1_ASM28373v1	NA	NA	GenBank	Typhimurium	19	IncFIB(AP001918)_1__AP001918, IncFIB(S)_1__FN432031, IncFII(S)_1__CP000858, IncQ1_1__M28829.1	sul2_2_GQ421466, aph(3'')-Ib_5_AF321551, aph(6)-Id_1_M28829, aac(3)-IId_1_EU022314, sul1_2_CP002151, aadA2_2_JQ364967, dfrA12_1_AB571791, tet(B)_4_AF326777, catA1_1_V00622, blaOXA-1_1_J02967, aadA1_5_JX185132, sul1_2_CP002151	C63PI, SPI-1, SPI-12, SPI-13, SPI-14, SPI-2, SPI-3, SPI-4, SPI-5, SPI-9	acrA, acrB, acrD, actP/yjcG, baeR, baeS, bcr, bhsA/ycfR/comC, copA, corA, corB, corC, corD, cpxA, cpxR, cueP, cueR/ybbI, cuiD, emrB, emrD, emrR, fabI, fieF/yiip, gesA, gesB, glpF, golS, golT, ibpA, iclR, marA, marR, mdfA/cmr, mdtA, mdtB, mdtC, mdtG/yceE, mdtK/ydhE, merR, merT, mgtA, mntH/yfeP, mntP/yebN, mntR, modB, modC, nikR, opmD/nmpC, ostA/lptD, oxyRkp, phoB, pitA, pmrG, pstA, pstB, pstC, pst…
GCA_000329365.2_ASM32936v2	2010	NA	GenBank	Enteritidis	11	IncFIB(S)_1__FN432031, IncFII(S)_1__CP000858		C63PI, SPI-1, SPI-12, SPI-13, SPI-14, SPI-2, SPI-3, SPI-4, SPI-5, SPI-9	acrA, acrB, acrD, actP/yjcG, baeR, baeS, bcr, bhsA/ycfR/comC, copA, corA, corB, corC, corD, cpxA, cpxR, cueP, cueR/ybbI, cuiD, emrB, emrD, emrR, fabI, fieF/yiip, gesA, gesB, glpF, golS, golT, ibpA, iclR, marA, marR, mdfA/cmr, mdtA, mdtB, mdtC, mdtG/yceE, mdtK/ydhE, mgtA, mntH/yfeP, mntP/yebN, mntR, modB, modC, nikR, opmD/nmpC, ostA/lptD, oxyRkp, phoB, pitA, pmrG, pstA, pstB, pstC, pstS, rcnR/yohL…
GCA_000335875.2_ASM33587v2	NA	NA	GenBank	Enteritidis	11	IncFIB(S)_1__FN432031, IncFII(S)_1__CP000858		C63PI, SPI-1, SPI-12, SPI-13, SPI-14, SPI-2, SPI-3, SPI-4, SPI-5, SPI-9	acrA, acrB, acrD, actP/yjcG, baeR, baeS, bcr, bhsA/ycfR/comC, copA, corA, corB, corC, corD, cpxA, cpxR, cueP, cueR/ybbI, cuiD, emrB, emrD, emrR, fabI, fieF/yiip, gesA, gesB, glpF, golS, golT, ibpA, iclR, marA, marR, mdfA/cmr, mdtA, mdtB, mdtC, mdtG/yceE, mdtK/ydhE, mgtA, mntH/yfeP, mntP/yebN, mntR, modB, modC, nikR, opmD/nmpC, ostA/lptD, oxyRkp, phoB, pitA, pmrG, pstA, pstB, pstC, pstS, rcnR/yohL…
GCA_000380325.1_ASM38032v1	NA	NA	GenBank	Typhimurium		IncFIB(S)_1__FN432031, IncFII(S)_1__CP000858, IncQ1_1__M28829.1	sul2_2_GQ421466, aph(3'')-Ib_5_AF321551, aph(6)-Id_1_M28829, tet(A)_4_AJ517790, sul3_2_AJ459418, aadA1_3_JQ414041, cmlA1_1_M64556, aadA2_2_JQ364967, dfrA12_1_AB571791, blaTEM-1B_1_JF910132	C63PI, SPI-1, SPI-12, SPI-13, SPI-14, SPI-2, SPI-3, SPI-4, SPI-5, SPI-9	acrA, acrB, acrD, actP/yjcG, baeR, baeS, bcr, bhsA/ycfR/comC, copA, corA, corB, corC, corD, cpxA, cpxR, cueP, cueR/ybbI, cuiD, emrB, emrD, emrR, fabI, fieF/yiip, gesA, gesB, glpF, golS, golT, ibpA, iclR, marA, marR, mdfA/cmr, mdtA, mdtB, mdtC, mdtG/yceE, mdtK/ydhE, mgtA, mntH/yfeP, mntP/yebN, mntR, modB, modC, nikR, opmD/nmpC, ostA/lptD, oxyRkp, phoB, pitA, pmrG, pstA, pstB, pstC, pstS, qacF, rcn…
GCA_000430085.2_ASM43008v2	NA	NA	GenBank	Heidelberg	15	IncI1_1_Alpha_AP005147, IncX1_1__EU370913	ant(3'')-Ia_1_X02340, aac(3)-VIa_1_M88012, sul1_2_CP002151, fosA7_1_LAPJ01000014	C63PI, SPI-1, SPI-12, SPI-13, SPI-14, SPI-2, SPI-3, SPI-4, SPI-5, SPI-9	acrA, acrB, acrD, actP/yjcG, arsR, baeR, baeS, bcr, bhsA/ycfR/comC, copA, corA, corB, corC, corD, cpxA, cpxR, cueP, cueR/ybbI, cuiD, emrB, emrD, emrR, fabI, fieF/yiip, gesA, gesB, glpF, golS, golT, ibpA, iclR, marA, marR, mdfA/cmr, mdtA, mdtB, mdtC, mdtG/yceE, mdtK/ydhE, mgtA, mntH/yfeP, mntP/yebN, mntR, modB, modC, nikR, opmD/nmpC, ostA/lptD, oxyRkp, pcoA, pcoB, pcoC, pcoD, pcoE, pcoR, pcoS, pho…
GCA_000430105.1_ASM43010v1	2011	NA	GenBank	Heidelberg	15	IncI1_1_Alpha_AP005147, IncX4_2__FN543504	aac(3)-IId_1_EU022314, blaTEM-1B_1_JF910132, aadA13_1_AY713504, tet(A)_4_AJ517790, fosA7_1_LAPJ01000014	C63PI, SPI-1, SPI-13, SPI-14, SPI-2, SPI-3, SPI-4, SPI-5, SPI-9	acrA, acrB, acrD, actP/yjcG, arsR, baeR, baeS, bcr, bhsA/ycfR/comC, copA, corA, corB, corC, corD, cpxA, cpxR, cueP, cueR/ybbI, cuiD, emrB, emrD, emrR, fabI, fieF/yiip, gesA, gesB, glpF, golS, golT, ibpA, iclR, marA, marR, mdfA/cmr, mdtA, mdtB, mdtC, mdtG/yceE, mdtK/ydhE, mgtA, mntH/yfeP, mntP/yebN, mntR, modB, modC, nikR, opmD/nmpC, ostA/lptD, oxyRkp, phoB, pitA, pmrG, pstA, pstB, pstC, pstS, rcn…
GCA_000430145.3_ASM43014v3	NA	NA	GenBank	Typhimurium var. 5-	19	IncA/C2_1__JN157804	tet(A)_4_AJ517790, sul2_2_GQ421466	C63PI, SPI-1, SPI-12, SPI-13, SPI-14, SPI-2, SPI-3, SPI-4, SPI-5, SPI-9	acrA, acrB, acrD, actP/yjcG, baeR, baeS, bcr, bhsA/ycfR/comC, copA, corA, corB, corC, corD, cpxA, cpxR, cueP, cueR/ybbI, cuiD, emrB, emrD, emrR, fabI, fieF/yiip, gesA, gesB, glpF, golS, golT, ibpA, iclR, marA, marR, mdfA/cmr, mdtA, mdtB, mdtC, mdtG/yceE, mdtK/ydhE, merP, mgtA, mntH/yfeP, mntP/yebN, mntR, modB, modC, nikR, opmD/nmpC, ostA/lptD, oxyRkp, phoB, pitA, pmrG, pstA, pstB, pstC, pstS, rcn…
GCA_000430165.1_ASM43016v1	NA	NA	GenBank	4,[5],12:i:-	19			C63PI, SPI-1, SPI-12, SPI-13, SPI-14, SPI-2, SPI-3, SPI-4, SPI-5, SPI-9	acrA, acrB, acrD, actP/yjcG, baeR, baeS, bcr, bhsA/ycfR/comC, copA, corA, corB, corC, corD, cpxA, cpxR, cueP, cueR/ybbI, cuiD, emrB, emrD, emrR, fabI, fieF/yiip, gesA, gesB, glpF, golS, golT, ibpA, iclR, marA, marR, mdfA/cmr, mdtA, mdtB, mdtC, mdtG/yceE, mdtK/ydhE, mgtA, mntH/yfeP, mntP/yebN, mntR, modB, modC, nikR, opmD/nmpC, ostA/lptD, oxyRkp, phoB, pitA, pmrG, pstA, pstB, pstC, pstS, rcnR/yohL…
GCA_000442415.1_ASM44241v1	2006	NA	GenBank	Newport	45		sul1_2_CP002151, aadA5_1_AF137361, dfrA17_1_FJ460238, blaTEM-1B_1_JF910132	C63PI, SPI-1, SPI-12, SPI-13, SPI-14, SPI-2, SPI-3, SPI-4, SPI-5, SPI-9	acrA, acrB, acrD, actP/yjcG, baeR, baeS, bcr, bhsA/ycfR/comC, copA, corA, corB, corC, corD, cpxA, cpxR, cueP, cueR/ybbI, cuiD, emrB, emrD, emrR, fabI, fieF/yiip, gesA, gesB, glpF, golS, golT, ibpA, iclR, marA, marR, mdfA/cmr, mdtA, mdtB, mdtC, mdtG/yceE, mdtK/ydhE, mgtA, mntH/yfeP, mntP/yebN, mntR, modB, modC, nikR, opmD/nmpC, ostA/lptD, oxyRkp, phoB, pitA, pmrG, pstA, pstB, pstC, pstS, qacEdelta…
GCA_000483715.2_ASM48371v2	NA	NA	GenBank	Newport	45			C63PI, SPI-1, SPI-12, SPI-13, SPI-14, SPI-2, SPI-3, SPI-4, SPI-5, SPI-9	acrA, acrB, acrD, actP/yjcG, baeR, baeS, bcr, bhsA/ycfR/comC, copA, corA, corB, corC, corD, cpxA, cpxR, cueP, cueR/ybbI, cuiD, emrB, emrD, emrR, fabI, fieF/yiip, gesA, gesB, glpF, golS, golT, ibpA, iclR, marA, marR, mdfA/cmr, mdtA, mdtB, mdtC, mdtG/yceE, mdtK/ydhE, mgtA, mntH/yfeP, mntP/yebN, mntR, modB, modC, nikR, opmD/nmpC, ostA/lptD, oxyRkp, phoB, pitA, pmrG, pstA, pstB, pstC, pstS, rcnR/yohL…
GCA_000486045.2_ASM48604v2	NA	NA	GenBank	Heidelberg	15		fosA7_1_LAPJ01000014	C63PI, SPI-1, SPI-12, SPI-13, SPI-14, SPI-2, SPI-3, SPI-4, SPI-5, SPI-9	acrA, acrB, acrD, actP/yjcG, arsR, baeR, baeS, bcr, bhsA/ycfR/comC, copA, corA, corB, corC, corD, cpxA, cpxR, cueP, cueR/ybbI, cuiD, emrB, emrD, emrR, fabI, fieF/yiip, gesA, gesB, glpF, golS, golT, ibpA, iclR, marA, marR, mdfA/cmr, mdtA, mdtB, mdtC, mdtG/yceE, mdtK/ydhE, mgtA, mntH/yfeP, mntP/yebN, mntR, modB, modC, nikR, opmD/nmpC, ostA/lptD, oxyRkp, phoB, pitA, pmrG, pstA, pstB, pstC, pstS, rcn…
GCA_000486345.2_ASM48634v2	NA	NA	GenBank	Typhimurium	19	IncFIB(S)_1__FN432031, IncFII(S)_1__CP000858		C63PI, SPI-1, SPI-12, SPI-13, SPI-14, SPI-2, SPI-3, SPI-5, SPI-9	acrA, acrB, acrD, actP/yjcG, baeR, baeS, bcr, bhsA/ycfR/comC, copA, corA, corB, corC, corD, cpxA, cpxR, cueP, cueR/ybbI, cuiD, emrB, emrD, emrR, fabI, fieF/yiip, gesA, gesB, glpF, golS, golT, ibpA, iclR, marA, marR, mdfA/cmr, mdtA, mdtB, mdtC, mdtG/yceE, mdtK/ydhE, mgtA, mntH/yfeP, mntP/yebN, mntR, modB, modC, nikR, opmD/nmpC, ostA/lptD, oxyRkp, phoB, pitA, pmrG, pstA, pstB, pstC, pstS, rcnR/yohL…
GCA_000487295.2_ASM48729v2	NA	NA	GenBank	Choleraesuis	22	IncFIB(S)_1__FN432031, IncFII(S)_1__CP000858		C63PI, SPI-1, SPI-12, SPI-13, SPI-14, SPI-2, SPI-3, SPI-4, SPI-5, SPI-9	acrA, acrB, acrD, actP/yjcG, baeR, baeS, bcr, bhsA/ycfR/comC, copA, corA, corB, corC, corD, cpxA, cpxR, cueP, cueR/ybbI, cuiD, emrB, emrD, emrR, fabI, fieF/yiip, gesA, gesB, glpF, golS, golT, ibpA, iclR, marA, marR, mdfA/cmr, mdtA, mdtB, mdtC, mdtG/yceE, mdtK/ydhE, mgtA, mntH/yfeP, mntP/yebN, mntR, modB, modC, nikR, opmD/nmpC, ostA/lptD, oxyRkp, phoB, pitA, pmrG, pstA, pstB, pstC, pstS, rcnR/yohL…
GCA_000493535.2_DT2	NA	NA	GenBank	Typhimurium	128	IncFIB(S)_1__FN432031, IncFII(S)_1__CP000858		C63PI, SPI-1, SPI-12, SPI-13, SPI-14, SPI-2, SPI-3, SPI-4, SPI-5, SPI-9	acrA, acrB, acrD, actP/yjcG, baeR, baeS, bcr, bhsA/ycfR/comC, copA, corA, corB, corC, corD, cpxA, cpxR, cueP, cueR/ybbI, cuiD, emrB, emrD, emrR, fabI, fieF/yiip, gesA, gesB, glpF, golS, golT, ibpA, iclR, marA, marR, mdfA/cmr, mdtA, mdtB, mdtC, mdtG/yceE, mdtK/ydhE, mgtA, mntH/yfeP, mntP/yebN, mntR, modB, modC, nikR, opmD/nmpC, ostA/lptD, oxyRkp, phoB, pitA, pmrG, pstA, pstB, pstC, pstS, rcnR/yohL…
GCA_000493675.1_DT104	NA	NA	GenBank	Typhimurium	19	IncFIB(S)_1__FN432031, IncFII(S)_1__CP000858	aadA2_2_JQ364967, sul1_2_CP002151, floR_2_AF118107, tet(G)_4_AF133140, blaCARB-2_1_M69058, sul1_2_CP002151	C63PI, SPI-1, SPI-12, SPI-13, SPI-14, SPI-2, SPI-3, SPI-4, SPI-5, SPI-9	acrA, acrB, acrD, actP/yjcG, baeR, baeS, bcr, bhsA/ycfR/comC, copA, corA, corB, corC, corD, cpxA, cpxR, cueP, cueR/ybbI, cuiD, emrB, emrD, emrR, fabI, fieF/yiip, gesA, gesB, glpF, golS, golT, ibpA, iclR, marA, marR, mdfA/cmr, mdtA, mdtB, mdtC, mdtG/yceE, mdtK/ydhE, mgtA, mntH/yfeP, mntP/yebN, mntR, modB, modC, nikR, opmD/nmpC, ostA/lptD, oxyRkp, phoB, pitA, pmrG, pstA, pstB, pstC, pstS, qacEdelta…
GCA_000505705.1_ASM50570v1	2012	NA	GenBank	Heidelberg	15	IncX1_1__EU370913	fosA7_1_LAPJ01000014	C63PI, SPI-1, SPI-12, SPI-13, SPI-14, SPI-2, SPI-3, SPI-4, SPI-5, SPI-9	acrA, acrB, acrD, actP/yjcG, arsR, baeR, baeS, bcr, bhsA/ycfR/comC, copA, corA, corB, corC, corD, cpxA, cpxR, cueP, cueR/ybbI, cuiD, emrB, emrD, emrR, fabI, fieF/yiip, gesA, gesB, glpF, golS, golT, ibpA, iclR, marA, marR, mdfA/cmr, mdtA, mdtB, mdtC, mdtG/yceE, mdtK/ydhE, mgtA, mntH/yfeP, mntP/yebN, mntR, modB, modC, nikR, opmD/nmpC, ostA/lptD, oxyRkp, pcoA, pcoB, pcoC, pcoD, pcoE, pcoR, pcoS, pho…
GCA_000612325.1_ASM61232v1	2013	NA	GenBank	Enteritidis	11	IncFIB(S)_1__FN432031, IncFII(S)_1__CP000858		C63PI, SPI-1, SPI-12, SPI-13, SPI-14, SPI-2, SPI-3, SPI-4, SPI-5, SPI-9	acrA, acrB, acrD, actP/yjcG, baeR, baeS, bcr, bhsA/ycfR/comC, copA, corA, corB, corC, corD, cpxA, cpxR, cueP, cueR/ybbI, cuiD, emrB, emrD, emrR, fabI, fieF/yiip, gesA, gesB, glpF, golS, golT, ibpA, iclR, marA, marR, mdfA/cmr, mdtA, mdtB, mdtC, mdtG/yceE, mdtK/ydhE, mgtA, mntH/yfeP, mntP/yebN, mntR, modB, modC, nikR, opmD/nmpC, ostA/lptD, oxyRkp, phoB, pitA, pmrG, pstA, pstB, pstC, pstS, rcnR/yohL…
GCA_000623055.2_ASM62305v2	NA	NA	GenBank	Enteritidis	11			C63PI, SPI-1, SPI-12, SPI-13, SPI-14, SPI-2, SPI-3, SPI-4, SPI-5, SPI-9	acrA, acrB, acrD, actP/yjcG, baeR, baeS, bcr, bhsA/ycfR/comC, copA, corA, corB, corC, corD, cpxA, cpxR, cueP, cueR/ybbI, cuiD, emrB, emrD, emrR, fabI, fieF/yiip, gesA, gesB, glpF, golS, golT, ibpA, iclR, marA, marR, mdfA/cmr, mdtA, mdtB, mdtC, mdtG/yceE, mdtK/ydhE, mgtA, mntH/yfeP, mntP/yebN, mntR, modB, modC, nikR, opmD/nmpC, ostA/lptD, oxyRkp, phoB, pitA, pmrG, pstA, pstB, pstC, pstS, rcnR/yohL…
GCA_000623095.2_ASM62309v2	NA	NA	GenBank	Enteritidis	11			C63PI, SPI-1, SPI-12, SPI-13, SPI-14, SPI-2, SPI-3, SPI-4, SPI-5, SPI-9	acrA, acrB, acrD, actP/yjcG, baeR, baeS, bcr, bhsA/ycfR/comC, copA, corA, corB, corC, corD, cpxA, cpxR, cueP, cueR/ybbI, cuiD, emrB, emrD, emrR, fabI, fieF/yiip, gesA, gesB, glpF, golS, golT, ibpA, iclR, marA, marR, mdfA/cmr, mdtA, mdtB, mdtC, mdtG/yceE, mdtK/ydhE, mgtA, mntH/yfeP, mntP/yebN, mntR, modB, modC, nikR, opmD/nmpC, ostA/lptD, oxyRkp, phoB, pitA, pmrG, pstA, pstB, pstC, pstS, rcnR/yohL…
GCA_000623115.2_ASM62311v2	NA	NA	GenBank	Enteritidis	11			C63PI, SPI-1, SPI-12, SPI-13, SPI-14, SPI-2, SPI-3, SPI-4, SPI-5, SPI-9	acrA, acrB, acrD, actP/yjcG, baeR, baeS, bcr, bhsA/ycfR/comC, copA, corA, corB, corC, corD, cpxA, cpxR, cueP, cueR/ybbI, cuiD, emrB, emrD, emrR, fabI, fieF/yiip, gesA, gesB, glpF, golS, golT, ibpA, iclR, marA, marR, mdfA/cmr, mdtA, mdtB, mdtC, mdtG/yceE, mdtK/ydhE, mgtA, mntH/yfeP, mntP/yebN, mntR, modB, modC, nikR, opmD/nmpC, ostA/lptD, oxyRkp, phoB, pitA, pmrG, pstA, pstB, pstC, pstS, rcnR/yohL…
GCA_000623135.2_ASM62313v2	NA	NA	GenBank	Enteritidis	11			C63PI, SPI-1, SPI-12, SPI-13, SPI-14, SPI-2, SPI-3, SPI-4, SPI-5, SPI-9	acrA, acrB, acrD, actP/yjcG, baeR, baeS, bcr, bhsA/ycfR/comC, copA, corA, corB, corC, corD, cpxA, cpxR, cueP, cueR/ybbI, cuiD, emrB, emrD, emrR, fabI, fieF/yiip, gesA, gesB, glpF, golS, golT, ibpA, iclR, marA, marR, mdfA/cmr, mdtA, mdtB, mdtC, mdtG/yceE, mdtK/ydhE, mgtA, mntH/yfeP, mntP/yebN, mntR, modB, modC, nikR, opmD/nmpC, ostA/lptD, oxyRkp, phoB, pitA, pmrG, pstA, pstB, pstC, pstS, rcnR/yohL…
GCA_000623195.2_ASM62319v2	2011	NA	GenBank	Enteritidis	11			C63PI, SPI-1, SPI-12, SPI-13, SPI-14, SPI-2, SPI-3, SPI-4, SPI-5, SPI-9	acrA, acrB, acrD, actP/yjcG, baeR, baeS, bcr, bhsA/ycfR/comC, copA, corA, corB, corC, corD, cpxA, cpxR, cueP, cueR/ybbI, cuiD, emrB, emrD, emrR, fabI, fieF/yiip, gesA, gesB, glpF, golS, golT, ibpA, iclR, marA, marR, mdfA/cmr, mdtA, mdtB, mdtC, mdtG/yceE, mdtK/ydhE, mgtA, mntH/yfeP, mntP/yebN, mntR, modB, modC, nikR, opmD/nmpC, ostA/lptD, oxyRkp, phoB, pitA, pmrG, pstA, pstB, pstC, pstS, rcnR/yohL…
GCA_000623275.1_ASM62327v1	2009	NA	GenBank	Enteritidis	11			C63PI, SPI-1, SPI-12, SPI-13, SPI-14, SPI-2, SPI-3, SPI-4, SPI-5, SPI-9	acrA, acrB, acrD, actP/yjcG, baeR, baeS, bcr, bhsA/ycfR/comC, copA, corA, corB, corC, corD, cpxA, cpxR, cueP, cueR/ybbI, cuiD, emrB, emrD, emrR, fabI, fieF/yiip, gesA, gesB, glpF, golS, golT, ibpA, iclR, marA, marR, mdfA/cmr, mdtA, mdtB, mdtC, mdtG/yceE, mdtK/ydhE, mgtA, mntH/yfeP, mntP/yebN, mntR, modB, modC, nikR, opmD/nmpC, ostA/lptD, oxyRkp, phoB, pitA, pmrG, pstA, pstB, pstC, pstS, rcnR/yohL…
GCA_000623295.1_ASM62329v1	2004	NA	GenBank	Enteritidis	11			C63PI, SPI-1, SPI-12, SPI-13, SPI-14, SPI-2, SPI-3, SPI-4, SPI-5, SPI-9	acrA, acrB, acrD, actP/yjcG, baeR, baeS, bcr, bhsA/ycfR/comC, copA, corA, corB, corC, corD, cpxA, cpxR, cueP, cueR/ybbI, cuiD, emrB, emrD, emrR, fabI, fieF/yiip, gesA, gesB, glpF, golS, golT, ibpA, iclR, marA, marR, mdfA/cmr, mdtA, mdtB, mdtC, mdtG/yceE, mdtK/ydhE, mgtA, mntH/yfeP, mntP/yebN, mntR, modB, modC, nikR, opmD/nmpC, ostA/lptD, oxyRkp, phoB, pitA, pmrG, pstA, pstB, pstC, pstS, rcnR/yohL…
GCA_000623315.1_ASM62331v1	2004	NA	GenBank	Enteritidis	11			C63PI, SPI-1, SPI-12, SPI-13, SPI-14, SPI-2, SPI-3, SPI-4, SPI-5, SPI-9	acrA, acrB, acrD, actP/yjcG, baeR, baeS, bcr, bhsA/ycfR/comC, copA, corA, corB, corC, corD, cpxA, cpxR, cueP, cueR/ybbI, cuiD, emrB, emrD, emrR, fabI, fieF/yiip, gesA, gesB, glpF, golS, golT, ibpA, iclR, marA, marR, mdfA/cmr, mdtA, mdtB, mdtC, mdtG/yceE, mdtK/ydhE, mgtA, mntH/yfeP, mntP/yebN, mntR, modB, modC, nikR, opmD/nmpC, ostA/lptD, oxyRkp, phoB, pitA, pmrG, pstA, pstB, pstC, pstS, rcnR/yohL…
GCA_000623335.1_ASM62333v1	2009	NA	GenBank	Enteritidis	11			C63PI, SPI-1, SPI-12, SPI-13, SPI-14, SPI-2, SPI-3, SPI-4, SPI-5, SPI-9	acrA, acrB, acrD, actP/yjcG, baeR, baeS, bcr, bhsA/ycfR/comC, copA, corA, corB, corC, corD, cpxA, cpxR, cueP, cueR/ybbI, cuiD, emrB, emrD, emrR, fabI, fieF/yiip, gesA, gesB, glpF, golS, golT, ibpA, iclR, marA, marR, mdfA/cmr, mdtA, mdtB, mdtC, mdtG/yceE, mdtK/ydhE, mgtA, mntH/yfeP, mntP/yebN, mntR, modB, modC, nikR, opmD/nmpC, ostA/lptD, oxyRkp, phoB, pitA, pmrG, pstA, pstB, pstC, pstS, rcnR/yohL…
GCA_000623355.1_ASM62335v1	2003	NA	GenBank	Enteritidis	11			C63PI, SPI-1, SPI-12, SPI-13, SPI-14, SPI-2, SPI-3, SPI-4, SPI-5, SPI-9	acrA, acrB, acrD, actP/yjcG, baeR, baeS, bcr, bhsA/ycfR/comC, copA, corA, corB, corC, corD, cpxA, cpxR, cueP, cueR/ybbI, cuiD, emrB, emrD, emrR, fabI, fieF/yiip, gesA, gesB, glpF, golS, golT, ibpA, iclR, marA, marR, mdfA/cmr, mdtA, mdtB, mdtC, mdtG/yceE, mdtK/ydhE, mgtA, mntH/yfeP, mntP/yebN, mntR, modB, modC, nikR, opmD/nmpC, ostA/lptD, oxyRkp, phoB, pitA, pmrG, pstA, pstB, pstC, pstS, rcnR/yohL…
GCA_000623375.1_ASM62337v1	2009	NA	GenBank	Enteritidis	11			C63PI, SPI-1, SPI-12, SPI-13, SPI-14, SPI-2, SPI-3, SPI-4, SPI-5, SPI-9	acrA, acrB, acrD, actP/yjcG, baeR, baeS, bcr, bhsA/ycfR/comC, copA, corA, corB, corC, corD, cpxA, cpxR, cueP, cueR/ybbI, cuiD, emrB, emrD, emrR, fabI, fieF/yiip, gesA, gesB, glpF, golS, golT, ibpA, iclR, marA, marR, mdfA/cmr, mdtA, mdtB, mdtC, mdtG/yceE, mdtK/ydhE, mgtA, mntH/yfeP, mntP/yebN, mntR, modB, modC, nikR, opmD/nmpC, ostA/lptD, oxyRkp, phoB, pitA, pmrG, pstA, pstB, pstC, pstS, rcnR/yohL…
GCA_000623395.2_ASM62339v2	1998	NA	GenBank	Enteritidis	11			C63PI, SPI-1, SPI-12, SPI-13, SPI-14, SPI-2, SPI-3, SPI-4, SPI-5, SPI-9	acrA, acrB, acrD, actP/yjcG, baeR, baeS, bcr, bhsA/ycfR/comC, copA, corA, corB, corC, corD, cpxA, cpxR, cueP, cueR/ybbI, cuiD, emrB, emrD, emrR, fabI, fieF/yiip, gesA, gesB, glpF, golS, golT, ibpA, iclR, marA, marR, mdfA/cmr, mdtA, mdtB, mdtC, mdtG/yceE, mdtK/ydhE, mgtA, mntH/yfeP, mntP/yebN, mntR, modB, modC, nikR, opmD/nmpC, ostA/lptD, oxyRkp, phoB, pitA, pmrG, pstA, pstB, pstC, pstS, rcnR/yohL…
GCA_000623455.2_ASM62345v2	1998	NA	GenBank	Enteritidis	11			C63PI, SPI-1, SPI-12, SPI-13, SPI-14, SPI-2, SPI-3, SPI-4, SPI-5, SPI-9	acrA, acrB, acrD, actP/yjcG, baeR, baeS, bcr, bhsA/ycfR/comC, copA, corA, corB, corC, corD, cpxA, cpxR, cueP, cueR/ybbI, cuiD, emrB, emrD, emrR, fabI, fieF/yiip, gesA, gesB, glpF, golS, golT, ibpA, iclR, marA, marR, mdfA/cmr, mdtA, mdtB, mdtC, mdtG/yceE, mdtK/ydhE, mgtA, mntH/yfeP, mntP/yebN, mntR, modB, modC, nikR, opmD/nmpC, ostA/lptD, oxyRkp, phoB, pitA, pmrG, pstA, pstB, pstC, pstS, rcnR/yohL…
GCA_000623475.2_ASM62347v2	1999	NA	GenBank	Enteritidis	11			C63PI, SPI-1, SPI-12, SPI-13, SPI-14, SPI-2, SPI-3, SPI-4, SPI-5, SPI-9	acrA, acrB, acrD, actP/yjcG, baeR, baeS, bcr, bhsA/ycfR/comC, copA, corA, corB, corC, corD, cpxA, cpxR, cueP, cueR/ybbI, cuiD, emrB, emrD, emrR, fabI, fieF/yiip, gesA, gesB, glpF, golS, golT, ibpA, iclR, marA, marR, mdfA/cmr, mdtA, mdtB, mdtC, mdtG/yceE, mdtK/ydhE, mgtA, mntH/yfeP, mntP/yebN, mntR, modB, modC, nikR, opmD/nmpC, ostA/lptD, oxyRkp, phoB, pitA, pmrG, pstA, pstB, pstC, pstS, rcnR/yohL…
GCA_000623615.2_ASM62361v2	1996	NA	GenBank	Enteritidis	11			C63PI, SPI-1, SPI-12, SPI-13, SPI-14, SPI-2, SPI-3, SPI-4, SPI-5, SPI-9	acrA, acrB, acrD, actP/yjcG, baeR, baeS, bcr, bhsA/ycfR/comC, copA, corA, corB, corC, corD, cpxA, cpxR, cueP, cueR/ybbI, cuiD, emrB, emrD, emrR, fabI, fieF/yiip, gesA, gesB, glpF, golS, golT, ibpA, iclR, marA, marR, mdfA/cmr, mdtA, mdtB, mdtC, mdtG/yceE, mdtK/ydhE, mgtA, mntH/yfeP, mntP/yebN, mntR, modB, modC, nikR, opmD/nmpC, ostA/lptD, oxyRkp, phoB, pitA, pmrG, pstA, pstB, pstC, pstS, rcnR/yohL…
GCA_000623655.2_ASM62365v2	1997	NA	GenBank	Enteritidis	11			C63PI, SPI-1, SPI-12, SPI-13, SPI-14, SPI-2, SPI-3, SPI-4, SPI-5, SPI-9	acrA, acrB, acrD, actP/yjcG, baeR, baeS, bcr, bhsA/ycfR/comC, copA, corA, corB, corC, corD, cpxA, cpxR, cueP, cueR/ybbI, cuiD, emrB, emrD, emrR, fabI, fieF/yiip, gesA, gesB, glpF, golS, golT, ibpA, iclR, marA, marR, mdfA/cmr, mdtA, mdtB, mdtC, mdtG/yceE, mdtK/ydhE, mgtA, mntH/yfeP, mntP/yebN, mntR, modB, modC, nikR, opmD/nmpC, ostA/lptD, oxyRkp, phoB, pitA, pmrG, pstA, pstB, pstC, pstS, rcnR/yohL…
GCA_000623675.2_ASM62367v2	1997	NA	GenBank	Enteritidis	11			C63PI, SPI-1, SPI-12, SPI-13, SPI-14, SPI-2, SPI-3, SPI-4, SPI-5, SPI-9	acrA, acrB, acrD, actP/yjcG, baeR, baeS, bcr, bhsA/ycfR/comC, copA, corA, corB, corC, corD, cpxA, cpxR, cueP, cueR/ybbI, cuiD, emrB, emrD, emrR, fabI, fieF/yiip, gesA, gesB, glpF, golS, golT, ibpA, iclR, marA, marR, mdfA/cmr, mdtA, mdtB, mdtC, mdtG/yceE, mdtK/ydhE, mgtA, mntH/yfeP, mntP/yebN, mntR, modB, modC, nikR, opmD/nmpC, ostA/lptD, oxyRkp, phoB, pitA, pmrG, pstA, pstB, pstC, pstS, rcnR/yohL…
GCA_000623715.2_ASM62371v2	1998	NA	GenBank	Enteritidis	11			C63PI, SPI-1, SPI-12, SPI-13, SPI-14, SPI-2, SPI-3, SPI-4, SPI-5, SPI-9	acrA, acrB, acrD, actP/yjcG, baeR, baeS, bcr, bhsA/ycfR/comC, copA, corA, corB, corC, corD, cpxA, cpxR, cueP, cueR/ybbI, cuiD, emrB, emrD, emrR, fabI, fieF/yiip, gesA, gesB, glpF, golS, golT, ibpA, iclR, marA, marR, mdfA/cmr, mdtA, mdtB, mdtC, mdtG/yceE, mdtK/ydhE, mgtA, mntH/yfeP, mntP/yebN, mntR, modB, modC, nikR, opmD/nmpC, ostA/lptD, oxyRkp, phoB, pitA, pmrG, pstA, pstB, pstC, pstS, rcnR/yohL…
GCA_000623735.2_ASM62373v2	1998	NA	GenBank	Enteritidis	11			C63PI, SPI-1, SPI-12, SPI-13, SPI-14, SPI-2, SPI-3, SPI-4, SPI-5, SPI-9	acrA, acrB, acrD, actP/yjcG, baeR, baeS, bcr, bhsA/ycfR/comC, copA, corA, corB, corC, corD, cpxA, cpxR, cueP, cueR/ybbI, cuiD, emrB, emrD, emrR, fabI, fieF/yiip, gesA, gesB, glpF, golS, golT, ibpA, iclR, marA, marR, mdfA/cmr, mdtA, mdtB, mdtC, mdtG/yceE, mdtK/ydhE, mgtA, mntH/yfeP, mntP/yebN, mntR, modB, modC, nikR, opmD/nmpC, ostA/lptD, oxyRkp, phoB, pitA, pmrG, pstA, pstB, pstC, pstS, rcnR/yohL…
GCA_000624055.2_ASM62405v2	2009	NA	GenBank	Enteritidis	11			C63PI, SPI-1, SPI-12, SPI-13, SPI-14, SPI-2, SPI-3, SPI-4, SPI-5, SPI-9	acrA, acrB, acrD, actP/yjcG, baeR, baeS, bcr, bhsA/ycfR/comC, copA, corA, corB, corC, corD, cpxA, cpxR, cueP, cueR/ybbI, cuiD, emrB, emrD, emrR, fabI, fieF/yiip, gesA, gesB, glpF, golS, golT, ibpA, iclR, marA, marR, mdfA/cmr, mdtA, mdtB, mdtC, mdtG/yceE, mdtK/ydhE, mgtA, mntH/yfeP, mntP/yebN, mntR, modB, modC, nikR, opmD/nmpC, ostA/lptD, oxyRkp, phoB, pitA, pmrG, pstA, pstB, pstC, pstS, rcnR/yohL…
GCA_000624175.2_ASM62417v2	NA	NA	GenBank	Enteritidis	11			C63PI, SPI-1, SPI-12, SPI-13, SPI-14, SPI-2, SPI-3, SPI-4, SPI-5, SPI-9	acrA, acrB, acrD, actP/yjcG, baeR, baeS, bcr, bhsA/ycfR/comC, copA, corA, corB, corC, corD, cpxA, cpxR, cueP, cueR/ybbI, cuiD, emrB, emrD, emrR, fabI, fieF/yiip, gesA, gesB, glpF, golS, golT, ibpA, iclR, marA, marR, mdfA/cmr, mdtA, mdtB, mdtC, mdtG/yceE, mdtK/ydhE, mgtA, mntH/yfeP, mntP/yebN, mntR, modB, modC, nikR, opmD/nmpC, ostA/lptD, oxyRkp, phoB, pitA, pmrG, pstA, pstB, pstC, pstS, rcnR/yohL…
GCA_000624395.2_ASM62439v2	2010	NA	GenBank	Enteritidis	11			C63PI, SPI-1, SPI-12, SPI-13, SPI-14, SPI-2, SPI-3, SPI-4, SPI-5, SPI-9	acrA, acrB, acrD, actP/yjcG, baeR, baeS, bcr, bhsA/ycfR/comC, copA, corA, corB, corC, corD, cpxA, cpxR, cueP, cueR/ybbI, cuiD, emrB, emrD, emrR, fabI, fieF/yiip, gesA, gesB, glpF, golS, golT, ibpA, iclR, marA, marR, mdfA/cmr, mdtA, mdtB, mdtC, mdtG/yceE, mdtK/ydhE, mgtA, mntH/yfeP, mntP/yebN, mntR, modB, modC, nikR, opmD/nmpC, ostA/lptD, oxyRkp, phoB, pitA, pmrG, pstA, pstB, pstC, pstS, rcnR/yohL…
GCA_000625855.2_ASM62585v2	2008	NA	GenBank	Enteritidis	11			C63PI, SPI-1, SPI-12, SPI-13, SPI-14, SPI-2, SPI-3, SPI-4, SPI-5, SPI-9	acrA, acrB, acrD, actP/yjcG, baeR, baeS, bcr, bhsA/ycfR/comC, copA, corA, corB, corC, corD, cpxA, cpxR, cueP, cueR/ybbI, cuiD, emrB, emrD, emrR, fabI, fieF/yiip, gesA, gesB, glpF, golS, golT, ibpA, iclR, marA, marR, mdfA/cmr, mdtA, mdtB, mdtC, mdtG/yceE, mdtK/ydhE, mgtA, mntH/yfeP, mntP/yebN, mntR, modB, modC, nikR, opmD/nmpC, ostA/lptD, oxyRkp, phoB, pitA, pmrG, pstA, pstB, pstC, pstS, rcnR/yohL…
GCA_000626095.2_ASM62609v2	2010	NA	GenBank	Enteritidis	11			C63PI, SPI-1, SPI-12, SPI-13, SPI-14, SPI-2, SPI-3, SPI-4, SPI-5, SPI-9	acrA, acrB, acrD, actP/yjcG, baeR, baeS, bcr, bhsA/ycfR/comC, copA, corA, corB, corC, corD, cpxA, cpxR, cueP, cueR/ybbI, cuiD, emrB, emrD, emrR, fabI, fieF/yiip, gesA, gesB, glpF, golS, golT, ibpA, iclR, marA, marR, mdfA/cmr, mdtA, mdtB, mdtC, mdtG/yceE, mdtK/ydhE, mgtA, mntH/yfeP, mntP/yebN, mntR, modB, modC, nikR, opmD/nmpC, ostA/lptD, oxyRkp, phoB, pitA, pmrG, pstA, pstB, pstC, pstS, rcnR/yohL…
GCA_000626175.1_ASM62617v1	2010	NA	GenBank	Enteritidis	11			C63PI, SPI-1, SPI-12, SPI-13, SPI-14, SPI-2, SPI-3, SPI-4, SPI-5, SPI-9	acrA, acrB, acrD, actP/yjcG, baeR, baeS, bcr, bhsA/ycfR/comC, copA, corA, corB, corC, corD, cpxA, cpxR, cueP, cueR/ybbI, cuiD, emrB, emrD, emrR, fabI, fieF/yiip, gesA, gesB, glpF, golS, golT, ibpA, iclR, marA, marR, mdfA/cmr, mdtA, mdtB, mdtC, mdtG/yceE, mdtK/ydhE, mgtA, mntH/yfeP, mntP/yebN, mntR, modB, modC, nikR, opmD/nmpC, ostA/lptD, oxyRkp, phoB, pitA, pmrG, pstA, pstB, pstC, pstS, rcnR/yohL…
GCA_000626195.1_ASM62619v1	2006	NA	GenBank	Enteritidis	11			C63PI, SPI-1, SPI-12, SPI-13, SPI-14, SPI-2, SPI-3, SPI-4, SPI-5, SPI-9	acrA, acrB, acrD, actP/yjcG, baeR, baeS, bcr, bhsA/ycfR/comC, copA, corA, corB, corC, corD, cpxA, cpxR, cueP, cueR/ybbI, cuiD, emrB, emrD, emrR, fabI, fieF/yiip, gesA, gesB, glpF, golS, golT, ibpA, iclR, marA, marR, mdfA/cmr, mdtA, mdtB, mdtC, mdtG/yceE, mdtK/ydhE, mgtA, mntH/yfeP, mntP/yebN, mntR, modB, modC, nikR, opmD/nmpC, ostA/lptD, oxyRkp, phoB, pitA, pmrG, pstA, pstB, pstC, pstS, rcnR/yohL…
GCA_000626215.1_ASM62621v1	2009	NA	GenBank	Enteritidis				C63PI, SPI-1, SPI-12, SPI-13, SPI-14, SPI-2, SPI-3, SPI-4, SPI-5, SPI-9	acrA, acrB, acrD, actP/yjcG, baeR, baeS, bcr, bhsA/ycfR/comC, copA, corA, corB, corC, corD, cpxA, cpxR, cueP, cueR/ybbI, cuiD, emrB, emrD, emrR, fabI, fieF/yiip, gesA, gesB, glpF, golS, golT, ibpA, iclR, marA, marR, mdfA/cmr, mdtA, mdtB, mdtC, mdtG/yceE, mdtK/ydhE, mgtA, mntH/yfeP, mntP/yebN, mntR, modB, modC, nikR, opmD/nmpC, ostA/lptD, oxyRkp, phoB, pitA, pmrG, pstA, pstB, pstC, pstS, rcnR/yohL…
GCA_000626235.1_ASM62623v1	2005	NA	GenBank	Enteritidis	11			C63PI, SPI-1, SPI-12, SPI-13, SPI-14, SPI-2, SPI-3, SPI-4, SPI-5, SPI-9	acrA, acrB, acrD, actP/yjcG, baeR, baeS, bcr, bhsA/ycfR/comC, copA, corA, corB, corC, corD, cpxA, cpxR, cueP, cueR/ybbI, cuiD, emrB, emrD, emrR, fabI, fieF/yiip, gesA, gesB, glpF, golS, golT, ibpA, iclR, marA, marR, mdfA/cmr, mdtA, mdtB, mdtC, mdtG/yceE, mdtK/ydhE, mgtA, mntH/yfeP, mntP/yebN, mntR, modB, modC, nikR, opmD/nmpC, ostA/lptD, oxyRkp, phoB, pitA, pmrG, pstA, pstB, pstC, pstS, rcnR/yohL…
GCA_000626255.1_ASM62625v1	2008	NA	GenBank	Enteritidis	11			C63PI, SPI-1, SPI-12, SPI-13, SPI-14, SPI-2, SPI-3, SPI-4, SPI-5, SPI-9	acrA, acrB, acrD, actP/yjcG, baeR, baeS, bcr, bhsA/ycfR/comC, copA, corA, corB, corC, corD, cpxA, cpxR, cueP, cueR/ybbI, cuiD, emrB, emrD, emrR, fabI, fieF/yiip, gesA, gesB, glpF, golS, golT, ibpA, iclR, marA, marR, mdfA/cmr, mdtA, mdtB, mdtC, mdtG/yceE, mdtK/ydhE, mgtA, mntH/yfeP, mntP/yebN, mntR, modB, modC, nikR, opmD/nmpC, ostA/lptD, oxyRkp, phoB, pitA, pmrG, pstA, pstB, pstC, pstS, rcnR/yohL…
GCA_000626275.2_ASM62627v2	2008	NA	GenBank	Enteritidis	11			C63PI, SPI-1, SPI-12, SPI-13, SPI-14, SPI-2, SPI-3, SPI-4, SPI-5, SPI-9	acrA, acrB, acrD, actP/yjcG, baeR, baeS, bcr, bhsA/ycfR/comC, copA, corA, corB, corC, corD, cpxA, cpxR, cueP, cueR/ybbI, cuiD, emrB, emrD, emrR, fabI, fieF/yiip, gesA, gesC, glpF, golS, golT, ibpA, iclR, marA, marR, mdfA/cmr, mdtA, mdtB, mdtC, mdtG/yceE, mdtK/ydhE, mgtA, mntH/yfeP, mntP/yebN, mntR, modB, modC, nikR, opmD/nmpC, ostA/lptD, oxyRkp, phoB, pitA, pmrG, pstA, pstB, pstC, pstS, rcnR/yohL…
GCA_000626295.1_ASM62629v1	2009	NA	GenBank	Enteritidis	11			C63PI, SPI-1, SPI-12, SPI-13, SPI-14, SPI-2, SPI-3, SPI-4, SPI-5, SPI-9	acrA, acrB, acrD, actP/yjcG, baeR, baeS, bcr, bhsA/ycfR/comC, copA, corA, corB, corC, corD, cpxA, cpxR, cueP, cueR/ybbI, cuiD, emrB, emrD, emrR, fabI, fieF/yiip, gesA, gesB, glpF, golS, golT, ibpA, iclR, marA, marR, mdfA/cmr, mdtA, mdtB, mdtC, mdtG/yceE, mdtK/ydhE, mgtA, mntH/yfeP, mntP/yebN, mntR, modB, modC, nikR, opmD/nmpC, ostA/lptD, oxyRkp, phoB, pitA, pmrG, pstA, pstB, pstC, pstS, rcnR/yohL…
GCA_000626315.1_ASM62631v1	2010	NA	GenBank	Enteritidis	11			C63PI, SPI-1, SPI-12, SPI-13, SPI-14, SPI-2, SPI-3, SPI-4, SPI-5, SPI-9	acrA, acrB, acrD, actP/yjcG, baeR, baeS, bcr, copA, corA, corB, corC, corD, cpxA, cpxR, cueP, cueR/ybbI, cuiD, emrD, emrR, fabI, fieF/yiip, gesA, gesB, glpF, golS, golT, ibpA, iclR, marA, marR, mdfA/cmr, mdtA, mdtC, mdtG/yceE, mdtK/ydhE, mgtA, mntH/yfeP, mntP/yebN, mntR, modB, modC, nikR, opmD/nmpC, ostA/lptD, oxyRkp, phoB, pitA, pmrG, pstA, pstB, pstC, pstS, rcnR/yohL, robA, rpoS, sitA, sitB, si…
GCA_000626335.1_ASM62633v1	2011	NA	GenBank	Enteritidis	11			C63PI, SPI-1, SPI-12, SPI-13, SPI-14, SPI-2, SPI-3, SPI-4, SPI-5, SPI-9	acrA, acrB, acrD, actP/yjcG, baeR, baeS, bcr, bhsA/ycfR/comC, copA, corA, corB, corC, corD, cpxA, cpxR, cueP, cueR/ybbI, cuiD, emrB, emrD, emrR, fabI, fieF/yiip, gesA, gesB, glpF, golS, golT, ibpA, iclR, marA, marR, mdfA/cmr, mdtA, mdtB, mdtC, mdtG/yceE, mdtK/ydhE, mgtA, mntH/yfeP, mntP/yebN, mntR, modB, modC, nikR, opmD/nmpC, ostA/lptD, oxyRkp, phoB, pitA, pmrG, pstA, pstB, pstC, pstS, rcnR/yohL…
GCA_000626355.1_ASM62635v1	2011	NA	GenBank	Enteritidis	11			C63PI, SPI-1, SPI-12, SPI-13, SPI-14, SPI-2, SPI-3, SPI-4, SPI-5, SPI-9	acrA, acrB, acrD, actP/yjcG, baeR, baeS, bcr, bhsA/ycfR/comC, copA, corA, corB, corC, corD, cpxA, cpxR, cueP, cueR/ybbI, cuiD, emrB, emrD, emrR, fabI, fieF/yiip, gesA, gesB, glpF, golS, golT, ibpA, iclR, marA, marR, mdfA/cmr, mdtA, mdtB, mdtC, mdtG/yceE, mdtK/ydhE, mgtA, mntH/yfeP, mntP/yebN, mntR, modB, modC, nikR, opmD/nmpC, ostA/lptD, oxyRkp, phoB, pitA, pmrG, pstA, pstB, pstC, pstS, rcnR/yohL…
GCA_000626375.1_ASM62637v1	2011	NA	GenBank	Enteritidis	11			C63PI, SPI-1, SPI-12, SPI-13, SPI-14, SPI-2, SPI-3, SPI-4, SPI-5, SPI-9	acrA, acrB, acrD, actP/yjcG, baeR, baeS, bcr, bhsA/ycfR/comC, copA, corA, corB, corC, corD, cpxA, cpxR, cueP, cueR/ybbI, cuiD, emrB, emrD, emrR, fabI, fieF/yiip, gesA, gesB, glpF, golS, golT, ibpA, iclR, marA, marR, mdfA/cmr, mdtA, mdtB, mdtC, mdtG/yceE, mdtK/ydhE, mgtA, mntH/yfeP, mntP/yebN, mntR, modB, modC, nikR, opmD/nmpC, ostA/lptD, oxyRkp, phoB, pitA, pmrG, pstA, pstB, pstC, pstS, rcnR/yohL…
GCA_000626695.2_ASM62669v2	2010	NA	GenBank	Enteritidis	11			C63PI, SPI-1, SPI-12, SPI-13, SPI-14, SPI-2, SPI-3, SPI-4, SPI-5, SPI-9	acrA, acrB, acrD, actP/yjcG, baeR, baeS, bcr, bhsA/ycfR/comC, copA, corA, corB, corC, corD, cpxA, cpxR, cueP, cueR/ybbI, cuiD, emrB, emrD, emrR, fabI, fieF/yiip, gesA, gesB, glpF, golS, golT, ibpA, iclR, marA, marR, mdfA/cmr, mdtA, mdtB, mdtC, mdtG/yceE, mdtK/ydhE, mgtA, mntH/yfeP, mntP/yebN, mntR, modB, modC, nikR, opmD/nmpC, ostA/lptD, oxyRkp, phoB, pitA, pmrG, pstA, pstB, pstC, pstS, rcnR/yohL…
GCA_000636135.1_ASM63613v1	2011	NA	GenBank	Typhimurium	19	IncFIB(S)_1__FN432031, IncFII(S)_1__CP000858	aadA2_1_X68227, sul1_2_CP002151, floR_2_AF118107, tet(G)_4_AF133140, blaCARB-2_1_M69058, sul1_2_CP002151	C63PI, SPI-1, SPI-12, SPI-13, SPI-14, SPI-2, SPI-3, SPI-4, SPI-5, SPI-9	acrA, acrB, acrD, actP/yjcG, baeR, baeS, bcr, bhsA/ycfR/comC, copA, corA, corB, corC, corD, cpxA, cpxR, cueP, cueR/ybbI, cuiD, emrB, emrD, emrR, fabI, fieF/yiip, gesA, gesB, glpF, golS, golT, ibpA, iclR, marA, marR, mdfA/cmr, mdtA, mdtB, mdtC, mdtG/yceE, mdtK/ydhE, mgtA, mntH/yfeP, mntP/yebN, mntR, modB, modC, nikR, opmD/nmpC, ostA/lptD, oxyRkp, phoB, pitA, pmrG, pstA, pstB, pstC, pstS, qacEdelta…
GCA_000715155.2_ASM71515v2	NA	NA	GenBank	Typhimurium	19	IncFIB(S)_1__FN432031, IncFII(S)_1__CP000858		C63PI, SPI-1, SPI-12, SPI-13, SPI-2, SPI-3, SPI-4, SPI-5, SPI-9	acrA, acrB, acrD, actP/yjcG, baeR, baeS, bcr, bhsA/ycfR/comC, copA, corA, corB, corC, corD, cpxA, cpxR, cueP, cueR/ybbI, cuiD, emrB, emrD, emrR, fabI, fieF/yiip, gesA, gesB, glpF, golS, golT, ibpA, iclR, marA, marR, mdtA, mdtB, mdtC, mdtG/yceE, mdtK/ydhE, mgtA, mntH/yfeP, mntP/yebN, modB, modC, nikR, opmD/nmpC, ostA/lptD, oxyRkp, phoB, pitA, pmrG, pstA, pstB, pstC, pstS, rcnR/yohL, robA, rpoS, si…
GCA_000742815.1_ASM74281v1	2010	NA	GenBank	Choleraesuis	68			C63PI, SPI-1, SPI-11, SPI-12, SPI-13, SPI-14, SPI-2, SPI-3, SPI-4, SPI-5, SPI-9	acrA, acrB, acrD, actP/yjcG, baeR, baeS, bcr, bhsA/ycfR/comC, copA, corA, corB, corC, corD, cpxA, cpxR, cueP, cueR/ybbI, cuiD, emrA, emrB, emrD, emrR, fabI, fieF/yiip, gesA, gesB, glpF, golS, golT, ibpA, iclR, marA, marR, mdfA/cmr, mdtA, mdtB, mdtC, mdtG/yceE, mdtK/ydhE, mgtA, mntH/yfeP, mntP/yebN, mntR, modB, modC, nikR, opmD/nmpC, ostA/lptD, oxyRkp, phoB, pitA, pmrG, pstA, pstB, pstC, pstS, rcn…
GCA_000743055.1_ASM74305v1	1911	NA	GenBank	Typhimurium	2066	IncX1_4__JN935898		C63PI, SPI-1, SPI-12, SPI-13, SPI-14, SPI-2, SPI-3, SPI-4, SPI-5, SPI-9	acrA, acrB, acrD, actP/yjcG, baeR, baeS, bcr, bhsA/ycfR/comC, copA, corA, corB, corC, corD, cpxA, cpxR, cueP, cueR/ybbI, cuiD, emrB, emrD, emrR, fabI, fieF/yiip, gesA, gesB, glpF, golS, golT, ibpA, iclR, marA, marR, mdfA/cmr, mdtA, mdtB, mdtC, mdtG/yceE, mdtK/ydhE, mgtA, mntH/yfeP, mntP/yebN, mntR, modB, modC, nikR, opmD/nmpC, ostA/lptD, oxyRkp, phoB, pitA, pmrG, pstA, pstB, pstC, pstS, rcnR/yohL…
GCA_000750215.1_ASM75021v1	2010	NA	GenBank	Enteritidis	11			C63PI, SPI-1, SPI-12, SPI-13, SPI-14, SPI-2, SPI-3, SPI-4, SPI-5, SPI-9	acrA, acrB, acrD, actP/yjcG, baeR, baeS, bcr, bhsA/ycfR/comC, copA, corA, corB, corC, corD, cpxA, cpxR, cueP, cueR/ybbI, cuiD, emrB, emrD, emrR, fabI, fieF/yiip, gesA, gesB, glpF, golS, golT, ibpA, iclR, marA, marR, mdfA/cmr, mdtA, mdtB, mdtC, mdtG/yceE, mdtK/ydhE, mgtA, mntH/yfeP, mntP/yebN, mntR, modB, modC, nikR, opmD/nmpC, ostA/lptD, oxyRkp, phoB, pitA, pmrG, pstA, pstB, pstC, pstS, rcnR/yohL…
GCA_000750255.1_ASM75025v1	2010	NA	GenBank	Enteritidis	11			C63PI, SPI-1, SPI-12, SPI-13, SPI-14, SPI-2, SPI-3, SPI-4, SPI-5, SPI-9	acrA, acrB, acrD, actP/yjcG, baeR, baeS, bcr, bhsA/ycfR/comC, copA, corA, corB, corC, corD, cpxA, cpxR, cueP, cueR/ybbI, cuiD, emrB, emrD, emrR, fabI, fieF/yiip, gesA, gesB, glpF, golS, golT, ibpA, iclR, marA, marR, mdfA/cmr, mdtA, mdtB, mdtC, mdtG/yceE, mdtK/ydhE, mgtA, mntH/yfeP, mntP/yebN, mntR, modB, modC, nikR, opmD/nmpC, ostA/lptD, oxyRkp, phoB, pitA, pmrG, pstA, pstB, pstC, pstS, rcnR/yohL…
GCA_000750295.1_ASM75029v1	2009	NA	GenBank	Enteritidis	11			C63PI, SPI-1, SPI-11, SPI-13, SPI-14, SPI-2, SPI-3, SPI-4, SPI-5, SPI-9	acrA, acrB, acrD, actP/yjcG, baeR, baeS, bcr, bhsA/ycfR/comC, copA, corA, corB, corC, corD, cpxA, cpxR, cueP, cueR/ybbI, cuiD, emrB, emrD, emrR, fabI, fieF/yiip, gesA, gesB, glpF, golS, golT, ibpA, iclR, marA, marR, mdfA/cmr, mdtA, mdtB, mdtC, mdtG/yceE, mdtK/ydhE, mgtA, mntH/yfeP, mntP/yebN, mntR, modB, modC, nikR, opmD/nmpC, ostA/lptD, oxyRkp, phoB, pitA, pmrG, pstA, pstB, pstC, pstS, rcnR/yohL…
GCA_000750335.1_ASM75033v1	2010	NA	GenBank	Enteritidis	11			C63PI, SPI-1, SPI-12, SPI-13, SPI-14, SPI-2, SPI-3, SPI-5, SPI-9	acrA, acrB, acrD, actP/yjcG, baeR, baeS, bcr, bhsA/ycfR/comC, copA, corA, corB, corC, corD, cpxA, cpxR, cueP, cueR/ybbI, cuiD, emrB, emrD, emrR, fabI, fieF/yiip, gesA, gesB, glpF, golS, golT, ibpA, iclR, marA, marR, mdfA/cmr, mdtA, mdtB, mdtC, mdtG/yceE, mdtK/ydhE, mgtA, mntH/yfeP, mntP/yebN, mntR, modB, modC, nikR, opmD/nmpC, ostA/lptD, oxyRkp, phoB, pitA, pmrG, pstA, pstB, pstC, pstS, rcnR/yohL…
GCA_000750375.1_ASM75037v1	2010	NA	GenBank	Enteritidis	11			C63PI, SPI-1, SPI-12, SPI-13, SPI-14, SPI-2, SPI-3, SPI-4, SPI-5, SPI-9	acrA, acrB, acrD, actP/yjcG, baeR, baeS, bcr, bhsA/ycfR/comC, copA, corA, corB, corC, corD, cpxA, cpxR, cueP, cueR/ybbI, cuiD, emrB, emrD, emrR, fabI, fieF/yiip, gesA, gesB, glpF, golS, golT, ibpA, iclR, marA, marR, mdfA/cmr, mdtA, mdtB, mdtC, mdtG/yceE, mdtK/ydhE, mgtA, mntH/yfeP, mntP/yebN, mntR, modB, modC, nikR, opmD/nmpC, ostA/lptD, oxyRkp, phoB, pitA, pmrG, pstA, pstB, pstC, pstS, rcnR/yohL…
GCA_000750395.2_ASM75039v2	2000	NA	GenBank	Enteritidis	11			C63PI, SPI-1, SPI-12, SPI-13, SPI-14, SPI-2, SPI-3, SPI-4, SPI-5, SPI-9	acrA, acrB, acrD, actP/yjcG, baeR, baeS, bcr, bhsA/ycfR/comC, copA, corA, corB, corC, corD, cpxA, cpxR, cueP, cueR/ybbI, cuiD, emrB, emrD, emrR, fabI, fieF/yiip, gesA, gesB, glpF, golS, golT, ibpA, iclR, marA, marR, mdfA/cmr, mdtA, mdtB, mdtC, mdtG/yceE, mdtK/ydhE, mgtA, mntH/yfeP, mntP/yebN, mntR, modB, modC, nikR, opmD/nmpC, ostA/lptD, oxyRkp, phoB, pitA, pmrG, pstA, pstB, pstC, pstS, rcnR/yohL…
GCA_000750415.2_ASM75041v2	2000	NA	GenBank	Enteritidis	11			C63PI, SPI-1, SPI-12, SPI-13, SPI-14, SPI-2, SPI-3, SPI-4, SPI-5, SPI-9	acrA, acrB, acrD, actP/yjcG, baeR, baeS, bcr, bhsA/ycfR/comC, copA, corA, corB, corC, corD, cpxA, cpxR, cueP, cueR/ybbI, cuiD, emrB, emrD, emrR, fabI, fieF/yiip, gesA, gesB, glpF, golS, golT, ibpA, iclR, marA, marR, mdfA/cmr, mdtA, mdtB, mdtC, mdtG/yceE, mdtK/ydhE, mgtA, mntH/yfeP, mntP/yebN, mntR, modB, modC, nikR, opmD/nmpC, ostA/lptD, oxyRkp, phoB, pitA, pmrG, pstA, pstB, pstC, pstS, rcnR/yohL…
GCA_000750435.1_ASM75043v1	2009	NA	GenBank	Enteritidis	11			C63PI, SPI-1, SPI-12, SPI-13, SPI-14, SPI-2, SPI-3, SPI-4, SPI-5, SPI-9	acrA, acrB, acrD, actP/yjcG, baeR, baeS, bcr, bhsA/ycfR/comC, copA, corA, corB, corC, corD, cpxA, cpxR, cueP, cueR/ybbI, cuiD, emrB, emrD, emrR, fabI, fieF/yiip, gesA, gesB, glpF, golS, golT, ibpA, iclR, marA, marR, mdfA/cmr, mdtA, mdtB, mdtC, mdtG/yceE, mdtK/ydhE, mgtA, mntH/yfeP, mntP/yebN, mntR, modB, modC, nikR, opmD/nmpC, ostA/lptD, oxyRkp, phoB, pitA, pmrG, pstA, pstB, pstC, pstS, rcnR/yohL…
GCA_000750455.1_ASM75045v1	2008	NA	GenBank	Enteritidis	11			C63PI, SPI-1, SPI-13, SPI-14, SPI-2, SPI-3, SPI-4, SPI-5, SPI-9	acrA, acrB, acrD, actP/yjcG, baeR, baeS, bcr, bhsA/ycfR/comC, copA, corA, corB, corC, corD, cpxA, cpxR, cueP, cueR/ybbI, cuiD, emrB, emrD, emrR, fabI, fieF/yiip, gesA, gesB, glpF, golS, golT, ibpA, iclR, marA, marR, mdfA/cmr, mdtA, mdtB, mdtC, mdtG/yceE, mdtK/ydhE, mgtA, mntH/yfeP, mntP/yebN, mntR, modB, modC, nikR, opmD/nmpC, ostA/lptD, oxyRkp, phoB, pitA, pmrG, pstA, pstB, pstC, pstS, rcnR/yohL…
GCA_000750475.1_ASM75047v1	2010	NA	GenBank	Enteritidis	11			C63PI, SPI-1, SPI-12, SPI-13, SPI-14, SPI-2, SPI-3, SPI-4, SPI-5, SPI-9	acrA, acrB, acrD, actP/yjcG, baeR, baeS, bcr, bhsA/ycfR/comC, copA, corA, corB, corC, corD, cpxA, cpxR, cueP, cueR/ybbI, cuiD, emrB, emrD, emrR, fabI, fieF/yiip, gesA, gesB, glpF, golS, golT, ibpA, iclR, marA, marR, mdfA/cmr, mdtA, mdtB, mdtC, mdtG/yceE, mdtK/ydhE, mgtA, mntH/yfeP, mntP/yebN, mntR, modB, modC, nikR, opmD/nmpC, ostA/lptD, oxyRkp, phoB, pitA, pmrG, pstA, pstB, pstC, pstS, rcnR/yohL…
GCA_000750495.1_ASM75049v1	2010	NA	GenBank	Enteritidis	11			C63PI, SPI-1, SPI-12, SPI-13, SPI-14, SPI-3, SPI-4, SPI-5, SPI-9	acrA, acrB, acrD, actP/yjcG, baeR, baeS, bcr, bhsA/ycfR/comC, copA, corA, corB, corC, corD, cpxA, cpxR, cueP, cueR/ybbI, cuiD, emrB, emrD, emrR, fabI, fieF/yiip, gesA, gesB, glpF, golS, golT, ibpA, iclR, marA, marR, mdfA/cmr, mdtA, mdtB, mdtC, mdtG/yceE, mdtK/ydhE, mgtA, mntH/yfeP, mntP/yebN, mntR, modB, modC, nikR, opmD/nmpC, ostA/lptD, oxyRkp, phoB, pitA, pmrG, pstA, pstB, pstC, pstS, rcnR/yohL…
GCA_000754375.1_ASM75437v1	NA	NA	GenBank	Enteritidis	3175	IncFIB(S)_1__FN432031, IncFII(S)_1__CP000858		C63PI, SPI-1, SPI-12, SPI-13, SPI-14, SPI-2, SPI-3, SPI-4, SPI-5, SPI-9	acrA, acrB, acrD, actP/yjcG, baeR, baeS, bcr, bhsA/ycfR/comC, copA, corA, corB, corC, corD, cpxA, cpxR, cueP, cueR/ybbI, cuiD, emrB, emrD, emrR, fabI, fieF/yiip, gesA, gesB, glpF, golS, golT, ibpA, iclR, marA, marR, mdfA/cmr, mdtA, mdtB, mdtC, mdtG/yceE, mdtK/ydhE, mgtA, mntH/yfeP, mntP/yebN, mntR, modB, modC, nikR, opmD/nmpC, ostA/lptD, oxyRkp, phoB, pitA, pmrG, pstA, pstB, pstC, pstS, rcnR/yohL…
GCA_000828595.1_ASM82859v1	NA	NA	GenBank	Typhimurium	19	IncFIB(AP001918)_1__AP001918, IncFII(S)_1__CP000858	aph(3')-Ia_1_V00359, tet(A)_4_AJ517790, sul1_2_CP002151, ant(3'')-Ia_1_X02340, blaTEM-1B_1_JF910132, sul1_2_CP002151, aadA2_2_JQ364967, dfrA12_1_AB571791, blaCMY-2_1_X91840, sul2_2_GQ421466, aph(3'')-Ib_5_AF321551, aph(6)-Id_1_M28829, tet(A)_4_AJ517790, floR_2_AF118107	C63PI, SPI-1, SPI-12, SPI-13, SPI-14, SPI-2, SPI-3, SPI-4, SPI-5, SPI-9	acrA, acrB, acrD, actP/yjcG, baeR, baeS, bcr, bhsA/ycfR/comC, copA, corA, corB, corC, corD, cpxA, cpxR, cueP, cueR/ybbI, cuiD, emrB, emrD, emrR, fabI, fieF/yiip, gesA, gesB, glpF, golS, golT, ibpA, iclR, marA, marR, mdfA/cmr, mdtA, mdtB, mdtC, mdtG/yceE, mdtK/ydhE, merR, mgtA, mntH/yfeP, mntP/yebN, mntR, modB, modC, nikR, opmD/nmpC, ostA/lptD, oxyRkp, phoB, pitA, pmrG, pstA, pstB, pstC, pstS, qac…
GCA_000940935.2_ASM94093v2	2011	NA	GenBank	Newport	118			C63PI, SPI-1, SPI-12, SPI-13, SPI-14, SPI-2, SPI-3, SPI-4, SPI-5, SPI-9	acrA, acrB, acrD, actP/yjcG, baeR, baeS, bcr, bhsA/ycfR/comC, copA, corA, corB, corC, corD, cpxA, cpxR, cueP, cueR/ybbI, cuiD, emrB, emrD, emrR, fabI, fieF/yiip, gesA, gesB, glpF, golS, golT, ibpA, iclR, marA, marR, mdfA/cmr, mdtA, mdtB, mdtC, mdtG/yceE, mdtK/ydhE, mgtA, mntH/yfeP, mntP/yebN, mntR, modB, modC, nikR, opmD/nmpC, ostA/lptD, oxyRkp, phoB, pitA, pmrG, pstA, pstB, pstC, pstS, rcnR/yohL…
GCA_000941015.2_ASM94101v2	2007	NA	GenBank	Typhimurium	19			C63PI, SPI-1, SPI-12, SPI-13, SPI-14, SPI-2, SPI-3, SPI-4, SPI-5, SPI-9	acrA, acrB, acrD, actP/yjcG, baeR, baeS, bcr, bhsA/ycfR/comC, copA, corA, corB, corC, corD, cpxA, cpxR, cueP, cueR/ybbI, cuiD, emrB, emrD, emrR, fabI, fieF/yiip, gesA, gesB, glpF, golS, golT, ibpA, iclR, marA, marR, mdfA/cmr, mdtA, mdtB, mdtC, mdtG/yceE, mdtK/ydhE, mgtA, mntH/yfeP, mntP/yebN, mntR, modB, modC, nikR, opmD/nmpC, ostA/lptD, oxyRkp, phoB, pitA, pmrG, pstA, pstB, pstC, pstS, rcnR/yohL…
GCA_000973645.1_ASM97364v1	2011	NA	GenBank	Typhimurium	19			C63PI, SPI-1, SPI-12, SPI-13, SPI-14, SPI-2, SPI-3, SPI-4, SPI-5, SPI-9	acrA, acrB, acrD, actP/yjcG, baeR, baeS, bcr, bhsA/ycfR/comC, copA, corA, corB, corC, corD, cpxA, cpxR, cueP, cueR/ybbI, cuiD, emrB, emrD, emrR, fabI, fieF/yiip, gesA, gesB, glpF, golS, golT, ibpA, iclR, marA, marR, mdfA/cmr, mdtA, mdtB, mdtC, mdtG/yceE, mdtK/ydhE, mgtA, mntH/yfeP, mntP/yebN, mntR, modB, modC, nikR, opmD/nmpC, ostA/lptD, oxyRkp, phoB, pitA, pmrG, pstA, pstB, pstC, pstS, rcnR/yohL…
GCA_000973685.2_ASM97368v2	2010	NA	GenBank	Newport	31			C63PI, SPI-1, SPI-12, SPI-13, SPI-14, SPI-2, SPI-3, SPI-4, SPI-5, SPI-9	acrA, acrB, acrD, actP/yjcG, baeR, baeS, bcr, bhsA/ycfR/comC, copA, corA, corB, corC, corD, cpxA, cpxR, cueP, cueR/ybbI, cuiD, emrB, emrD, emrR, fabI, fieF/yiip, gesA, gesB, glpF, golS, golT, ibpA, iclR, marA, marR, mdfA/cmr, mdtA, mdtB, mdtC, mdtG/yceE, mdtK/ydhE, mgtA, mntH/yfeP, mntP/yebN, mntR, modB, modC, nikR, opmD/nmpC, ostA/lptD, oxyRkp, phoB, pitA, pmrG, pstA, pstB, pstC, pstS, rcnR/yohL…
GCA_000993725.1_ASM99372v1	2013	NA	GenBank	Typhimurium	413			SPI-1, SPI-2, SPI-4, SPI-5, SPI-9	acrA, acrB, acrD, actP/yjcG, baeR, baeS, bcr, bhsA/ycfR/comC, copA, corA, corB, corC, corD, cpxA, cpxR, cueP, cueR/ybbI, cuiD, emrA, emrB, emrD, emrR, fabI, fieF/yiip, gesA, gesB, glpF, golS, golT, ibpA, iclR, marA, marR, mdfA/cmr, mdtA, mdtB, mdtC, mdtG/yceE, mdtK/ydhE, mgtA, mntH/yfeP, mntP/yebN, mntR, modB, modC, nikR, ostA/lptD, oxyRkp, phoB, pitA, pmrG, pstA, pstB, pstC, pstS, rcnR/yohL, rob…
GCA_001185215.1_ASM118521v1	2010	NA	GenBank	Enteritidis	11			C63PI, SPI-1, SPI-12, SPI-13, SPI-14, SPI-2, SPI-3, SPI-4, SPI-5, SPI-9	acrA, acrB, acrD, actP/yjcG, baeR, baeS, bcr, bhsA/ycfR/comC, copA, corA, corB, corC, corD, cpxA, cpxR, cueP, cueR/ybbI, cuiD, emrB, emrD, emrR, fabI, fieF/yiip, gesA, gesB, glpF, golS, golT, iclR, marA, marR, mdfA/cmr, mdtA, mdtB, mdtC, mdtG/yceE, mdtK/ydhE, mgtA, mntH/yfeP, mntP/yebN, mntR, modB, modC, nikR, opmD/nmpC, ostA/lptD, oxyRkp, phoB, pitA, pmrG, pstA, pstB, pstC, pstS, rcnR/yohL, robA…
GCA_001185245.1_ASM118524v1	2007	NA	GenBank	Enteritidis	11			C63PI, SPI-1, SPI-12, SPI-13, SPI-14, SPI-2, SPI-3, SPI-4, SPI-5, SPI-9	acrA, acrB, acrD, actP/yjcG, baeR, baeS, bcr, bhsA/ycfR/comC, copA, corA, corB, corC, corD, cpxA, cpxR, cueP, cueR/ybbI, cuiD, emrB, emrD, emrR, fabI, fieF/yiip, gesA, gesB, glpF, golS, golT, iclR, marA, marR, mdfA/cmr, mdtA, mdtB, mdtC, mdtG/yceE, mdtK/ydhE, mgtA, mntH/yfeP, mntP/yebN, mntR, modB, modC, nikR, opmD/nmpC, ostA/lptD, oxyRkp, phoB, pitA, pmrG, pstA, pstB, pstC, pstS, rcnR/yohL, robA…
GCA_001278275.1_ASM127827v1	2001	NA	GenBank	Newport			blaCMY-2_1_X91840, blaCMY-2_1_X91840, blaCMY-2_1_X91840, blaCMY-2_1_X91840	C63PI, SPI-1, SPI-12, SPI-13, SPI-14, SPI-2, SPI-3, SPI-4, SPI-9	acrA, acrB, acrD, actP/yjcG, baeR, baeS, bcr, copA, corA, corB, corC, corD, cpxA, cpxR, cueP, cueR/ybbI, cuiD, emrB, emrD, emrR, fabI, fieF/yiip, gesA, gesB, glpF, golS, golT, ibpA, iclR, marA, marR, mdfA/cmr, mdtA, mdtB, mdtC, mdtK/ydhE, mgtA, mntH/yfeP, mntP/yebN, mntR, modC, nikR, opmD/nmpC, ostA/lptD, oxyRkp, phoB, pitA, pstA, pstB, pstC, pstS, rcnR/yohL, robA, rpoS, sitA, sitB, sitC, sitD, s…
GCA_001278295.1_ASM127829v1	2002	NA	GenBank	Newport	45			C63PI, SPI-1, SPI-12, SPI-13, SPI-14, SPI-2, SPI-3, SPI-4, SPI-5, SPI-9	acrA, acrB, acrD, actP/yjcG, baeR, baeS, bcr, bhsA/ycfR/comC, copA, corA, corB, corC, corD, cpxA, cpxR, cueP, cueR/ybbI, cuiD, emrB, emrD, emrR, fabI, fieF/yiip, gesA, gesB, glpF, golS, golT, ibpA, iclR, marA, marR, mdfA/cmr, mdtA, mdtB, mdtC, mdtG/yceE, mdtK/ydhE, mgtA, mgtA, mntH/yfeP, mntP/yebN, mntR, modB, modC, nikR, opmD/nmpC, ostA/lptD, oxyRkp, phoB, pitA, pmrG, pstA, pstB, pstC, pstS, rcn…
GCA_001278315.1_ASM127831v1	2003	NA	GenBank	Newport		IncHI2A_1__BX664015, IncA/C2_1__JN157804, IncHI2_1__BX664015	blaCMY-2_1_X91840, blaCMY-2_1_X91840, sul2_2_GQ421466, aph(3'')-Ib_5_AF321551, aph(6)-Id_1_M28829, tet(A)_4_AJ517790, floR_2_AF118107, blaTEM-1B_1_JF910132, catA2_1_X53796, tet(D)_1_AF467077, aadA2_1_X68227, sul1_2_CP002151, qnrB2_1_DQ351242, sul1_2_CP002151, dfrA18_1_AJ310778, strA_1_M96392, aph(6)-Id_1_M28829, sul1_2_CP002151, ere(A)_2_AF099140, aac(6')-IIc_1_AF162771, aph(3')-Ia_1_V00359, aph(…	C63PI, SPI-1, SPI-12, SPI-13, SPI-14, SPI-2, SPI-3, SPI-5, SPI-9	acrA, acrB, acrD, arsC, baeR, baeS, bcr, bhsA/ycfR/comC, copA, corA, corB, corC, cpxA, cpxR, cueP, cueR/ybbI, emrB, emrD, emrR, fabI, fieF/yiip, gesA, gesB, glpF, golS, golT, ibpA, marA, marR, mdfA/cmr, mdtA, mdtB, mdtC, mdtG/yceE, mdtK/ydhE, merA, merA, merB, merD, merE, merE, merP, merR, merT, merT, mntH/yfeP, mntP/yebN, mntR, modB, modC, nikR, opmD/nmpC, oxyRkp, pcoE, pcoS, phoB, pitA, pmrG, p…
GCA_001293505.1_ASM129350v1	2011	NA	GenBank	Typhimurium	213	IncFIB(AP001918)_1__AP001918, IncFIC(FII)_1__AP001918, ColRNAI_1__DQ298019, IncFIB(K)_1_Kpn3_JN233704, IncA/C2_1__JN157804	aadA2_1_X68227, dfrA12_1_AB571791, aac(3)-IId_1_EU022314, blaCMY-2_1_X91840, sul3_2_AJ459418, aadA2_1_X68227, sul2_2_GQ421466, aph(6)-Id_1_M28829, tet(A)_4_AJ517790, floR_2_AF118107, oqxA_1_EU370913, oqxB_1_EU370913	C63PI, SPI-1, SPI-12, SPI-13, SPI-14, SPI-2, SPI-3, SPI-4, SPI-5, SPI-9	acrA, acrB, acrD, actP/yjcG, baeR, baeS, bcr, bhsA/ycfR/comC, copA, corA, corB, corC, corD, cpxA, cpxR, cueP, cueR/ybbI, cuiD, emrB, emrD, emrR, fabI, fieF/yiip, gesA, gesB, glpF, golS, golT, ibpA, iclR, marA, marR, mdfA/cmr, mdtA, mdtB, mdtC, mdtG/yceE, mdtK/ydhE, merA, merB, merD, merE, merP, merR, merR, merT, merT, mgtA, mntH/yfeP, mntP/yebN, mntR, modB, modC, nikR, opmD/nmpC, oqxA, oqxB, ostA…
GCA_001305235.1_ASM130523v1	2014	NA	GenBank	Enteritidis	11	IncFIB(S)_1__FN432031, IncX1_4__JN935898	catA2_1_X53796	C63PI, SPI-1, SPI-12, SPI-13, SPI-14, SPI-2, SPI-3, SPI-4, SPI-5, SPI-9	acrA, acrB, acrD, actP/yjcG, baeR, baeS, bcr, bhsA/ycfR/comC, copA, corA, corB, corC, corD, cpxA, cpxR, cueP, cueR/ybbI, cuiD, emrB, emrD, emrR, fabI, fieF/yiip, gesA, gesB, glpF, golS, golT, ibpA, iclR, marA, marR, mdfA/cmr, mdtA, mdtB, mdtC, mdtG/yceE, mdtK/ydhE, mgtA, mntH/yfeP, mntP/yebN, mntR, modB, modC, nikR, opmD/nmpC, ostA/lptD, oxyRkp, phoB, pitA, pmrG, pstA, pstB, pstC, pstS, rcnR/yohL…
GCA_001441205.1_ASM144120v1	2010	NA	GenBank	Heidelberg	15	IncX1_1__EU370913, IncI1_1_Alpha_AP005147	blaCMY-2_1_X91840, fosA7_1_LAPJ01000014	C63PI, SPI-1, SPI-12, SPI-13, SPI-14, SPI-2, SPI-3, SPI-4, SPI-5, SPI-9	acrA, acrB, acrD, actP/yjcG, arsR, baeR, baeS, bcr, bhsA/ycfR/comC, copA, corA, corB, corC, corD, cpxA, cpxR, cueP, cueR/ybbI, cuiD, emrB, emrD, emrR, fabI, fieF/yiip, gesA, gesB, glpF, golS, golT, ibpA, iclR, marA, marR, mdfA/cmr, mdtA, mdtB, mdtC, mdtG/yceE, mdtK/ydhE, mgtA, mntH/yfeP, mntP/yebN, mntR, modB, modC, nikR, opmD/nmpC, ostA/lptD, oxyRkp, phoB, pitA, pmrG, pstA, pstB, pstC, pstS, rcn…
GCA_001441225.1_ASM144122v1	2012	NA	GenBank	Heidelberg	15	IncX1_1__EU370913, IncI1_1_Alpha_AP005147	blaCMY-2_1_X91840, fosA7_1_LAPJ01000014	C63PI, SPI-1, SPI-12, SPI-13, SPI-14, SPI-2, SPI-3, SPI-4, SPI-5, SPI-9	acrA, acrB, acrD, actP/yjcG, arsR, baeR, baeS, bcr, bhsA/ycfR/comC, copA, corA, corB, corC, corD, cpxA, cpxR, cueP, cueR/ybbI, cuiD, emrB, emrD, emrR, fabI, fieF/yiip, gesA, gesB, glpF, golS, golT, ibpA, iclR, marA, marR, mdfA/cmr, mdtA, mdtB, mdtC, mdtG/yceE, mdtK/ydhE, mgtA, mntH/yfeP, mntP/yebN, mntR, modB, modC, nikR, opmD/nmpC, ostA/lptD, oxyRkp, phoB, pitA, pmrG, pstA, pstB, pstC, pstS, rcn…
GCA_001441245.1_ASM144124v1	2012	NA	GenBank	Heidelberg	15	ColpVC_1__JX133088, IncHI2A_1__BX664015, IncHI2_1__BX664015, Col156_1__NC_009781, IncI1_1_Alpha_AP005147	blaCMY-2_1_X91840, tet(B)_4_AF326777, aph(6)-Id_1_M28829, strA_1_M96392, ant(3'')-Ia_1_X02340, sul1_2_CP002151, sul1_33_AJ564903, blaTEM-1B_1_JF910132, fosA7_1_LAPJ01000014	C63PI, SPI-1, SPI-12, SPI-13, SPI-14, SPI-2, SPI-3, SPI-4, SPI-5, SPI-9	acrA, acrB, acrD, actP/yjcG, arsR, baeR, baeS, bcr, bhsA/ycfR/comC, copA, corA, corB, corC, corD, cpxA, cpxR, cueP, cueR/ybbI, cuiD, emrB, emrD, emrR, fabI, fieF/yiip, gesA, gesB, glpF, golS, golT, ibpA, iclR, marA, marR, mdfA/cmr, mdtA, mdtB, mdtC, mdtG/yceE, mdtK/ydhE, merR, merT, mgtA, mntH/yfeP, mntP/yebN, mntR, modB, modC, nikR, opmD/nmpC, ostA/lptD, oxyRkp, phoB, pitA, pmrG, pstA, pstB, pst…
GCA_001454965.1_ASM145496v1	2014	NA	GenBank	Typhimurium	166			C63PI, SPI-1, SPI-12, SPI-13, SPI-14, SPI-2, SPI-3, SPI-4, SPI-5, SPI-9	acrA, acrB, acrD, actP/yjcG, baeR, baeS, bcr, bhsA/ycfR/comC, copA, corA, corB, corC, corD, cpxA, cpxR, cueP, cueR/ybbI, cuiD, emrB, emrD, emrR, fabI, fieF/yiip, gesA, gesB, glpF, golS, golT, ibpA, iclR, marA, marR, mdfA/cmr, mdtA, mdtB, mdtC, mdtG/yceE, mdtK/ydhE, mgtA, mntH/yfeP, mntP/yebN, mntR, modB, modC, nikR, opmD/nmpC, ostA/lptD, oxyRkp, phoB, pitA, pmrG, pstA, pstB, pstC, pstS, rcnR/yohL…
GCA_001484025.1_ASM148402v1	NA	NA	GenBank	Enteritidis	11	IncFIB(S)_1__FN432031, IncFII(S)_1__CP000858		C63PI, SPI-1, SPI-12, SPI-13, SPI-14, SPI-2, SPI-3, SPI-4, SPI-5, SPI-9	acrA, acrB, acrD, actP/yjcG, baeR, baeS, bcr, bhsA/ycfR/comC, copA, corA, corB, corC, corD, cpxA, cpxR, cueP, cueR/ybbI, cuiD, emrB, emrD, emrR, fabI, fieF/yiip, gesA, gesB, glpF, golS, golT, ibpA, iclR, marA, marR, mdfA/cmr, mdtA, mdtB, mdtC, mdtG/yceE, mdtK/ydhE, mgtA, mntH/yfeP, mntP/yebN, mntR, modB, modC, nikR, opmD/nmpC, ostA/lptD, oxyRkp, phoB, pitA, pmrG, pstA, pstB, pstC, pstS, rcnR/yohL…
GCA_001540845.1_SO4698_09	NA	NA	GenBank	Typhimurium	34	IncQ1_1__M28829.1	tet(B)_4_AF326777, sul2_3_HQ840942, aph(3'')-Ib_5_AF321551, aph(6)-Id_1_M28829, blaTEM-1B_1_JF910132	C63PI, SPI-1, SPI-12, SPI-13, SPI-14, SPI-2, SPI-3, SPI-4, SPI-5, SPI-9	acrA, acrB, acrD, actP/yjcG, arsA, arsB, arsC, arsD, arsR, baeR, baeS, bcr, bhsA/ycfR/comC, copA, corA, corB, corC, corD, cpxA, cpxR, cueP, cueR/ybbI, cuiD, emrB, emrD, emrR, fabI, fieF/yiip, gesA, gesB, glpF, golS, golT, ibpA, iclR, marA, marR, mdfA/cmr, mdtA, mdtB, mdtC, mdtG/yceE, mdtK/ydhE, merR, merT, mgtA, mntH/yfeP, mntP/yebN, mntR, modB, modC, nikR, opmD/nmpC, ostA/lptD, oxyRkp, pcoA, pco…
GCA_001576255.1_ASM157625v1	2000	NA	GenBank	Typhimurium	19	IncFIB(S)_1__FN432031, IncFII(S)_1__CP000858	aadA2_2_JQ364967, floR_2_AF118107, blaCARB-2_1_M69058, sul1_2_CP002151	C63PI, SPI-1, SPI-12, SPI-13, SPI-14, SPI-2, SPI-3, SPI-4, SPI-5, SPI-9	acrA, acrB, acrD, actP/yjcG, baeR, baeS, bcr, bhsA/ycfR/comC, copA, corA, corB, corC, corD, cpxA, cpxR, cueP, cueR/ybbI, cuiD, emrB, emrD, emrR, fabI, fieF/yiip, gesA, gesB, glpF, golS, golT, ibpA, iclR, marA, marR, mdfA/cmr, mdtA, mdtB, mdtC, mdtG/yceE, mdtK/ydhE, mgtA, mntH/yfeP, mntP/yebN, mntR, modB, modC, nikR, opmD/nmpC, ostA/lptD, oxyRkp, phoB, pitA, pmrG, pstA, pstB, pstC, pstS, qacEdelta…
GCA_001576275.1_ASM157627v1	2002	NA	GenBank	Typhimurium	302	IncFIB(S)_1__FN432031, IncFII(S)_1__CP000858		C63PI, SPI-1, SPI-12, SPI-13, SPI-14, SPI-2, SPI-3, SPI-4, SPI-5, SPI-9	acrA, acrB, acrD, actP/yjcG, baeR, baeS, bcr, bhsA/ycfR/comC, copA, corA, corB, corC, corD, cpxA, cpxR, cueP, cueR/ybbI, cuiD, emrB, emrD, emrR, fabI, fieF/yiip, gesA, gesB, glpF, golS, golT, ibpA, iclR, marA, marR, mdfA/cmr, mdtA, mdtB, mdtC, mdtG/yceE, mdtK/ydhE, mgtA, mntH/yfeP, mntP/yebN, mntR, modB, modC, nikR, opmD/nmpC, ostA/lptD, oxyRkp, phoB, pitA, pmrG, pstA, pstB, pstC, pstS, rcnR/yohL…
GCA_001577505.1_ASM157750v1	2002	NA	GenBank	Typhimurium	302	IncFIB(S)_1__FN432031, IncFII(S)_1__CP000858		C63PI, SPI-1, SPI-12, SPI-13, SPI-14, SPI-2, SPI-3, SPI-4, SPI-5, SPI-9	acrA, acrB, acrD, actP/yjcG, baeR, baeS, bcr, bhsA/ycfR/comC, copA, corA, corB, corC, corD, cpxA, cpxR, cueP, cueR/ybbI, cuiD, emrB, emrD, emrR, fabI, fieF/yiip, gesA, gesB, glpF, golS, golT, ibpA, iclR, marA, marR, mdfA/cmr, mdtA, mdtB, mdtC, mdtG/yceE, mdtK/ydhE, mgtA, mntH/yfeP, mntP/yebN, mntR, modB, modC, nikR, opmD/nmpC, ostA/lptD, oxyRkp, phoB, pitA, pmrG, pstA, pstB, pstC, pstS, rcnR/yohL…
GCA_001617585.1_ASM161758v1	2009	NA	GenBank	Typhimurium	19	IncFIB(S)_1__FN432031, IncFII(S)_1__CP000858	aadA2_1_X68227, floR_2_AF118107, tet(G)_4_AF133140, blaCARB-2_1_M69058, sul1_2_CP002151	C63PI, SPI-1, SPI-12, SPI-13, SPI-14, SPI-2, SPI-3, SPI-4, SPI-5, SPI-9	acrA, acrB, acrD, actP/yjcG, baeR, baeS, bcr, bhsA/ycfR/comC, copA, corA, corB, corC, corD, cpxA, cpxR, cueP, cueR/ybbI, cuiD, emrB, emrD, emrR, fabI, fieF/yiip, gesA, gesB, glpF, golS, golT, ibpA, iclR, marA, marR, mdfA/cmr, mdtA, mdtB, mdtC, mdtG/yceE, mdtK/ydhE, mgtA, mntH/yfeP, mntP/yebN, mntR, modB, modC, nikR, opmD/nmpC, ostA/lptD, oxyRkp, phoB, pitA, pmrG, pstA, pstB, pstC, pstS, qacEdelta…
GCA_001623645.2_ASM162364v2	2006	NA	GenBank	Typhimurium	19	IncA/C2_1__JN157804, IncI1_1_Alpha_AP005147	blaCMY-2_1_X91840, tet(A)_4_AJ517790, sul2_2_GQ421466	C63PI, SPI-1, SPI-12, SPI-13, SPI-14, SPI-2, SPI-3, SPI-4, SPI-5, SPI-9	acrA, acrB, acrD, actP/yjcG, baeR, baeS, bcr, bhsA/ycfR/comC, copA, corA, corB, corC, corD, cpxA, cpxR, cueP, cueR/ybbI, cuiD, emrB, emrD, emrR, fabI, fieF/yiip, gesA, gesB, glpF, golS, golT, ibpA, iclR, marA, marR, mdfA/cmr, mdtA, mdtB, mdtC, mdtG/yceE, mdtK/ydhE, merP, mgtA, mntH/yfeP, mntP/yebN, mntR, modB, modC, nikR, opmD/nmpC, ostA/lptD, oxyRkp, phoB, pitA, pmrG, pstA, pstB, pstC, pstS, rcn…
GCA_001623685.1_ASM162368v1	2011	NA	GenBank	Typhimurium	19	IncFIB(S)_1__FN432031, IncFII(S)_1__CP000858	sul1_2_CP002151, blaCARB-2_1_M69058	C63PI, SPI-1, SPI-12, SPI-13, SPI-14, SPI-2, SPI-3, SPI-4, SPI-5, SPI-9	acrA, acrB, acrD, actP/yjcG, baeR, baeS, bcr, bhsA/ycfR/comC, copA, corA, corB, corC, corD, cpxA, cpxR, cueP, cueR/ybbI, cuiD, emrB, emrD, emrR, fabI, fieF/yiip, gesA, gesB, glpF, golS, golT, ibpA, iclR, marA, marR, mdfA/cmr, mdtA, mdtB, mdtC, mdtG/yceE, mdtK/ydhE, mgtA, mntH/yfeP, mntP/yebN, mntR, modB, modC, nikR, opmD/nmpC, ostA/lptD, oxyRkp, phoB, pitA, pmrG, pstA, pstB, pstC, pstS, qacEdelta…
GCA_001623705.1_ASM162370v1	2003	NA	GenBank	Typhimurium	19			C63PI, SPI-1, SPI-12, SPI-13, SPI-14, SPI-2, SPI-3, SPI-4, SPI-5, SPI-9	acrA, acrB, acrD, actP/yjcG, baeR, baeS, bcr, bhsA/ycfR/comC, copA, corA, corB, corC, corD, cpxA, cpxR, cueP, cueR/ybbI, cuiD, emrB, emrD, emrR, fabI, fieF/yiip, gesA, gesB, glpF, golS, golT, ibpA, iclR, marA, marR, mdfA/cmr, mdtA, mdtB, mdtC, mdtG/yceE, mdtK/ydhE, mgtA, mntH/yfeP, mntP/yebN, mntR, modB, modC, nikR, opmD/nmpC, ostA/lptD, oxyRkp, phoB, pitA, pmrG, pstA, pstB, pstC, pstS, rcnR/yohL…
GCA_001623725.1_ASM162372v1	NA	NA	GenBank	Typhimurium	19	IncFIB(S)_1__FN432031, IncFII(S)_1__CP000858	sul1_2_CP002151, blaCARB-2_1_M69058, tet(G)_3_S52437, floR_2_AF118107, blaCARB-2_1_M69058, aadA2_1_X68227	C63PI, SPI-1, SPI-12, SPI-13, SPI-14, SPI-2, SPI-3, SPI-4, SPI-5, SPI-9	acrA, acrB, acrD, actP/yjcG, baeR, baeS, bcr, bhsA/ycfR/comC, copA, corA, corB, corC, corD, cpxA, cpxR, cueP, cueR/ybbI, cuiD, emrB, emrD, emrR, fabI, fieF/yiip, gesA, gesB, glpF, golS, golT, ibpA, iclR, marA, marR, mdfA/cmr, mdtA, mdtB, mdtC, mdtG/yceE, mdtK/ydhE, mgtA, mntH/yfeP, mntP/yebN, mntR, modB, modC, nikR, opmD/nmpC, ostA/lptD, oxyRkp, phoB, pitA, pmrG, pstA, pstB, pstC, pstS, qacEdelta…
GCA_001623745.2_ASM162374v2	NA	NA	GenBank	Typhimurium	19			C63PI, SPI-1, SPI-12, SPI-13, SPI-14, SPI-2, SPI-3, SPI-4, SPI-5, SPI-9	acrA, acrB, acrD, actP/yjcG, baeR, baeS, bcr, bhsA/ycfR/comC, copA, corA, corB, corC, corD, cpxA, cpxR, cueP, cueR/ybbI, cuiD, emrB, emrD, emrR, fabI, fieF/yiip, gesA, gesB, glpF, golS, golT, ibpA, iclR, marA, marR, mdfA/cmr, mdtA, mdtB, mdtC, mdtG/yceE, mdtK/ydhE, mgtA, mntH/yfeP, mntP/yebN, mntR, modB, modC, nikR, opmD/nmpC, ostA/lptD, oxyRkp, phoB, pitA, pmrG, pstA, pstB, pstC, pstS, rcnR/yohL…
GCA_001623765.2_ASM162376v2	NA	NA	GenBank	Typhimurium	19	IncI1_1_Alpha_AP005147, IncFIB(S)_1__FN432031, IncFII(S)_1__CP000858		C63PI, SPI-1, SPI-12, SPI-13, SPI-14, SPI-2, SPI-3, SPI-4, SPI-5, SPI-9	acrA, acrB, acrD, actP/yjcG, baeR, baeS, bcr, bhsA/ycfR/comC, copA, corA, corB, corC, corD, cpxA, cpxR, cueP, cueR/ybbI, cuiD, emrB, emrD, emrR, fabI, fieF/yiip, gesA, gesB, glpF, golS, golT, ibpA, iclR, marA, marR, mdfA/cmr, mdtA, mdtB, mdtC, mdtG/yceE, mdtK/ydhE, mgtA, mntH/yfeP, mntP/yebN, mntR, modB, modC, nikR, opmD/nmpC, ostA/lptD, oxyRkp, phoB, pitA, pmrG, pstA, pstB, pstC, pstS, rcnR/yohL…
GCA_001623775.1_ASM162377v1	2009	NA	GenBank	Typhimurium	19			C63PI, SPI-1, SPI-12, SPI-13, SPI-14, SPI-2, SPI-3, SPI-4, SPI-5, SPI-9	acrA, acrB, acrD, actP/yjcG, baeR, baeS, bcr, bhsA/ycfR/comC, copA, corA, corB, corC, corD, cpxA, cpxR, cueP, cueR/ybbI, cuiD, emrB, emrD, emrR, fabI, fieF/yiip, gesA, gesB, glpF, golS, golT, ibpA, iclR, marA, marR, mdfA/cmr, mdtA, mdtB, mdtC, mdtG/yceE, mdtK/ydhE, mgtA, mntH/yfeP, mntP/yebN, mntR, modB, modC, nikR, opmD/nmpC, ostA/lptD, oxyRkp, phoB, pitA, pmrG, pstA, pstB, pstC, pstS, rcnR/yohL…
GCA_001623805.1_ASM162380v1	2009	NA	GenBank	Typhimurium	19	IncFIB(S)_1__FN432031, IncFII(S)_1__CP000858	sul1_2_CP002151, blaCARB-2_1_M69058, tet(G)_4_AF133140, floR_2_AF118107, sul1_2_CP002151, aadA2_1_X68227	C63PI, SPI-1, SPI-12, SPI-13, SPI-14, SPI-2, SPI-3, SPI-4, SPI-5, SPI-9	acrA, acrB, acrD, actP/yjcG, baeR, baeS, bcr, bhsA/ycfR/comC, copA, corA, corB, corC, corD, cpxA, cpxR, cueP, cueR/ybbI, cuiD, emrB, emrD, emrR, fabI, fieF/yiip, gesA, gesB, glpF, golS, golT, ibpA, iclR, marA, marR, mdfA/cmr, mdtA, mdtB, mdtC, mdtG/yceE, mdtK/ydhE, mgtA, mntH/yfeP, mntP/yebN, mntR, modB, modC, nikR, opmD/nmpC, ostA/lptD, oxyRkp, phoB, pitA, pmrG, pstA, pstB, pstC, pstS, qacEdelta…
GCA_001623825.2_ASM162382v2	1997	NA	GenBank	Typhimurium	19	IncFIB(S)_1__FN432031, IncFII(S)_1__CP000858	sul1_2_CP002151, blaCARB-2_1_M69058, tet(G)_3_S52437, floR_2_AF118107, sul1_2_CP002151, aadA2_1_X68227	C63PI, SPI-1, SPI-12, SPI-13, SPI-14, SPI-2, SPI-3, SPI-4, SPI-5, SPI-9	acrA, acrB, acrD, actP/yjcG, baeR, baeS, bcr, bhsA/ycfR/comC, copA, corA, corB, corC, corD, cpxA, cpxR, cueP, cueR/ybbI, cuiD, emrB, emrD, emrR, fabI, fieF/yiip, gesA, gesB, glpF, golS, golT, ibpA, iclR, marA, marR, mdfA/cmr, mdtA, mdtB, mdtC, mdtG/yceE, mdtK/ydhE, mgtA, mntH/yfeP, mntP/yebN, mntR, modB, modC, nikR, opmD/nmpC, ostA/lptD, oxyRkp, phoB, pitA, pmrG, pstA, pstB, pstC, pstS, qacEdelta…
GCA_001623845.1_ASM162384v1	NA	NA	GenBank	Typhimurium	19	IncA/C2_1__JN157804	floR_2_AF118107, tet(A)_4_AJ517790, aph(6)-Id_1_M28829, aph(3'')-Ib_5_AF321551, sul2_2_GQ421466, blaCMY-2_1_X91840, blaCMY-2_1_X91840	C63PI, SPI-1, SPI-12, SPI-13, SPI-14, SPI-2, SPI-3, SPI-4, SPI-5, SPI-9	acrA, acrB, acrD, actP/yjcG, baeR, baeS, bcr, bhsA/ycfR/comC, copA, corA, corB, corC, corD, cpxA, cpxR, cueP, cueR/ybbI, cuiD, emrB, emrD, emrR, fabI, fieF/yiip, gesA, gesB, glpF, golS, golT, ibpA, iclR, marA, marR, mdfA/cmr, mdtA, mdtB, mdtC, mdtG/yceE, mdtK/ydhE, merA, merB, merD, merE, merP, merR, merT, mgtA, mntH/yfeP, mntP/yebN, mntR, modB, modC, nikR, opmD/nmpC, ostA/lptD, oxyRkp, phoB, pit…
GCA_001647045.1_ASM164704v1	2000	NA	GenBank	Enteritidis	11	ColpVC_1__JX133088, IncFIB(S)_1__FN432031, IncFII(S)_1__CP000858		C63PI, SPI-1, SPI-12, SPI-13, SPI-14, SPI-2, SPI-3, SPI-4, SPI-5, SPI-9	acrA, acrB, acrD, actP/yjcG, baeR, baeS, bcr, bhsA/ycfR/comC, copA, corA, corB, corC, corD, cpxA, cpxR, cueP, cueR/ybbI, cuiD, emrB, emrD, emrR, fabI, fieF/yiip, gesA, gesB, glpF, golS, golT, ibpA, iclR, marA, marR, mdfA/cmr, mdtA, mdtB, mdtC, mdtG/yceE, mdtK/ydhE, mgtA, mntH/yfeP, mntP/yebN, mntR, modB, modC, nikR, opmD/nmpC, ostA/lptD, oxyRkp, phoB, pitA, pmrG, pstA, pstB, pstC, pstS, rcnR/yohL…
GCA_001689935.1_ASM168993v1	2012	NA	GenBank	Heidelberg	15	ColpVC_1__JX133088, IncX1_1__EU370913	fosA7_1_LAPJ01000014	C63PI, SPI-1, SPI-12, SPI-13, SPI-14, SPI-2, SPI-3, SPI-4, SPI-5, SPI-9	acrA, acrB, acrD, actP/yjcG, arsR, baeR, baeS, bcr, bhsA/ycfR/comC, copA, corA, corB, corC, corD, cpxA, cpxR, cueP, cueR/ybbI, cuiD, emrB, emrD, emrR, fabI, fieF/yiip, gesA, gesB, glpF, golS, golT, ibpA, iclR, marA, marR, mdfA/cmr, mdtA, mdtB, mdtC, mdtG/yceE, mdtK/ydhE, mgtA, mntH/yfeP, mntP/yebN, mntR, modB, modC, nikR, opmD/nmpC, ostA/lptD, oxyRkp, phoB, pitA, pmrG, pstA, pstB, pstC, pstS, rcn…
GCA_001690005.1_ASM169000v1	2012	NA	GenBank	Heidelberg	15	ColpVC_1__JX133088, IncX1_1__EU370913	fosA7_1_LAPJ01000014	C63PI, SPI-1, SPI-12, SPI-13, SPI-14, SPI-2, SPI-3, SPI-4, SPI-5, SPI-9	acrA, acrB, acrD, actP/yjcG, arsR, baeR, baeS, bcr, bhsA/ycfR/comC, copA, corA, corB, corC, corD, cpxA, cpxR, cueP, cueR/ybbI, cuiD, emrB, emrD, emrR, fabI, fieF/yiip, gesA, gesB, glpF, golS, golT, ibpA, iclR, marA, marR, mdfA/cmr, mdtA, mdtB, mdtC, mdtG/yceE, mdtK/ydhE, mgtA, mntH/yfeP, mntP/yebN, mntR, modB, modC, nikR, opmD/nmpC, ostA/lptD, oxyRkp, phoB, pitA, pmrG, pstA, pstB, pstC, pstS, rcn…
GCA_001690035.1_ASM169003v1	2014	NA	GenBank	Heidelberg	15	ColpVC_1__JX133088, IncX1_1__EU370913	fosA7_1_LAPJ01000014	C63PI, SPI-1, SPI-12, SPI-13, SPI-14, SPI-2, SPI-3, SPI-5, SPI-9	acrA, acrB, acrD, actP/yjcG, arsR, baeR, baeS, bcr, bhsA/ycfR/comC, copA, corA, corB, corC, corD, cpxA, cpxR, cueP, cueR/ybbI, cuiD, emrB, emrD, emrR, fabI, fieF/yiip, gesA, gesB, glpF, golS, golT, ibpA, iclR, marA, marR, mdfA/cmr, mdtA, mdtB, mdtC, mdtG/yceE, mdtK/ydhE, mgtA, mntH/yfeP, mntP/yebN, mntR, modB, modC, nikR, opmD/nmpC, ostA/lptD, oxyRkp, phoB, pitA, pmrG, pstA, pstB, pstC, pstS, rcn…
GCA_001690055.1_ASM169005v1	2011	NA	GenBank	Heidelberg	15	IncX1_1__EU370913, IncI1_1_Alpha_AP005147	blaCMY-2_1_X91840, fosA7_1_LAPJ01000014	C63PI, SPI-1, SPI-12, SPI-13, SPI-14, SPI-2, SPI-3, SPI-4, SPI-5, SPI-9	acrA, acrB, acrD, actP/yjcG, arsR, baeR, baeS, bcr, bhsA/ycfR/comC, copA, corA, corB, corC, corD, cpxA, cpxR, cueP, cueR/ybbI, cuiD, emrB, emrD, emrR, fabI, fieF/yiip, gesA, gesB, glpF, golS, golT, ibpA, iclR, marA, marR, mdfA/cmr, mdtA, mdtB, mdtC, mdtG/yceE, mdtK/ydhE, mgtA, mntH/yfeP, mntP/yebN, mntR, modB, modC, nikR, opmD/nmpC, ostA/lptD, oxyRkp, phoB, pitA, pmrG, pstA, pstB, pstC, pstS, rcn…
GCA_001690075.1_ASM169007v1	2011	NA	GenBank	Heidelberg	15	IncX1_1__EU370913, IncI1_1_Alpha_AP005147	blaTEM-1B_1_JF910132, fosA7_1_LAPJ01000014	C63PI, SPI-1, SPI-12, SPI-13, SPI-14, SPI-2, SPI-3, SPI-4, SPI-5, SPI-9	acrA, acrB, acrD, actP/yjcG, arsR, baeR, baeS, bcr, bhsA/ycfR/comC, copA, corA, corB, corC, corD, cpxA, cpxR, cueP, cueR/ybbI, cuiD, emrB, emrD, emrR, fabI, fieF/yiip, gesA, gesB, glpF, golS, golT, ibpA, iclR, marA, marR, mdfA/cmr, mdtA, mdtB, mdtC, mdtG/yceE, mdtK/ydhE, mgtA, mntH/yfeP, mntP/yebN, mntR, modB, modC, nikR, opmD/nmpC, ostA/lptD, oxyRkp, phoB, pitA, pmrG, pstA, pstB, pstC, pstS, rcn…
GCA_001690095.1_ASM169009v1	2009	NA	GenBank	Heidelberg	15	IncX1_1__EU370913, IncI1_1_Alpha_AP005147	blaCMY-2_1_X91840, fosA7_1_LAPJ01000014	C63PI, SPI-1, SPI-12, SPI-13, SPI-14, SPI-2, SPI-3, SPI-4, SPI-5, SPI-9	acrA, acrB, acrD, actP/yjcG, arsR, baeR, baeS, bcr, bhsA/ycfR/comC, copA, corA, corB, corC, corD, cpxA, cpxR, cueP, cueR/ybbI, cuiD, emrB, emrD, emrR, fabI, fieF/yiip, gesA, gesB, glpF, golS, golT, ibpA, iclR, marA, marR, mdfA/cmr, mdtA, mdtB, mdtC, mdtG/yceE, mdtK/ydhE, mgtA, mntH/yfeP, mntP/yebN, mntR, modB, modC, nikR, opmD/nmpC, ostA/lptD, oxyRkp, phoB, pitA, pmrG, pstA, pstB, pstC, pstS, rcn…
GCA_001690115.1_ASM169011v1	2009	NA	GenBank	Heidelberg	15	IncI1_1_Alpha_AP005147, ColpVC_1__JX133088, IncX1_1__EU370913	blaCMY-2_1_X91840, fosA7_1_LAPJ01000014	C63PI, SPI-1, SPI-12, SPI-13, SPI-14, SPI-2, SPI-3, SPI-4, SPI-5, SPI-9	acrA, acrB, acrD, actP/yjcG, arsR, baeR, baeS, bcr, bhsA/ycfR/comC, copA, corA, corB, corC, corD, cpxA, cpxR, cueP, cueR/ybbI, cuiD, emrB, emrD, emrR, fabI, fieF/yiip, gesA, gesB, glpF, golS, golT, ibpA, iclR, marA, marR, mdfA/cmr, mdtA, mdtB, mdtC, mdtG/yceE, mdtK/ydhE, mgtA, mntH/yfeP, mntP/yebN, mntR, modB, modC, nikR, opmD/nmpC, ostA/lptD, oxyRkp, phoB, pitA, pmrG, pstA, pstB, pstC, pstS, rcn…
GCA_001690135.1_ASM169013v1	2009	NA	GenBank	Heidelberg	15	IncHI2A_1__BX664015, IncHI2_1__BX664015, Col440I_1__CP023920.1, IncX1_1__EU370913	blaTEM-1B_1_JF910132, blaTEM-1B_1_JF910132, catA2_1_X53796, aph(6)-Id_1_M28829, dfrA18_1_AJ310778, sul1_2_CP002151, qnrB2_1_DQ351242, sul1_2_CP002151, ere(A)_2_AF099140, aac(6')-IIc_1_AF162771, aph(3')-Ia_1_V00359, fosA7_1_LAPJ01000014	C63PI, SPI-1, SPI-12, SPI-13, SPI-14, SPI-2, SPI-3, SPI-4, SPI-5, SPI-9	acrA, acrB, acrD, actP/yjcG, arsC, arsR, baeR, baeS, bcr, bhsA/ycfR/comC, copA, corA, corB, corC, corD, cpxA, cpxR, cueP, cueR/ybbI, cuiD, emrB, emrD, emrR, fabI, fieF/yiip, gesA, gesB, glpF, golS, golT, ibpA, iclR, marA, marR, mdfA/cmr, mdtA, mdtB, mdtC, mdtG/yceE, mdtK/ydhE, merA, merE, merT, mgtA, mntH/yfeP, mntP/yebN, mntR, modB, modC, nikR, opmD/nmpC, ostA/lptD, oxyRkp, pcoE, pcoS, phoB, pit…
GCA_001692495.1_ASM169249v1	2003	NA	GenBank	Heidelberg	15	IncX1_1__EU370913	fosA7_1_LAPJ01000014	C63PI, SPI-1, SPI-12, SPI-13, SPI-14, SPI-2, SPI-3, SPI-4, SPI-5, SPI-9	acrA, acrB, acrD, actP/yjcG, arsR, baeR, baeS, bcr, bhsA/ycfR/comC, copA, corA, corB, corC, corD, cpxA, cpxR, cueP, cueR/ybbI, cuiD, emrB, emrD, emrR, fabI, fieF/yiip, gesA, gesB, glpF, golS, golT, ibpA, iclR, marA, marR, mdfA/cmr, mdtA, mdtB, mdtC, mdtG/yceE, mdtK/ydhE, mgtA, mntH/yfeP, mntP/yebN, mntR, modB, modC, nikR, opmD/nmpC, ostA/lptD, oxyRkp, phoB, pitA, pmrG, pstA, pstB, pstC, pstS, rcn…
GCA_001692515.1_ASM169251v1	2013	NA	GenBank	Heidelberg	15	ColpVC_1__JX133088, IncX1_1__EU370913	fosA7_1_LAPJ01000014	C63PI, SPI-1, SPI-12, SPI-13, SPI-14, SPI-2, SPI-3, SPI-4, SPI-5, SPI-9	acrA, acrB, acrD, actP/yjcG, arsR, baeR, baeS, bcr, bhsA/ycfR/comC, copA, corA, corB, corC, corD, cpxA, cpxR, cueP, cueR/ybbI, cuiD, emrB, emrD, emrR, fabI, fieF/yiip, gesA, gesB, glpF, golS, golT, ibpA, iclR, marA, marR, mdfA/cmr, mdtA, mdtB, mdtC, mdtG/yceE, mdtK/ydhE, mgtA, mntH/yfeP, mntP/yebN, mntR, modB, modC, nikR, opmD/nmpC, ostA/lptD, oxyRkp, phoB, pitA, pmrG, pstA, pstB, pstC, pstS, rcn…
GCA_001692535.1_ASM169253v1	2013	NA	GenBank	Heidelberg	15	IncX1_1__EU370913	fosA7_1_LAPJ01000014	C63PI, SPI-1, SPI-12, SPI-13, SPI-14, SPI-2, SPI-3, SPI-4, SPI-5, SPI-9	acrA, acrB, acrD, actP/yjcG, arsR, baeR, baeS, bcr, bhsA/ycfR/comC, copA, corA, corB, corC, corD, cpxA, cpxR, cueP, cueR/ybbI, cuiD, emrB, emrD, emrR, fabI, fieF/yiip, gesA, gesB, glpF, golS, golT, ibpA, iclR, marA, marR, mdfA/cmr, mdtA, mdtB, mdtC, mdtK/ydhE, mgtA, mntH/yfeP, mntP/yebN, mntR, modB, modC, nikR, opmD/nmpC, ostA/lptD, oxyRkp, phoB, pitA, pmrG, pstA, pstB, pstC, pstS, rcnR/yohL, rob…
GCA_001692555.1_ASM169255v1	2003	NA	GenBank	Heidelberg	15	IncX1_1__EU370913	fosA7_1_LAPJ01000014	C63PI, SPI-1, SPI-12, SPI-13, SPI-14, SPI-2, SPI-3, SPI-4, SPI-5, SPI-9	acrA, acrB, acrD, actP/yjcG, arsR, baeR, baeS, bcr, bhsA/ycfR/comC, copA, corA, corB, corC, corD, cpxA, cpxR, cueP, cueR/ybbI, cuiD, emrB, emrD, emrR, fabI, fieF/yiip, gesA, gesB, glpF, golS, golT, ibpA, iclR, marA, marR, mdfA/cmr, mdtA, mdtB, mdtC, mdtG/yceE, mdtK/ydhE, mgtA, mntH/yfeP, mntP/yebN, mntR, modB, modC, nikR, opmD/nmpC, ostA/lptD, oxyRkp, phoB, pitA, pmrG, pstA, pstB, pstC, pstS, rcn…
GCA_001692575.1_ASM169257v1	2013	NA	GenBank	Heidelberg	15	ColpVC_1__JX133088, IncX1_1__EU370913, IncI1_1_Alpha_AP005147	blaCMY-2_1_X91840, fosA7_1_LAPJ01000014	C63PI, SPI-1, SPI-12, SPI-13, SPI-14, SPI-2, SPI-3, SPI-4, SPI-5, SPI-9	acrA, acrB, acrD, actP/yjcG, arsR, baeR, baeS, bcr, bhsA/ycfR/comC, copA, corA, corB, corC, corD, cpxA, cpxR, cueP, cueR/ybbI, cuiD, emrB, emrD, emrR, fabI, fieF/yiip, gesA, gesB, glpF, golS, golT, ibpA, iclR, marA, marR, mdfA/cmr, mdtA, mdtB, mdtC, mdtG/yceE, mdtK/ydhE, mgtA, mntH/yfeP, mntP/yebN, mntR, modB, modC, nikR, opmD/nmpC, ostA/lptD, oxyRkp, phoB, pitA, pmrG, pstA, pstB, pstC, pstS, rcn…
GCA_001692595.1_ASM169259v1	2013	NA	GenBank	Heidelberg	15	ColpVC_1__JX133088, IncX1_1__EU370913, IncI1_1_Alpha_AP005147	blaCMY-2_1_X91840, fosA7_1_LAPJ01000014	C63PI, SPI-1, SPI-12, SPI-13, SPI-14, SPI-2, SPI-3, SPI-4, SPI-5, SPI-9	acrA, acrB, acrD, actP/yjcG, arsR, baeR, baeS, bcr, bhsA/ycfR/comC, copA, corA, corB, corC, corD, cpxA, cpxR, cueP, cueR/ybbI, cuiD, emrB, emrD, emrR, fabI, fieF/yiip, gesA, gesB, glpF, golS, golT, ibpA, iclR, marA, marR, mdfA/cmr, mdtA, mdtB, mdtC, mdtG/yceE, mdtK/ydhE, mgtA, mntH/yfeP, mntP/yebN, mntR, modB, modC, nikR, opmD/nmpC, ostA/lptD, oxyRkp, phoB, pitA, pmrG, pstA, pstB, pstC, pstS, rcn…
GCA_001692615.1_ASM169261v1	2013	NA	GenBank	Heidelberg	15	ColpVC_1__JX133088, IncX1_1__EU370913	fosA7_1_LAPJ01000014	C63PI, SPI-1, SPI-12, SPI-13, SPI-14, SPI-2, SPI-3, SPI-4, SPI-5, SPI-9	acrA, acrB, acrD, actP/yjcG, arsR, baeR, baeS, bcr, bhsA/ycfR/comC, copA, corA, corB, corC, corD, cpxA, cpxR, cueP, cueR/ybbI, cuiD, emrB, emrD, emrR, fabI, fieF/yiip, gesA, gesB, glpF, golS, golT, ibpA, iclR, marA, marR, mdfA/cmr, mdtA, mdtB, mdtC, mdtG/yceE, mdtK/ydhE, mgtA, mntH/yfeP, mntP/yebN, mntR, modB, modC, nikR, opmD/nmpC, ostA/lptD, oxyRkp, phoB, pitA, pmrG, pstA, pstB, pstC, pstS, rcn…
GCA_001692635.1_ASM169263v1	2013	NA	GenBank	Heidelberg	15	IncX1_1__EU370913	fosA7_1_LAPJ01000014	C63PI, SPI-1, SPI-12, SPI-13, SPI-14, SPI-2, SPI-3, SPI-4, SPI-5, SPI-9	acrA, acrB, acrD, actP/yjcG, arsR, baeR, baeS, bcr, bhsA/ycfR/comC, copA, corA, corB, corC, corD, cpxA, cpxR, cueP, cueR/ybbI, cuiD, emrB, emrD, emrR, fabI, fieF/yiip, gesA, gesB, glpF, golS, golT, ibpA, iclR, marA, marR, mdfA/cmr, mdtA, mdtB, mdtC, mdtK/ydhE, mgtA, mntH/yfeP, mntP/yebN, mntR, modB, modC, nikR, opmD/nmpC, ostA/lptD, oxyRkp, phoB, pitA, pmrG, pstA, pstB, pstC, pstS, rcnR/yohL, rob…
GCA_001692655.1_ASM169265v1	2014	NA	GenBank	Heidelberg	15	ColpVC_1__JX133088, IncX1_1__EU370913, IncI1_1_Alpha_AP005147	aac(3)-VIa_1_M88012, aadA1_3_JQ414041, fosA7_1_LAPJ01000014	C63PI, SPI-1, SPI-12, SPI-13, SPI-14, SPI-2, SPI-3, SPI-5, SPI-9	acrA, acrB, acrD, actP/yjcG, arsR, baeR, baeS, bcr, bhsA/ycfR/comC, copA, corA, corB, corC, corD, cpxA, cpxR, cueP, cueR/ybbI, cuiD, emrB, emrD, emrR, fabI, fieF/yiip, gesA, gesB, glpF, golS, golT, ibpA, iclR, marA, marR, mdfA/cmr, mdtA, mdtB, mdtC, mdtG/yceE, mdtK/ydhE, merR, merT, mgtA, mntH/yfeP, mntP/yebN, mntR, modB, modC, nikR, opmD/nmpC, ostA/lptD, oxyRkp, phoB, pitA, pmrG, pstA, pstB, pst…
GCA_001705365.1_ASM170536v1	2004	NA	GenBank	Typhimurium	19	IncFIB(S)_1__FN432031, IncFII(S)_1__CP000858		C63PI, SPI-1, SPI-12, SPI-13, SPI-14, SPI-3, SPI-4, SPI-5, SPI-9	acrA, acrB, acrD, actP/yjcG, baeR, baeS, bcr, bhsA/ycfR/comC, copA, corA, corB, corC, corD, cpxA, cpxR, cueP, cueR/ybbI, cuiD, emrB, emrD, emrR, fabI, fieF/yiip, gesA, gesB, gesC, glpF, golS, golT, ibpA, iclR, marA, marR, mdfA/cmr, mdtA, mdtB, mdtC, mdtG/yceE, mdtK/ydhE, mgtA, mntH/yfeP, mntP/yebN, mntR, modB, modC, nikR, opmD/nmpC, ostA/lptD, oxyRkp, phoB, pitA, pmrG, pstA, pstB, pstC, pstS, rcn…
GCA_001729225.1_ASM172922v1	2013	NA	GenBank	Typhimurium	19	Col156_1__NC_009781, IncI1_1_Alpha_AP005147, IncFII_1__AY458016, IncFIB(S)_1__FN432031, IncFII(S)_1__CP000858	blaCTX-M-27_1_EU916273	C63PI, SPI-1, SPI-12, SPI-13, SPI-14, SPI-2, SPI-3, SPI-4, SPI-5, SPI-9	acrA, acrB, acrD, actP/yjcG, baeR, baeS, bcr, bhsA/ycfR/comC, copA, corA, corB, corC, corD, cpxA, cpxR, cueP, cueR/ybbI, cuiD, emrB, emrD, emrR, fabI, fieF/yiip, gesA, gesB, glpF, golS, golT, ibpA, iclR, marA, marR, mdfA/cmr, mdtA, mdtB, mdtC, mdtG/yceE, mdtK/ydhE, mgtA, mntH/yfeP, mntP/yebN, mntR, modB, modC, nikR, opmD/nmpC, ostA/lptD, oxyRkp, phoB, pitA, pmrG, pstA, pstB, pstC, pstS, rcnR/yohL…
GCA_001886995.1_ASM188699v1	2007	NA	GenBank	Typhimurium		IncFIB(S)_1__FN432031, IncFII(S)_1__CP000858, ColpVC_1__JX133088		C63PI, SPI-1, SPI-12, SPI-13, SPI-14, SPI-2, SPI-3, SPI-5, SPI-9	acrA, acrB, acrD, actP/yjcG, baeR, baeS, bcr, bhsA/ycfR/comC, copA, corA, corC, corD, cpxA, cpxR, cueP, cueR/ybbI, cuiD, emrB, emrD, emrR, fabI, fieF/yiip, gesA, gesB, glpF, golS, golT, ibpA, iclR, marA, marR, mdfA/cmr, mdtA, mdtB, mdtC, mdtG/yceE, mdtK/ydhE, mgtA, mntH/yfeP, mntP/yebN, mntR, modB, modC, nikR, opmD/nmpC, ostA/lptD, oxyRkp, phoB, pitA, pmrG, pstA, pstB, pstC, pstS, rcnR/yohL, robA…
GCA_001887015.1_ASM188701v1	2007	NA	GenBank	Typhimurium	99	IncFIB(S)_1__FN432031, IncFII(S)_1__CP000858		C63PI, SPI-1, SPI-13, SPI-14, SPI-2, SPI-3, SPI-4, SPI-5, SPI-9	acrA, acrB, acrD, actP/yjcG, baeR, baeS, bcr, bhsA/ycfR/comC, copA, corA, corB, corC, corD, cpxA, cpxR, cueP, cueR/ybbI, cuiD, emrB, emrD, emrR, fabI, fieF/yiip, gesA, gesB, glpF, golS, golT, ibpA, iclR, marA, marR, mdfA/cmr, mdtA, mdtB, mdtC, mdtG/yceE, mdtK/ydhE, mgtA, mntH/yfeP, mntP/yebN, mntR, modB, modC, nikR, opmD/nmpC, ostA/lptD, oxyRkp, phoB, pitA, pmrG, pstA, pstB, pstC, pstS, rcnR/yohL…
GCA_001890165.1_ASM189016v1	NA	NA	GenBank	Newport	350	IncFII(p96A)_1_p96A_JQ418521		C63PI, SPI-1, SPI-12, SPI-13, SPI-14, SPI-2, SPI-3, SPI-4, SPI-5, SPI-9	acrA, acrB, acrD, actP/yjcG, baeR, baeS, bcr, bhsA/ycfR/comC, copA, corA, corB, corC, corD, cpxA, cpxR, cueP, cueR/ybbI, cuiD, emrB, emrD, emrR, fabI, fieF/yiip, gesA, gesB, glpF, golS, golT, ibpA, iclR, marA, marR, mdfA/cmr, mdtA, mdtB, mdtC, mdtG/yceE, mdtK/ydhE, mgtA, mntH/yfeP, mntP/yebN, mntR, modB, modC, nikR, opmD/nmpC, ostA/lptD, oxyRkp, phoB, pitA, pmrG, pstA, pstB, pstC, pstS, rcnR/yohL…
GCA_001890185.1_ASM189018v1	2007	NA	GenBank	Newport	45	IncA/C2_1__JN157804	floR_2_AF118107, tet(A)_4_AJ517790, aph(6)-Id_1_M28829, aph(3'')-Ib_5_AF321551, sul2_2_GQ421466, blaCMY-2_1_X91840, blaCMY-2_1_X91840, sul1_2_CP002151, dfrA12_1_AB571791	C63PI, SPI-1, SPI-12, SPI-13, SPI-14, SPI-2, SPI-3, SPI-4, SPI-5, SPI-9	acrA, acrB, acrD, actP/yjcG, baeR, baeS, bcr, bhsA/ycfR/comC, copA, corA, corB, corC, corD, cpxA, cpxR, cueP, cueR/ybbI, cuiD, emrB, emrD, emrR, fabI, fieF/yiip, gesA, gesB, glpF, golS, golT, ibpA, iclR, marA, marR, mdfA/cmr, mdtA, mdtB, mdtC, mdtG/yceE, mdtK/ydhE, mgtA, mntH/yfeP, mntP/yebN, mntR, modB, modC, nikR, opmD/nmpC, ostA/lptD, oxyRkp, phoB, pitA, pmrG, pstA, pstB, pstC, pstS, qacEdelta…
GCA_001890445.1_ASM189044v1	2006	NA	GenBank	Newport	83			C63PI, SPI-1, SPI-12, SPI-13, SPI-14, SPI-2, SPI-3, SPI-4, SPI-5, SPI-9	acrA, acrB, acrD, actP/yjcG, baeR, baeS, bcr, bhsA/ycfR/comC, copA, corA, corB, corC, corD, cpxA, cpxR, cueP, cueR/ybbI, cuiD, emrB, emrD, emrR, fabI, fieF/yiip, gesA, gesB, glpF, golS, golT, ibpA, iclR, marA, marR, mdfA/cmr, mdtA, mdtB, mdtC, mdtG/yceE, mdtK/ydhE, mgtA, mntH/yfeP, mntP/yebN, mntR, modB, modC, nikR, opmD/nmpC, ostA/lptD, oxyRkp, phoB, pitA, pmrG, pstA, pstB, pstC, pstS, rcnR/yohL…
GCA_001922165.1_ASM192216v1	2000	NA	GenBank	Newport	45			C63PI, SPI-1, SPI-12, SPI-13, SPI-14, SPI-2, SPI-3, SPI-4, SPI-5, SPI-9	acrA, acrB, acrD, actP/yjcG, baeR, baeS, bcr, bhsA/ycfR/comC, copA, corA, corB, corC, corD, cpxA, cpxR, cueP, cueR/ybbI, cuiD, emrB, emrD, emrR, fabI, fieF/yiip, gesA, gesB, glpF, golS, golT, ibpA, iclR, marA, marR, mdfA/cmr, mdtA, mdtB, mdtC, mdtG/yceE, mdtK/ydhE, mgtA, mntH/yfeP, mntP/yebN, mntR, modB, modC, nikR, opmD/nmpC, ostA/lptD, oxyRkp, phoB, pitA, pmrG, pstA, pstB, pstC, pstS, rcnR/yohL…
GCA_001922185.1_ASM192218v1	2010	NA	GenBank	Typhimurium	19			C63PI, SPI-1, SPI-12, SPI-13, SPI-14, SPI-2, SPI-3, SPI-5, SPI-9	acrA, acrB, acrD, actP/yjcG, baeR, baeS, bcr, bhsA/ycfR/comC, copA, corA, corB, corC, corD, cpxA, cpxR, cueP, cueR/ybbI, cuiD, emrB, emrD, emrR, fabI, fieF/yiip, gesA, gesB, glpF, golS, golT, ibpA, iclR, marA, marR, mdfA/cmr, mdtA, mdtB, mdtC, mdtG/yceE, mdtK/ydhE, mgtA, mntH/yfeP, mntP/yebN, mntR, modB, modC, nikR, opmD/nmpC, ostA/lptD, oxyRkp, phoB, pitA, pmrG, pstA, pstB, pstC, pstS, rcnR/yohL…
GCA_001953035.1_ASM195303v1	NA	NA	GenBank	Dublin	4406	IncX1_1__EU370913, IncFII(S)_1__CP000858		C63PI, SPI-1, SPI-12, SPI-13, SPI-14, SPI-2, SPI-3, SPI-4, SPI-5, SPI-9	acrA, acrB, acrD, actP/yjcG, baeR, baeS, bcr, bhsA/ycfR/comC, copA, corA, corB, corC, corD, cpxA, cpxR, cueP, cueR/ybbI, cuiD, emrB, emrD, emrR, fabI, fieF/yiip, gesA, gesB, glpF, golS, golT, ibpA, iclR, marA, marR, mdfA/cmr, mdtA, mdtB, mdtC, mdtK/ydhE, mgtA, mntH/yfeP, mntP/yebN, mntR, modB, modC, nikR, opmD/nmpC, ostA/lptD, oxyRkp, phoB, pitA, pmrG, pstA, pstB, pstC, pstS, rcnR/yohL, robA, rpo…
GCA_001973275.2_ASM197327v2	1996	NA	GenBank	Enteritidis	11	IncFIB(S)_1__FN432031, IncFII(S)_1__CP000858		C63PI, SPI-1, SPI-12, SPI-13, SPI-14, SPI-2, SPI-3, SPI-4, SPI-5, SPI-9	acrA, acrB, acrD, actP/yjcG, baeR, baeS, bcr, bhsA/ycfR/comC, copA, corA, corB, corC, corD, cpxA, cpxR, cueP, cueR/ybbI, cuiD, emrB, emrD, emrR, fabI, fieF/yiip, gesA, gesB, glpF, golS, golT, ibpA, iclR, marA, marR, mdfA/cmr, mdtA, mdtB, mdtC, mdtG/yceE, mdtK/ydhE, mgtA, mntH/yfeP, mntP/yebN, mntR, modB, modC, nikR, opmD/nmpC, ostA/lptD, oxyRkp, phoB, pitA, pmrG, pstA, pstB, pstC, pstS, rcnR/yohL…
GCA_001989635.1_ASM198963v1	2015	NA	GenBank	Typhimurium	34	IncHI2A_1__BX664015, IncHI2_1__BX664015, IncFII_1__AY458016	mph(A)_1_D16251, blaTEM-1B_1_JF910132, blaCTX-M-65_2_GQ456158, floR_2_AF118107, sul2_2_GQ421466, tet(M)_8_X04388, blaTEM-1B_1_JF910132, lnu(F)_1_EU118119, aadA17_1_FJ460181, aac(3)-IId_1_EU022314, tet(B)_4_AF326777	C63PI, SPI-1, SPI-12, SPI-13, SPI-14, SPI-2, SPI-3, SPI-4, SPI-5, SPI-9	acrA, acrB, acrD, actP/yjcG, arsA, arsB, arsC, arsD, arsR, baeR, baeS, bcr, bhsA/ycfR/comC, copA, corA, corB, corC, corD, cpxA, cpxR, cueP, cueR/ybbI, cuiD, emrB, emrD, emrR, fabI, fieF/yiip, gesA, gesB, glpF, golS, golT, ibpA, iclR, marA, marR, mdtA, mdtB, mdtC, mdtG/yceE, mdtK/ydhE, mgtA, mntH/yfeP, mntP/yebN, mntR, modB, modC, nikR, opmD/nmpC, ostA/lptD, oxyRkp, pcoA, pcoB, pcoC, pcoD, pcoR, p…
GCA_002009155.1_ASM200915v1	2009	NA	GenBank	Typhimurium	19	IncFIB(S)_1__FN432031, IncFII(S)_1__CP000858		C63PI, SPI-1, SPI-12, SPI-13, SPI-14, SPI-2, SPI-3, SPI-5, SPI-9	acrA, acrB, acrD, actP/yjcG, baeR, baeS, bcr, bhsA/ycfR/comC, copA, corA, corB, corC, corD, cpxA, cpxR, cueP, cueR/ybbI, cuiD, emrB, emrD, emrR, fabI, fieF/yiip, gesA, gesB, glpF, golS, golT, ibpA, iclR, marA, marR, mdfA/cmr, mdtA, mdtB, mdtC, mdtG/yceE, mdtK/ydhE, mgtA, mntH/yfeP, mntP/yebN, mntR, modB, modC, nikR, opmD/nmpC, ostA/lptD, oxyRkp, phoB, pitA, pmrG, pstA, pstB, pstC, pstS, rcnR/yohL…
GCA_002209225.2_ASM220922v2	2012	NA	GenBank	Typhimurium	19	IncFIB(S)_1__FN432031, IncFII(S)_1__CP000858, IncX1_1__EU370913	tet(A)_4_AJ517790, sul2_2_GQ421466, aph(3'')-Ib_5_AF321551, aph(6)-Id_1_M28829, blaTEM-1B_1_JF910132, dfrA5_1_X12868	C63PI, SPI-1, SPI-12, SPI-13, SPI-14, SPI-2, SPI-3, SPI-4, SPI-5, SPI-9	acrA, acrB, acrD, actP/yjcG, baeR, baeS, bcr, bhsA/ycfR/comC, copA, corA, corB, corC, corD, cpxA, cpxR, cueP, cueR/ybbI, cuiD, emrB, emrD, emrR, fabI, fieF/yiip, gesA, gesB, glpF, golS, golT, ibpA, iclR, marA, marR, mdfA/cmr, mdtA, mdtB, mdtC, mdtG/yceE, mdtK/ydhE, mgtA, mntH/yfeP, mntP/yebN, mntR, modB, modC, nikR, opmD/nmpC, ostA/lptD, oxyRkp, phoB, pitA, pmrG, pstA, pstB, pstC, pstS, rcnR/yohL…
GCA_002210025.1_ASM221002v1	2014	NA	GenBank	Typhimurium	34	IncHI2A_1__BX664015, IncN_1__AY046276, IncHI2_1__BX664015	aph(6)-Id_1_M28829, strA_1_M96392, tet(A)_4_AJ517790, blaTEM-1B_1_JF910132, sul3_2_AJ459418, aadA1_3_JQ414041, cmlA1_1_M64556, aadA2_1_X68227, tet(A)_4_AJ517790, dfrA12_1_AB571791, aadA2_2_JQ364967, aph(3')-IIa_1_X57709, blaTEM-1B_1_JF910132, aph(6)-Id_1_M28829, aph(3'')-Ib_5_AF321551, sul2_3_HQ840942, tet(B)_4_AF326777	C63PI, SPI-1, SPI-12, SPI-13, SPI-14, SPI-2, SPI-3, SPI-4, SPI-5, SPI-9	acrA, acrB, acrD, actP/yjcG, arsA, arsB, arsC, arsD, arsR, baeR, baeS, bcr, bhsA/ycfR/comC, copA, corA, corB, corC, corD, cpxA, cpxR, cueP, cueR/ybbI, cuiD, emrB, emrD, emrR, fabI, fieF/yiip, gesA, gesB, glpF, golS, golT, ibpA, iclR, marA, marR, mdfA/cmr, mdtA, mdtB, mdtC, mdtG/yceE, mdtK/ydhE, merR, merT, mgtA, mntH/yfeP, mntP/yebN, mntR, modB, modC, nikR, opmD/nmpC, ostA/lptD, oxyRkp, pcoA, pco…
GCA_002220345.1_ASM222034v1	2014	NA	GenBank	Enteritidis	11			C63PI, SPI-1, SPI-12, SPI-13, SPI-14, SPI-2, SPI-3, SPI-4, SPI-5, SPI-9	acrA, acrB, acrD, actP/yjcG, baeR, baeS, bcr, bhsA/ycfR/comC, copA, corA, corB, corC, corD, cpxA, cpxR, cueP, cueR/ybbI, cuiD, emrB, emrD, emrR, fabI, fieF/yiip, gesA, gesB, glpF, golS, golT, ibpA, iclR, marA, marR, mdfA/cmr, mdtA, mdtB, mdtC, mdtG/yceE, mdtK/ydhE, mgtA, mntH/yfeP, mntP/yebN, mntR, modB, modC, nikR, opmD/nmpC, ostA/lptD, oxyRkp, phoB, pitA, pmrG, pstA, pstB, pstC, pstS, rcnR/yohL…
GCA_002313125.1_ASM231312v1	2016	NA	GenBank	Typhimurium	34	IncQ1_1__M28829.1, IncHI2A_1__BX664015, IncHI2_1__BX664015	mcr-1_1_KP347127, aadA2_1_X68227, cmlA1_1_M64556, ant(3'')-Ia_1_X02340, sul3_2_AJ459418, dfrA12_1_AB571791, aadA2_2_JQ364967, aph(6)-Id_1_M28829, aph(3'')-Ib_5_AF321551, sul2_3_HQ840942, tet(B)_4_AF326777	C63PI, SPI-1, SPI-12, SPI-13, SPI-14, SPI-2, SPI-3, SPI-4, SPI-5, SPI-9	acrA, acrB, acrD, actP/yjcG, arsA, arsB, arsC, arsD, arsR, baeR, baeS, bcr, bhsA/ycfR/comC, copA, corA, corB, corC, corD, cpxA, cpxR, cueP, cueR/ybbI, cuiD, emrB, emrD, emrR, fabI, fieF/yiip, gesA, gesB, glpF, golS, golT, ibpA, iclR, marA, marR, mdfA/cmr, mdtA, mdtB, mdtC, mdtG/yceE, mdtK/ydhE, merR, merT, mgtA, mntH/yfeP, mntP/yebN, mntR, modB, modC, nikR, opmD/nmpC, ostA/lptD, oxyRkp, pcoA, pco…
GCA_002760915.1_ASM276091v1	1956	NA	GenBank	Enteritidis	11	IncFIB(S)_1__FN432031, IncFII(S)_1__CP000858		SPI-1, SPI-12, SPI-13, SPI-14, SPI-2, SPI-3, SPI-4, SPI-5, SPI-9	acrA, acrB, acrD, actP/yjcG, baeR, baeS, bcr, bhsA/ycfR/comC, copA, corA, corB, corC, corD, cpxA, cpxR, cueP, cueR/ybbI, cuiD, emrB, emrD, emrR, fabI, fieF/yiip, gesA, gesB, glpF, golS, golT, ibpA, iclR, marA, marR, mdfA/cmr, mdtA, mdtB, mdtC, mdtG/yceE, mdtK/ydhE, mgtA, mntH/yfeP, mntP/yebN, mntR, modB, modC, nikR, opmD/nmpC, ostA/lptD, oxyRkp, phoB, pitA, pmrG, pstA, pstB, pstC, pstS, rcnR/yohL…
GCA_002760935.1_ASM276093v1	1970	NA	GenBank	Enteritidis	11	IncFIB(S)_1__FN432031, IncFII(S)_1__CP000858		C63PI, SPI-1, SPI-12, SPI-13, SPI-14, SPI-2, SPI-3, SPI-4, SPI-5, SPI-9	acrA, acrB, acrD, actP/yjcG, baeR, baeS, bcr, bhsA/ycfR/comC, copA, corA, corB, corC, corD, cpxA, cpxR, cueP, cueR/ybbI, cuiD, emrB, emrD, emrR, fabI, fieF/yiip, gesA, gesB, glpF, golS, golT, ibpA, iclR, marA, marR, mdfA/cmr, mdtA, mdtB, mdtC, mdtG/yceE, mdtK/ydhE, mgtA, mntH/yfeP, mntP/yebN, mntR, modB, modC, nikR, opmD/nmpC, ostA/lptD, oxyRkp, phoB, pitA, pmrG, pstA, pstB, pstC, pstS, rcnR/yohL…
GCA_002760955.1_ASM276095v1	1974	NA	GenBank	Enteritidis	11	IncN_1__AY046276, IncFII_1__AY458016	strA_1_M96392, aph(6)-Id_1_M28829, strA_1_M96392, aph(6)-Id_1_M28829, tet(A)_4_AJ517790, blaTEM-1B_1_JF910132	C63PI, SPI-1, SPI-12, SPI-13, SPI-14, SPI-2, SPI-3, SPI-4, SPI-5, SPI-9	acrA, acrB, acrD, actP/yjcG, baeR, baeS, bcr, bhsA/ycfR/comC, copA, corA, corB, corC, corD, cpxA, cpxR, cueP, cueR/ybbI, cuiD, emrB, emrD, emrR, fabI, fieF/yiip, gesA, gesB, glpF, golS, golT, ibpA, iclR, marA, marR, mdfA/cmr, mdtA, mdtB, mdtC, mdtG/yceE, mdtK/ydhE, mgtA, mntH/yfeP, mntP/yebN, mntR, modB, modC, nikR, opmD/nmpC, ostA/lptD, oxyRkp, phoB, pitA, pmrG, pstA, pstB, pstC, pstS, rcnR/yohL…
GCA_002760975.1_ASM276097v1	1977	NA	GenBank	Enteritidis	11			C63PI, SPI-1, SPI-12, SPI-13, SPI-14, SPI-2, SPI-3, SPI-4, SPI-5, SPI-9	acrA, acrB, acrD, actP/yjcG, baeR, baeS, bcr, bhsA/ycfR/comC, copA, corA, corB, corC, corD, cpxA, cpxR, cueP, cueR/ybbI, cuiD, cutA, emrB, emrD, emrR, fabI, fieF/yiip, gesA, gesB, glpF, golS, golT, ibpA, iclR, marA, marR, mdfA/cmr, mdtA, mdtB, mdtC, mdtG/yceE, mdtK/ydhE, mgtA, mntH/yfeP, mntP/yebN, mntR, modB, modC, nikR, opmD/nmpC, ostA/lptD, oxyRkp, phoB, pitA, pmrG, pstA, pstB, pstC, pstS, rcn…
GCA_002760995.1_ASM276099v1	1979	NA	GenBank	Enteritidis	11	IncN_1__AY046276	blaTEM-1B_1_JF910132, aph(6)-Id_1_M28829, strA_1_M96392	C63PI, SPI-1, SPI-12, SPI-13, SPI-14, SPI-2, SPI-3, SPI-4, SPI-5, SPI-9	acrA, acrB, acrD, actP/yjcG, baeR, baeS, bcr, bhsA/ycfR/comC, copA, corA, corB, corC, corD, cpxA, cpxR, cueP, cueR/ybbI, cuiD, emrB, emrD, emrR, fabI, fieF/yiip, gesA, gesB, glpF, golS, golT, ibpA, iclR, marA, marR, mdfA/cmr, mdtA, mdtB, mdtC, mdtG/yceE, mdtK/ydhE, mgtA, mntH/yfeP, mntP/yebN, mntR, modB, modC, nikR, opmD/nmpC, ostA/lptD, oxyRkp, phoB, pitA, pmrG, pstA, pstB, pstC, pstS, rcnR/yohL…
GCA_002761015.1_ASM276101v1	1981	NA	GenBank	Enteritidis	11			C63PI, SPI-1, SPI-12, SPI-13, SPI-14, SPI-2, SPI-3, SPI-4, SPI-5, SPI-9	acrA, acrB, acrD, actP/yjcG, baeR, baeS, bcr, bhsA/ycfR/comC, copA, corA, corB, corC, corD, cpxA, cpxR, cueP, cueR/ybbI, cuiD, emrB, emrD, emrR, fabI, fieF/yiip, gesA, gesB, glpF, golS, golT, ibpA, iclR, marA, marR, mdfA/cmr, mdtA, mdtB, mdtC, mdtG/yceE, mdtK/ydhE, mgtA, mntH/yfeP, mntP/yebN, mntR, modB, modC, nikR, opmD/nmpC, ostA/lptD, oxyRkp, phoB, pitA, pmrG, pstA, pstB, pstC, pstS, rcnR/yohL…
GCA_002761035.1_ASM276103v1	1981	NA	GenBank	Enteritidis	11	IncFIB(S)_1__FN432031, IncHI1B(R27)_1_R27_AF250878, IncHI1A_1__AF250878, IncFIA(HI1)_1_HI1_AF250878, IncFII(S)_1__CP000858, FIA(pBK30683)_1__KF954760	catA1_1_V00622, blaTEM-1B_1_JF910132, aph(6)-Id_1_M28829, tet(B)_4_AF326777	C63PI, SPI-1, SPI-12, SPI-13, SPI-14, SPI-2, SPI-3, SPI-4, SPI-5, SPI-9	acrA, acrB, acrD, actP/yjcG, baeR, baeS, bcr, bhsA/ycfR/comC, copA, corA, corA, corB, corC, corD, cpxA, cpxR, cueP, cueR/ybbI, cuiD, emrB, emrD, emrR, fabI, fieF/yiip, gesA, gesB, glpF, golS, golT, ibpA, iclR, marA, marR, mdfA/cmr, mdtA, mdtB, mdtC, mdtG/yceE, mdtK/ydhE, mgtA, mntH/yfeP, mntP/yebN, mntR, modB, modC, nikR, opmD/nmpC, ostA/lptD, oxyRkp, phoB, pitA, pmrG, pstA, pstB, pstC, pstS, rcn…
GCA_002761055.1_ASM276105v1	1992	NA	GenBank	Enteritidis	19	IncFIB(S)_1__FN432031, IncFII(S)_1__CP000858	aadA2_1_X68227, sul1_2_CP002151, floR_2_AF118107, sul1_2_CP002151, blaCARB-2_1_M69058, tet(G)_3_S52437	C63PI, SPI-1, SPI-12, SPI-13, SPI-14, SPI-2, SPI-3, SPI-4, SPI-5, SPI-9	acrA, acrB, acrD, actP/yjcG, baeR, baeS, bcr, bhsA/ycfR/comC, copA, corA, corB, corC, corD, cpxA, cpxR, cueP, cueR/ybbI, cuiD, emrB, emrD, emrR, fabI, fieF/yiip, gesA, gesB, glpF, golS, golT, ibpA, iclR, marA, marR, mdfA/cmr, mdtA, mdtB, mdtC, mdtG/yceE, mdtK/ydhE, mgtA, mntH/yfeP, mntP/yebN, mntR, modB, modC, nikR, opmD/nmpC, ostA/lptD, oxyRkp, phoB, pitA, pmrG, pstA, pstB, pstC, pstS, qacEdelta…
GCA_002761075.1_ASM276107v1	1993	NA	GenBank	Enteritidis	11	IncFIB(S)_1__FN432031, IncFII(S)_1__CP000858		C63PI, SPI-1, SPI-12, SPI-13, SPI-14, SPI-2, SPI-3, SPI-4, SPI-5, SPI-9	acrA, acrB, acrD, actP/yjcG, baeR, baeS, bcr, bhsA/ycfR/comC, copA, corA, corB, corC, corD, cpxA, cpxR, cueP, cueR/ybbI, cuiD, emrB, emrD, emrR, fabI, fieF/yiip, gesA, gesB, glpF, golS, golT, ibpA, iclR, marA, marR, mdfA/cmr, mdtA, mdtB, mdtC, mdtG/yceE, mdtK/ydhE, mgtA, mntH/yfeP, mntP/yebN, mntR, modB, modC, nikR, opmD/nmpC, ostA/lptD, oxyRkp, phoB, pitA, pmrG, pstA, pstB, pstC, pstS, rcnR/yohL…
GCA_002761095.1_ASM276109v1	1995	NA	GenBank	Enteritidis	11	IncX1_1__EU370913, IncFIB(S)_1__FN432031, IncFII(S)_1__CP000858	blaTEM-1B_1_JF910132, tet(A)_4_AJ517790	C63PI, SPI-1, SPI-12, SPI-13, SPI-14, SPI-2, SPI-3, SPI-4, SPI-5, SPI-9	acrA, acrB, acrD, actP/yjcG, baeR, baeS, bcr, bhsA/ycfR/comC, copA, corA, corB, corC, corD, cpxA, cpxR, cueP, cueR/ybbI, cuiD, emrB, emrD, emrR, fabI, fieF/yiip, gesA, gesB, glpF, golS, golT, ibpA, iclR, marA, marR, mdfA/cmr, mdtA, mdtB, mdtC, mdtG/yceE, mdtK/ydhE, mgtA, mntH/yfeP, mntP/yebN, mntR, modB, modC, nikR, opmD/nmpC, ostA/lptD, oxyRkp, phoB, pitA, pmrG, pstA, pstB, pstC, pstS, rcnR/yohL…
GCA_002761115.1_ASM276111v1	1949	NA	GenBank	Enteritidis	136	IncFIB(S)_1__FN432031, IncFII(S)_1__CP000858		C63PI, SPI-1, SPI-12, SPI-13, SPI-14, SPI-2, SPI-3, SPI-4, SPI-5, SPI-9	acrA, acrB, acrD, actP/yjcG, baeR, baeS, bcr, bhsA/ycfR/comC, copA, corA, corB, corC, corD, cpxA, cpxR, cueP, cueR/ybbI, cuiD, emrB, emrD, emrR, fabI, fieF/yiip, gesA, gesB, gesC, glpF, golS, ibpA, iclR, marA, marR, mdfA/cmr, mdtA, mdtB, mdtC, mdtG/yceE, mdtK/ydhE, mgtA, mntH/yfeP, mntP/yebN, mntR, modB, modC, nikR, opmD/nmpC, ostA/lptD, oxyRkp, phoB, pitA, pmrG, pstA, pstB, pstC, pstS, rcnR/yohL…
GCA_002761135.1_ASM276113v1	1969	NA	GenBank	Enteritidis	11	IncI1_1_Alpha_AP005147, IncFIB(S)_1__FN432031, IncFII(S)_1__CP000858	sul1_20_JF262165, blaOXA-2_1_DQ310703	C63PI, SPI-1, SPI-11, SPI-12, SPI-13, SPI-14, SPI-2, SPI-3, SPI-4, SPI-5, SPI-9	acrA, acrB, acrD, actP/yjcG, baeR, baeS, bcr, bhsA/ycfR/comC, copA, corA, corB, corC, corD, cpxA, cpxR, cueP, cueR/ybbI, cuiD, emrB, emrD, emrR, fabI, fieF/yiip, gesA, gesB, glpF, golS, golT, ibpA, iclR, marA, marR, mdfA/cmr, mdtA, mdtB, mdtC, mdtG/yceE, mdtK/ydhE, mgtA, mntH/yfeP, mntP/yebN, mntR, modB, modC, nikR, opmD/nmpC, ostA/lptD, oxyRkp, phoB, pitA, pmrG, pstA, pstB, pstC, pstS, qacEdelta…
GCA_002761155.1_ASM276115v1	1981	NA	GenBank	Enteritidis	11	IncN_1__AY046276, IncFIB(S)_1__FN432031, IncFII(S)_1__CP000858	blaTEM-1B_1_JF910132, strA_1_M96392, aph(6)-Id_1_M28829	C63PI, SPI-1, SPI-12, SPI-13, SPI-14, SPI-2, SPI-3, SPI-4, SPI-5, SPI-9	acrA, acrB, acrD, actP/yjcG, baeR, baeS, bcr, bhsA/ycfR/comC, copA, corA, corB, corC, corD, cpxA, cpxR, cueP, cueR/ybbI, cuiD, emrB, emrD, emrR, fabI, fieF/yiip, gesA, gesB, glpF, golS, golT, ibpA, iclR, marA, marR, mdfA/cmr, mdtA, mdtB, mdtC, mdtG/yceE, mdtK/ydhE, mgtA, mntH/yfeP, mntP/yebN, mntR, modB, modC, nikR, opmD/nmpC, ostA/lptD, oxyRkp, phoB, pitA, pmrG, pstA, pstB, pstC, pstS, rcnR/yohL…
GCA_002762135.2_ASM276213v2	NA	NA	GenBank	Typhimurium	36	IncI1_1_Alpha_AP005147, IncQ1_1__M28829.1, IncHI2A_1__BX664015, IncHI2_1__BX664015, Col440I_1__CP023920.1	sul2_2_GQ421466, aph(3'')-Ib_5_AF321551, aph(6)-Id_1_M28829, tet(A)_4_AJ517790, blaCMY-2_1_X91840, aph(6)-Id_1_M28829, strA_1_M96392, sul3_2_AJ459418, aac(3)-IId_1_EU022314, aadA13_1_AY713504, cmlA1_1_M64556, aadA22_1_AM261837, dfrA12_1_AB571791, aadA2_1_X68227, sul1_2_CP002151, mph(A)_1_D16251, aac(3)-IVa_1_X01385, aph(4)-Ia_1_V01499, floR_2_AF118107, aph(3')-IIa_1_X57709, oqxB_1_EU370913, oqxA_…	C63PI, SPI-1, SPI-12, SPI-13, SPI-14, SPI-2, SPI-3, SPI-4, SPI-5, SPI-9	acrA, acrB, acrD, actP/yjcG, baeR, baeS, bcr, bhsA/ycfR/comC, copA, corA, corB, corC, corD, cpxA, cpxR, cueP, cueR/ybbI, cuiD, emrB, emrD, emrR, fabI, fieF/yiip, gesA, gesB, glpF, golS, golT, ibpA, iclR, marA, marR, mdfA/cmr, mdtA, mdtB, mdtC, mdtG/yceE, mdtK/ydhE, mgtA, mntH/yfeP, mntP/yebN, mntR, modB, modC, nikR, opmD/nmpC, oqxA, oqxB, ostA/lptD, oxyRkp, pcoA, pcoB, pcoC, pcoD, pcoE, pcoR, pco…
GCA_002763415.1_ASM276341v1	1981	NA	GenBank	Enteritidis	11	IncHI1B(R27)_1_R27_AF250878, IncHI1A_1__AF250878, IncFIA(HI1)_1_HI1_AF250878, IncFIB(S)_1__FN432031, IncFII(S)_1__CP000858	tet(B)_4_AF326777, strA_1_M96392, aph(6)-Id_1_M28829, catA1_1_V00622, blaTEM-1B_1_JF910132, aph(6)-Id_1_M28829, aph(3'')-Ib_5_AF321551, sul2_3_HQ840942	C63PI, SPI-1, SPI-12, SPI-13, SPI-14, SPI-2, SPI-3, SPI-4, SPI-5, SPI-9	acrA, acrB, acrD, actP/yjcG, baeR, baeS, bcr, bhsA/ycfR/comC, copA, corA, corA, corB, corC, corD, cpxA, cpxR, cueP, cueR/ybbI, cuiD, emrB, emrD, emrR, fabI, fieF/yiip, gesA, gesB, glpF, golS, golT, ibpA, iclR, marA, marR, mdfA/cmr, mdtA, mdtB, mdtC, mdtG/yceE, mdtK/ydhE, merR, merT, mgtA, mntH/yfeP, mntP/yebN, mntR, modB, modC, nikR, opmD/nmpC, ostA/lptD, oxyRkp, phoB, pitA, pmrG, pstA, pstB, pst…
GCA_002813935.1_ASM281393v1	2016	NA	GenBank	Typhimurium	11			C63PI, SPI-1, SPI-12, SPI-13, SPI-14, SPI-2, SPI-3, SPI-4, SPI-5, SPI-9	acrA, acrB, acrD, actP/yjcG, baeR, baeS, bcr, bhsA/ycfR/comC, copA, corA, corB, corC, corD, cpxA, cpxR, cueP, cueR/ybbI, cuiD, emrB, emrD, emrR, fabI, fieF/yiip, gesA, gesB, glpF, golS, golT, ibpA, iclR, marA, marR, mdfA/cmr, mdtA, mdtB, mdtC, mdtG/yceE, mdtK/ydhE, mgtA, mntH/yfeP, mntP/yebN, mntR, modB, modC, nikR, opmD/nmpC, ostA/lptD, oxyRkp, phoB, pitA, pmrG, pstA, pstB, pstC, pstS, rcnR/yohL…
GCA_002813975.1_ASM281397v1	2010	NA	GenBank	Enteritidis	11	IncFIB(S)_1__FN432031, IncFII(S)_1__CP000858		C63PI, SPI-1, SPI-12, SPI-13, SPI-14, SPI-2, SPI-3, SPI-4, SPI-5, SPI-9	acrA, acrB, acrD, actP/yjcG, baeR, baeS, bcr, bhsA/ycfR/comC, copA, corA, corB, corC, corD, cpxA, cpxR, cueP, cueR/ybbI, cuiD, emrB, emrD, emrR, fabI, fieF/yiip, gesA, gesB, glpF, golS, golT, ibpA, iclR, marA, marR, mdfA/cmr, mdtA, mdtB, mdtC, mdtG/yceE, mdtK/ydhE, mgtA, mntH/yfeP, mntP/yebN, mntR, modB, modC, nikR, opmD/nmpC, ostA/lptD, oxyRkp, phoB, pitA, pmrG, pstA, pstB, pstC, pstS, rcnR/yohL…
GCA_002813995.1_ASM281399v1	2010	NA	GenBank	Enteritidis	11	IncFIB(S)_1__FN432031, IncFII(S)_1__CP000858		C63PI, SPI-1, SPI-12, SPI-13, SPI-14, SPI-2, SPI-3, SPI-4, SPI-5, SPI-9	acrA, acrB, acrD, actP/yjcG, baeR, baeS, bcr, bhsA/ycfR/comC, copA, corA, corB, corC, corD, cpxA, cpxR, cueP, cueR/ybbI, cuiD, emrB, emrD, emrR, fabI, fieF/yiip, gesA, gesB, glpF, golS, golT, ibpA, iclR, marA, marR, mdfA/cmr, mdtA, mdtB, mdtC, mdtG/yceE, mdtK/ydhE, mgtA, mntH/yfeP, mntP/yebN, mntR, modB, modC, nikR, opmD/nmpC, ostA/lptD, oxyRkp, phoB, pitA, pmrG, pstA, pstB, pstC, pstS, rcnR/yohL…
GCA_002947135.1_ASM294713v1	NA	NA	GenBank	Typhimurium	19	IncFIB(S)_1__FN432031, IncFII(S)_1__CP000858		C63PI, SPI-1, SPI-12, SPI-13, SPI-14, SPI-2, SPI-3, SPI-4, SPI-5, SPI-9	acrA, acrB, acrD, actP/yjcG, baeR, baeS, bcr, bhsA/ycfR/comC, copA, corA, corB, corC, corD, cpxA, cpxR, cueP, cueR/ybbI, cuiD, emrB, emrD, emrR, fabI, fieF/yiip, gesA, gesB, glpF, golS, golT, ibpA, iclR, marA, marR, mdfA/cmr, mdtA, mdtB, mdtC, mdtG/yceE, mdtK/ydhE, mgtA, mntH/yfeP, mntP/yebN, mntR, modB, modC, nikR, opmD/nmpC, ostA/lptD, oxyRkp, phoB, pitA, pmrG, pstA, pstB, pstC, pstS, rcnR/yohL…
GCA_002982095.1_ASM298209v1	2001	NA	GenBank	Enteritidis	11			C63PI, SPI-1, SPI-12, SPI-13, SPI-14, SPI-2, SPI-3, SPI-4, SPI-5, SPI-9	acrA, acrB, acrD, actP/yjcG, baeR, baeS, bcr, bhsA/ycfR/comC, copA, corA, corB, corC, corD, cpxA, cpxR, cueP, cueR/ybbI, cuiD, emrB, emrD, emrR, fabI, fieF/yiip, gesA, gesB, glpF, golS, golT, ibpA, iclR, marA, marR, mdfA/cmr, mdtA, mdtB, mdtC, mdtG/yceE, mdtK/ydhE, mgtA, mntH/yfeP, mntP/yebN, mntR, modB, modC, nikR, opmD/nmpC, ostA/lptD, oxyRkp, phoB, pitA, pmrG, pstA, pstB, pstC, pstS, rcnR/yohL…
GCA_003030285.1_ASM303028v1	NA	NA	GenBank	Typhimurium	19	IncFIB(S)_1__FN432031, IncFII(S)_1__CP000858		C63PI, SPI-1, SPI-12, SPI-13, SPI-14, SPI-2, SPI-3, SPI-4, SPI-5, SPI-9	acrA, acrB, acrD, actP/yjcG, baeR, baeS, bcr, bhsA/ycfR/comC, copA, corA, corB, corC, corD, cpxA, cpxR, cueP, cueR/ybbI, cuiD, emrB, emrD, emrR, fabI, fieF/yiip, gesA, gesB, glpF, golS, golT, ibpA, iclR, marA, marR, mdfA/cmr, mdtA, mdtB, mdtC, mdtG/yceE, mdtK/ydhE, mgtA, mntH/yfeP, mntP/yebN, mntR, modB, modC, nikR, opmD/nmpC, ostA/lptD, oxyRkp, phoB, pitA, pmrG, pstA, pstB, pstC, pstS, rcnR/yohL…
GCA_003031835.1_ASM303183v1	2009	NA	GenBank	Typhimurium				C63PI, SPI-1, SPI-12, SPI-13, SPI-14, SPI-2, SPI-3, SPI-4, SPI-5, SPI-9	acrA, acrB, acrD, actP/yjcG, baeR, baeS, bcr, bhsA/ycfR/comC, copA, corA, corB, corC, corD, cpxA, cpxR, cueP, cueR/ybbI, cuiD, emrB, emrD, emrR, fabI, fieF/yiip, gesA, gesB, glpF, golS, golT, ibpA, iclR, marA, marR, mdfA/cmr, mdtA, mdtB, mdtC, mdtG/yceE, mdtK/ydhE, mgtA, mntH/yfeP, mntP/yebN, mntR, modB, modC, nikR, opmD/nmpC, ostA/lptD, oxyRkp, phoB, pitA, pmrG, pstA, pstB, pstC, pstS, rcnR/yohL…
GCA_003031995.1_ASM303199v1	NA	NA	GenBank	Enteritidis	11	IncFIB(S)_1__FN432031, IncFII(S)_1__CP000858		C63PI, SPI-1, SPI-12, SPI-13, SPI-14, SPI-2, SPI-3, SPI-4, SPI-5, SPI-9	acrA, acrB, acrD, actP/yjcG, baeR, baeS, bcr, bhsA/ycfR/comC, copA, corA, corB, corC, corD, cpxA, cpxR, cueP, cueR/ybbI, cuiD, emrB, emrD, emrR, fabI, fieF/yiip, gesA, gesB, glpF, golS, golT, ibpA, iclR, marA, marR, mdfA/cmr, mdtA, mdtB, mdtC, mdtG/yceE, mdtK/ydhE, mgtA, mntH/yfeP, mntP/yebN, mntR, modB, modC, nikR, opmD/nmpC, ostA/lptD, oxyRkp, phoB, pitA, pmrG, pstA, pstB, pstC, pstS, rcnR/yohL…
GCA_003032015.1_ASM303201v1	NA	NA	GenBank	Typhimurium	19	IncFIB(S)_1__FN432031, IncFII(S)_1__CP000858		C63PI, SPI-1, SPI-12, SPI-13, SPI-14, SPI-2, SPI-3, SPI-4, SPI-5, SPI-9	acrA, acrB, acrD, actP/yjcG, baeR, baeS, bcr, bhsA/ycfR/comC, copA, corA, corB, corC, corD, cpxA, cpxR, cueP, cueR/ybbI, cuiD, emrB, emrD, emrR, fabI, fieF/yiip, gesA, gesB, glpF, golS, golT, ibpA, iclR, marA, marR, mdfA/cmr, mdtA, mdtB, mdtC, mdtG/yceE, mdtK/ydhE, mgtA, mntH/yfeP, mntP/yebN, mntR, modB, modC, nikR, opmD/nmpC, ostA/lptD, oxyRkp, phoB, pitA, pmrG, pstA, pstB, pstC, pstS, rcnR/yohL…
GCA_003032035.1_ASM303203v1	NA	NA	GenBank	Enteritidis	11	IncFIB(S)_1__FN432031, IncFII(S)_1__CP000858, IncX1_1__EU370913		C63PI, SPI-1, SPI-12, SPI-13, SPI-14, SPI-2, SPI-3, SPI-4, SPI-5, SPI-9	acrA, acrB, acrD, actP/yjcG, baeR, baeS, bcr, bhsA/ycfR/comC, copA, corA, corB, corC, corD, cpxA, cpxR, cueP, cueR/ybbI, cuiD, emrB, emrD, emrR, fabI, fieF/yiip, gesA, gesB, glpF, golS, golT, ibpA, iclR, marA, marR, mdfA/cmr, mdtA, mdtB, mdtC, mdtG/yceE, mdtK/ydhE, mgtA, mntH/yfeP, mntP/yebN, mntR, modB, modC, nikR, opmD/nmpC, ostA/lptD, oxyRkp, phoB, pitA, pmrG, pstA, pstB, pstC, pstS, rcnR/yohL…
GCA_003184325.1_ASM318432v1	2001	NA	GenBank	Enteritidis	11	IncFIB(S)_1__FN432031, IncFII(S)_1__CP000858, IncI2_1_Delta_AP002527		C63PI, SPI-1, SPI-12, SPI-13, SPI-14, SPI-2, SPI-3, SPI-4, SPI-5, SPI-9	acrA, acrB, acrD, actP/yjcG, baeR, baeS, bcr, bhsA/ycfR/comC, copA, corA, corB, corC, corD, cpxA, cpxR, cueP, cueR/ybbI, cuiD, emrB, emrD, emrR, fabI, fieF/yiip, gesA, gesB, glpF, golS, golT, ibpA, iclR, marA, marR, mdfA/cmr, mdtA, mdtB, mdtC, mdtG/yceE, mdtK/ydhE, mgtA, mntH/yfeP, mntP/yebN, mntR, modB, modC, nikR, opmD/nmpC, ostA/lptD, oxyRkp, phoB, pitA, pmrG, pstA, pstB, pstC, pstS, rcnR/yohL…
GCA_003184425.1_ASM318442v1	2001	NA	GenBank	Enteritidis	11	IncFIB(S)_1__FN432031, IncFII(S)_1__CP000858, IncI2_1_Delta_AP002527, Col156_1__NC_009781		C63PI, SPI-1, SPI-12, SPI-13, SPI-14, SPI-2, SPI-3, SPI-4, SPI-5, SPI-9	acrA, acrB, acrD, actP/yjcG, baeR, baeS, bcr, bhsA/ycfR/comC, copA, corA, corB, corC, corD, cpxA, cpxR, cueP, cueR/ybbI, cuiD, emrB, emrD, emrR, fabI, fieF/yiip, gesA, gesB, glpF, golS, golT, ibpA, iclR, marA, marR, mdfA/cmr, mdtA, mdtB, mdtC, mdtG/yceE, mdtK/ydhE, mgtA, mntH/yfeP, mntP/yebN, mntR, modB, modC, nikR, opmD/nmpC, ostA/lptD, oxyRkp, phoB, pitA, pmrG, pstA, pstB, pstC, pstS, rcnR/yohL…
GCA_003194225.1_ASM319422v1	2003	NA	GenBank	Typhimurium	313	IncHI2A_1__BX664015, IncHI2_1__BX664015, IncFIB(S)_1__FN432031, IncFII(S)_1__CP000858, Col440I_1__CP023920.1	catA1_1_V00622, sul1_2_CP002151, aadA1_5_JX185132, dfrA1_30_JQ690541, aph(6)-Id_1_M28829, aph(3'')-Ib_5_AF321551, sul2_3_HQ840942, blaTEM-1B_1_JF910132, tet(A)_4_AJ517790, dfrA14_1_DQ388123, aac(6')Ib-cr_1_DQ303918, catB4_1_EU935739, aac(3)-IIa_1_CP023555, blaCTX-M-15_23_DQ302097, blaTEM-1B_1_JF910132, aph(6)-Id_1_M28829, aph(3'')-Ib_5_AF321551, sul2_2_GQ421466, aadA1_5_JX185132, catA1_1_V00622	C63PI, SPI-1, SPI-12, SPI-13, SPI-14, SPI-2, SPI-3, SPI-4, SPI-5, SPI-9	acrA, acrB, acrD, actP/yjcG, arsC, baeR, baeS, bcr, bhsA/ycfR/comC, copA, corA, corB, corC, corD, cpxA, cpxR, cueP, cueR/ybbI, cuiD, emrB, emrD, emrR, fabI, fecD, fieF/yiip, gesA, gesB, glpF, golS, golT, ibpA, iclR, marA, marR, mdfA/cmr, mdtA, mdtB, mdtC, mdtG/yceE, mdtK/ydhE, merB, merD, merR2, mgtA, mntH/yfeP, mntP/yebN, mntR, modB, modC, nikR, opmD/nmpC, ostA/lptD, oxyRkp, pcoE, pcoS, phoB, pi…
GCA_003296145.1_ASM329614v1	2018	NA	GenBank	Napoli	474	IncI1_1_Alpha_AP005147	blaCTX-M-1_6_DQ915955	SPI-1, SPI-12, SPI-13, SPI-2, SPI-4, SPI-5, SPI-9, SPI-18	acrA, acrB, acrD, actP/yjcG, baeR, baeS, bcr, bhsA/ycfR/comC, copA, corA, corB, corC, corD, cpxA, cpxR, cueP, cueR/ybbI, cuiD, emrB, emrD, emrR, fabI, fieF/yiip, glpF, ibpA, iclR, marA, marR, mdfA/cmr, mdtA, mdtB, mdtC, mdtK/ydhE, mgtA, mntH/yfeP, mntP/yebN, mntR, modB, modC, nikR, opmD/nmpC, ostA/lptD, oxyRkp, phoB, pitA, pmrG, pstA, pstB, pstC, pstS, robA, rpoS, sitA, sitB, sitC, sitD, smvA/emr…
GCA_900166885.1_39674_D01	NA	NA	GenBank	Typhimurium	34	IncHI2A_1__BX664015, IncHI2_1__BX664015	oqxB_1_EU370913, oqxA_1_EU370913, sul1_2_CP002151, aph(3')-Ia_1_V00359, sul3_2_AJ459418, ant(3'')-Ia_1_X02340, cmlA1_1_M64556, aadA2_2_JQ364967, floR_2_AF118107, sul2_2_GQ421466, aph(4)-Ia_1_V01499, aac(3)-IVa_1_X01385, aac(6')Ib-cr_1_DQ303918, blaOXA-1_1_J02967, catB3_1_AJ009818, ARR-3_1_JF806499, sul1_2_CP002151, tet(B)_4_AF326777	C63PI, SPI-1, SPI-12, SPI-13, SPI-14, SPI-2, SPI-3, SPI-4, SPI-5, SPI-9	acrA, acrB, acrD, actP/yjcG, arsA, arsB, arsC, arsD, arsR, baeR, baeS, bcr, bhsA/ycfR/comC, copA, corA, corB, corC, corD, cpxA, cpxR, cueP, cueR/ybbI, cuiD, emrB, emrR, fabI, fieF/yiip, gesA, gesB, glpF, golS, golT, ibpA, iclR, marA, marR, mdfA/cmr, mdtA, mdtB, mdtC, mdtG/yceE, mdtK/ydhE, mgtA, mntH/yfeP, mntP/yebN, mntR, modB, modC, nikR, opmD/nmpC, oqxA, oqxB, ostA/lptD, oxyRkp, pcoA, pcoB, pco…
GCA_900184385.1_STMU2UK	NA	NA	GenBank	Typhimurium	313	IncFIB(S)_1__FN432031, IncFII(S)_1__CP000858		C63PI, SPI-1, SPI-12, SPI-13, SPI-14, SPI-2, SPI-3, SPI-4, SPI-5, SPI-9	acrA, acrB, acrD, actP/yjcG, baeR, baeS, bcr, bhsA/ycfR/comC, copA, corA, corB, corC, corD, cpxA, cpxR, cueP, cueR/ybbI, cuiD, emrB, emrD, emrR, fabI, fieF/yiip, gesA, gesB, glpF, golS, golT, ibpA, iclR, marA, marR, mdfA/cmr, mdtA, mdtB, mdtC, mdtG/yceE, mdtK/ydhE, mgtA, mntH/yfeP, mntP/yebN, mntR, modB, modC, nikR, opmD/nmpC, ostA/lptD, oxyRkp, phoB, pitA, pmrG, pstA, pstB, pstC, pstS, rcnR/yohL…
GCA_900478405.1_35661_D01	1939	NA	GenBank	Heidelberg	15		fosA7_1_LAPJ01000014	C63PI, SPI-1, SPI-12, SPI-13, SPI-14, SPI-2, SPI-3, SPI-4, SPI-5, SPI-9	acrA, acrB, acrD, actP/yjcG, arsR, baeR, baeS, bhsA/ycfR/comC, copA, corA, corB, corC, corD, cpxA, cpxR, cueP, cueR/ybbI, cuiD, emrB, emrD, emrR, fabI, fieF/yiip, gesA, gesB, glpF, golS, golT, ibpA, iclR, marA, marR, mdfA/cmr, mdtA, mdtB, mdtC, mdtG/yceE, mdtK/ydhE, mgtA, mntH/yfeP, mntP/yebN, mntR, modB, modC, nikR, opmD/nmpC, ostA/lptD, oxyRkp, phoB, pitA, pmrG, pstA, pstB, pstC, pstS, rcnB/yoh…
GCF_000007545.1_ASM754v1	NA	NA	RefSeq	Typhi	1			SPI-1, SPI-12, SPI-2, SPI-3, SPI-4, SPI-5, SPI-7, SPI-8, SPI-9, SPI-18	acrA, acrB, acrD, actP/yjcG, baeR, baeS, bcr, bhsA/ycfR/comC, copA, corA, corB, corC, corD, cpxA, cpxR, cueP, cueR/ybbI, cuiD, emrB, emrD, emrR, fabI, fieF/yiip, glpF, ibpA, iclR, marA, marR, mdfA/cmr, mdtA, mdtB, mdtC, mdtG/yceE, mdtK/ydhE, mgtA, mntH/yfeP, mntP/yebN, mntR, modB, modC, nikR, ostA/lptD, oxyRkp, phoB, pitA, pmrG, pstA, pstB, pstC, pstS, rcnR/yohL, robA, rpoS, sitA, sitB, sitC, sit…
GCF_000011885.1_ASM1188v1	NA	NA	RefSeq	Paratyphi A	85			SPI-1, SPI-2, SPI-3, SPI-5, SPI-8, SPI-9, SPI-18	acrA, acrB, acrD, actP/yjcG, baeR, baeS, bcr, bhsA/ycfR/comC, copA, corA, corB, corC, corD, cpxA, cpxR, cueP, cueR/ybbI, cuiD, emrB, emrR, fabI, fieF/yiip, glpF, ibpA, iclR, marA, marR, mdfA/cmr, mdtA, mdtB, mdtC, mdtG/yceE, mdtK/ydhE, mgtA, mntH/yfeP, mntP/yebN, mntR, modB, modC, nikR, opmD/nmpC, ostA/lptD, oxyRkp, phoB, pitA, pmrG, pstA, pstB, pstC, pstS, rcnR/yohL, robA, rpoS, sitA, sitB, sitC…
GCF_000026565.1_ASM2656v1	2002	NA	RefSeq	Paratyphi A	85			SPI-1, SPI-2, SPI-3, SPI-5, SPI-8, SPI-9, SPI-18	acrA, acrB, acrD, actP/yjcG, baeR, baeS, bcr, bhsA/ycfR/comC, copA, corA, corB, corC, corD, cpxA, cpxR, cueP, cueR/ybbI, cuiD, emrB, emrR, fabI, fieF/yiip, glpF, ibpA, iclR, marA, marR, mdfA/cmr, mdtA, mdtB, mdtC, mdtG/yceE, mdtK/ydhE, mgtA, mntH/yfeP, mntP/yebN, mntR, modB, modC, nikR, opmD/nmpC, ostA/lptD, oxyRkp, phoB, pitA, pmrG, pstA, pstB, pstC, pstS, rcnR/yohL, robA, rpoS, sitA, sitB, sitC…
GCF_000195995.1_ASM19599v1	1993	NA	RefSeq	Typhi	2	IncHI1B(R27)_1_R27_AF250878, IncHI1A_1__AF250878, IncFIA(HI1)_1_HI1_AF250878, IncFIB(pHCM2)_1_pHCM2_AL513384	dfrA14_1_DQ388123, catA1_1_V00622, blaTEM-1C_5_FJ560503, sul2_3_HQ840942, aph(3'')-Ib_5_AF321551, aph(6)-Id_1_M28829, tet(B)_4_AF326777	SPI-1, SPI-10, SPI-12, SPI-2, SPI-3, SPI-4, SPI-5, SPI-6, SPI-7, SPI-8, SPI-9, SPI-18	acrA, acrB, acrD, actP/yjcG, baeR, baeS, bcr, bhsA/ycfR/comC, copA, corA, corA, corB, corC, corD, cpxA, cpxR, cueP, cueR/ybbI, cuiD, emrB, emrD, emrR, fabI, fieF/yiip, glpF, ibpA, iclR, marA, marR, mdfA/cmr, mdtA, mdtB, mdtC, mdtG/yceE, mdtK/ydhE, merA, merE, merR, merT, merT, mgtA, mntH/yfeP, mntP/yebN, mntR, modB, modC, nikR, ostA/lptD, oxyRkp, phoB, pitA, pmrG, pstA, pstB, pstC, pstS, rcnR/yoh…
GCF_000245535.1_ASM24553v1	NA	NA	RefSeq	Typhi	1	IncHI1B(R27)_1_R27_AF250878, IncHI1A_1__AF250878, IncFIA(HI1)_1_HI1_AF250878	tet(B)_4_AF326777	SPI-1, SPI-10, SPI-12, SPI-2, SPI-3, SPI-5, SPI-6, SPI-7, SPI-8, SPI-9, SPI-18	acrA, acrB, acrD, actP/yjcG, baeR, baeS, bcr, bhsA/ycfR/comC, copA, corA, corA, corB, corC, corD, cpxA, cpxR, cueP, cueR/ybbI, cuiD, emrB, emrD, emrR, fabI, fieF/yiip, glpF, ibpA, iclR, marA, marR, mdfA/cmr, mdtA, mdtB, mdtC, mdtG/yceE, mdtK/ydhE, mgtA, mntH/yfeP, mntP/yebN, mntR, modB, modC, nikR, ostA/lptD, oxyRkp, phoB, pitA, pmrG, pstA, pstB, pstC, pstS, rcnR/yohL, robA, rpoS, sitA, sitB, sit…
GCF_000385905.1_ASM38590v1	NA	NA	RefSeq	Typhi	1			SPI-1, SPI-12, SPI-2, SPI-3, SPI-4, SPI-5, SPI-7, SPI-8, SPI-9, SPI-18	acrA, acrB, acrD, actP/yjcG, baeR, baeS, bcr, bhsA/ycfR/comC, copA, corA, corB, corC, corD, cpxA, cpxR, cueP, cueR/ybbI, cuiD, emrB, emrD, emrR, fabI, fieF/yiip, glpF, ibpA, iclR, marA, marR, mdfA/cmr, mdtA, mdtB, mdtC, mdtG/yceE, mdtK/ydhE, mgtA, mntH/yfeP, mntP/yebN, mntR, modB, modC, nikR, ostA/lptD, oxyRkp, phoB, pitA, pmrG, pstA, pstB, pstC, pstS, rcnR/yohL, robA, rpoS, sitA, sitB, sitC, sit…
GCF_000486725.2_ASM48672v2	NA	NA	RefSeq	Paratyphi A	85			SPI-1, SPI-2, SPI-3, SPI-5, SPI-8, SPI-9, SPI-18	acrA, acrB, acrD, actP/yjcG, baeR, baeS, bcr, bhsA/ycfR/comC, copA, corA, corB, corC, corD, cpxA, cpxR, cueP, cueR/ybbI, cuiD, emrB, emrR, fabI, fieF/yiip, glpF, ibpA, iclR, marA, marR, mdfA/cmr, mdtA, mdtB, mdtC, mdtG/yceE, mdtK/ydhE, mgtA, mntH/yfeP, mntP/yebN, mntR, modB, modC, nikR, opmD/nmpC, ostA/lptD, oxyRkp, phoB, pitA, pmrG, pstA, pstB, pstC, pstS, rcnR/yohL, robA, rpoS, sitA, sitB, sitC…
GCF_000818075.1_ASM81807v1	2003	NA	RefSeq	Paratyphi A	129			SPI-1, SPI-2, SPI-5, SPI-8, SPI-9, SPI-18	acrA, acrB, acrD, actP/yjcG, baeR, baeS, bcr, bhsA/ycfR/comC, copA, corA, corB, corC, corD, cpxA, cpxR, cueP, cueR/ybbI, cuiD, emrB, emrR, fabI, fieF/yiip, glpF, ibpA, iclR, marA, marR, mdfA/cmr, mdtA, mdtB, mdtC, mdtG/yceE, mdtK/ydhE, mgtA, mntH/yfeP, mntP/yebN, mntR, modB, modC, nikR, opmD/nmpC, ostA/lptD, oxyRkp, phoB, pitA, pmrG, pstA, pstB, pstC, pstS, rcnR/yohL, robA, rpoS, sitA, sitB, sitC…
GCF_000818115.1_ASM81811v1	NA	NA	RefSeq	Paratyphi A	129			SPI-1, SPI-2, SPI-3, SPI-5, SPI-8, SPI-9, SPI-18	acrA, acrB, acrD, actP/yjcG, baeR, baeS, bcr, bhsA/ycfR/comC, copA, corA, corB, corC, corD, cpxA, cpxR, cueP, cueR/ybbI, cuiD, emrB, emrR, fabI, fieF/yiip, glpF, ibpA, iclR, marA, marR, mdfA/cmr, mdtA, mdtB, mdtC, mdtG/yceE, mdtK/ydhE, mgtA, mntH/yfeP, mntP/yebN, mntR, modB, modC, nikR, opmD/nmpC, ostA/lptD, oxyRkp, phoB, pitA, pmrG, pstA, pstB, pstC, pstS, rcnR/yohL, robA, rpoS, sitA, sitB, sitC…
GCF_001045395.1_ASM104539v1	1955	NA	RefSeq	Paratyphi A	85			SPI-1, SPI-2, SPI-3, SPI-5, SPI-8, SPI-9, SPI-18	acrA, acrB, acrD, actP/yjcG, baeR, baeS, bcr, bhsA/ycfR/comC, copA, corA, corB, corC, corD, cpxA, cpxR, cueP, cueR/ybbI, cuiD, emrB, emrR, fabI, fieF/yiip, glpF, ibpA, iclR, marA, marR, mdfA/cmr, mdtA, mdtB, mdtC, mdtG/yceE, mdtK/ydhE, mgtA, mntH/yfeP, mntP/yebN, mntR, modB, modC, nikR, opmD/nmpC, ostA/lptD, oxyRkp, phoB, pitA, pmrG, pstA, pstB, pstC, pstS, rcnR/yohL, robA, rpoS, sitA, sitB, sitC…
GCF_001048035.2_ERL103914	2010	NA	RefSeq	Typhi	2			SPI-1, SPI-10, SPI-12, SPI-2, SPI-3, SPI-4, SPI-5, SPI-6, SPI-7, SPI-8, SPI-9, SPI-18	acrA, acrB, acrD, actP/yjcG, baeR, baeS, bcr, bhsA/ycfR/comC, copA, corA, corB, corC, corD, cpxA, cpxR, cueP, cueR/ybbI, cuiD, emrB, emrD, emrR, fabI, fieF/yiip, glpF, ibpA, iclR, marA, marR, mdfA/cmr, mdtA, mdtB, mdtC, mdtG/yceE, mdtK/ydhE, mgtA, mntH/yfeP, mntP/yebN, mntR, modB, modC, nikR, ostA/lptD, oxyRkp, phoB, pitA, pmrG, pstA, pstB, pstC, pstS, rcnR/yohL, robA, rpoS, sitA, sitB, sitC, sit…
GCF_001048375.2_M223	1939	NA	RefSeq	Typhi	2			SPI-1, SPI-10, SPI-12, SPI-2, SPI-3, SPI-4, SPI-5, SPI-6, SPI-7, SPI-8, SPI-9, SPI-18	acrA, acrB, acrD, actP/yjcG, baeR, baeS, bcr, bhsA/ycfR/comC, copA, corA, corB, corC, corD, cpxA, cpxR, cueP, cueR/ybbI, cuiD, emrB, emrD, emrR, fabI, fieF/yiip, glpF, ibpA, iclR, marA, marR, mdfA/cmr, mdtA, mdtB, mdtC, mdtG/yceE, mdtK/ydhE, mgtA, mntH/yfeP, mntP/yebN, mntR, modB, modC, nikR, ostA/lptD, oxyRkp, phoB, pitA, pmrG, pstA, pstB, pstC, pstS, rcnR/yohL, robA, rpoS, sitA, sitB, sitC, sit…
GCF_001079465.2_STyphi_1553_1	2011	Bangladesh	RefSeq	Typhi	1			SPI-1, SPI-10, SPI-12, SPI-2, SPI-3, SPI-4, SPI-5, SPI-6, SPI-7, SPI-8, SPI-9, SPI-18	acrA, acrB, acrD, actP/yjcG, baeR, baeS, bcr, bhsA/ycfR/comC, copA, corA, corB, corC, corD, cpxA, cpxR, cueP, cueR/ybbI, cuiD, emrB, emrD, emrR, fabI, fieF/yiip, glpF, ibpA, iclR, marA, marR, mdfA/cmr, mdtA, mdtB, mdtC, mdtG/yceE, mdtK/ydhE, mgtA, mntH/yfeP, mntP/yebN, mntR, modB, modC, nikR, ostA/lptD, oxyRkp, phoB, pitA, pmrG, pstA, pstB, pstC, pstS, rcnR/yohL, robA, rpoS, sitA, sitB, sitC, sit…
GCF_001088345.2_052042_2	2005	India	RefSeq	Typhi	1	IncQ1_1__M28829.1	sul2_3_HQ840942, aph(3'')-Ib_5_AF321551, aph(6)-Id_1_M28829, blaTEM-1B_1_JF910132	SPI-1, SPI-10, SPI-12, SPI-2, SPI-3, SPI-4, SPI-5, SPI-6, SPI-7, SPI-8, SPI-9, SPI-18	acrA, acrB, acrD, actP/yjcG, baeR, baeS, bcr, bhsA/ycfR/comC, copA, corA, corB, corC, corD, cpxA, cpxR, cueP, cueR/ybbI, cuiD, emrB, emrD, emrR, fabI, fieF/yiip, glpF, ibpA, iclR, marA, marR, mdfA/cmr, mdtA, mdtB, mdtC, mdtG/yceE, mdtK/ydhE, mgtA, mntH/yfeP, mntP/yebN, mntR, modB, modC, nikR, ostA/lptD, oxyRkp, phoB, pitA, pmrG, pstA, pstB, pstC, pstS, rcnR/yohL, robA, rpoS, sitA, sitB, sitC, sit…
GCF_001095585.2_ERL114000	2011	Nepal	RefSeq	Typhi	2			SPI-1, SPI-10, SPI-12, SPI-2, SPI-3, SPI-4, SPI-5, SPI-6, SPI-7, SPI-8, SPI-9, SPI-18	acrA, acrB, acrD, actP/yjcG, baeR, baeS, bcr, bhsA/ycfR/comC, copA, corA, corB, corC, corD, cpxA, cpxR, cueP, cueR/ybbI, cuiD, emrB, emrD, emrR, fabI, fieF/yiip, glpF, ibpA, iclR, marA, marR, mdfA/cmr, mdtA, mdtB, mdtC, mdtG/yceE, mdtK/ydhE, mgtA, mntH/yfeP, mntP/yebN, mntR, modB, modC, nikR, ostA/lptD, oxyRkp, phoB, pitA, pmrG, pstA, pstB, pstC, pstS, rcnR/yohL, robA, rpoS, sitA, sitB, sitC, sit…
GCF_001104165.2_E00-7866	2000	Morocco	RefSeq	Typhi	2			SPI-1, SPI-12, SPI-2, SPI-3, SPI-4, SPI-5, SPI-6, SPI-8, SPI-9, SPI-18	acrA, acrB, acrD, actP/yjcG, baeR, baeS, bcr, bhsA/ycfR/comC, copA, corA, corB, corC, corD, cpxA, cpxR, cueP, cueR/ybbI, cuiD, emrB, emrD, emrR, fabI, fieF/yiip, glpF, ibpA, iclR, marA, marR, mdfA/cmr, mdtA, mdtB, mdtC, mdtG/yceE, mdtK/ydhE, mgtA, mntH/yfeP, mntP/yebN, mntR, modB, modC, nikR, ostA/lptD, oxyRkp, phoB, pitA, pmrG, pstA, pstB, pstC, pstS, rcnR/yohL, robA, rpoS, sitA, sitB, sitC, sit…
GCF_001104885.2_10349_1_89_2	2002	India	RefSeq	Typhi	2			SPI-1, SPI-12, SPI-2, SPI-3, SPI-4, SPI-5, SPI-6, SPI-7, SPI-8, SPI-9, SPI-18	acrA, acrB, acrD, actP/yjcG, baeR, baeS, bcr, bhsA/ycfR/comC, copA, corA, corB, corC, corD, cpxA, cpxR, cueP, cueR/ybbI, cuiD, emrB, emrD, emrR, fabI, fieF/yiip, glpF, ibpA, iclR, marA, marR, mdfA/cmr, mdtA, mdtB, mdtC, mdtG/yceE, mdtK/ydhE, mgtA, mntH/yfeP, mntP/yebN, mntR, modB, modC, nikR, ostA/lptD, oxyRkp, phoB, pitA, pmrG, pstA, pstB, pstC, pstS, rcnR/yohL, robA, rpoS, sitA, sitB, sitC, sit…
GCF_001106745.2_UI_2120	2002	Laos	RefSeq	Typhi	1			SPI-1, SPI-10, SPI-12, SPI-2, SPI-3, SPI-4, SPI-5, SPI-6, SPI-7, SPI-8, SPI-9, SPI-18	acrA, acrB, acrD, actP/yjcG, baeR, baeS, bcr, bhsA/ycfR/comC, copA, corA, corB, corC, corD, cpxA, cpxR, cueP, cueR/ybbI, cuiD, emrB, emrD, emrR, fabI, fieF/yiip, glpF, ibpA, iclR, marA, marR, mdfA/cmr, mdtA, mdtB, mdtC, mdtG/yceE, mdtK/ydhE, mgtA, mntH/yfeP, mntP/yebN, mntR, modB, modC, nikR, ostA/lptD, oxyRkp, phoB, pitA, pmrG, pstA, pstB, pstC, pstS, rcnR/yohL, robA, rpoS, sitA, sitB, sitC, sit…
GCF_001118185.2_H12ESR00394-001A	2012	Samoa	RefSeq	Typhi	1			SPI-1, SPI-12, SPI-2, SPI-3, SPI-4, SPI-5, SPI-6, SPI-8, SPI-9, SPI-18	acrA, acrB, acrD, actP/yjcG, baeR, baeS, bcr, bhsA/ycfR/comC, copA, corA, corB, corC, corD, cpxA, cpxR, cueP, cueR/ybbI, cuiD, emrB, emrD, emrR, fabI, fieF/yiip, ibpA, iclR, marA, marR, mdfA/cmr, mdtA, mdtB, mdtC, mdtG/yceE, mdtK/ydhE, mgtA, mntH/yfeP, mntP/yebN, mntR, modB, modC, nikR, ostA/lptD, oxyRkp, phoB, pitA, pmrG, pstA, pstB, pstC, pstS, rcnR/yohL, robA, rpoS, sitA, sitB, sitC, sitD, smv…
GCF_001119245.2_76_1292	1976	Democratic Republic of the Congo	RefSeq	Typhi	8			SPI-1, SPI-10, SPI-12, SPI-2, SPI-3, SPI-4, SPI-5, SPI-6, SPI-7, SPI-8, SPI-9, SPI-18	acrA, acrB, acrD, actP/yjcG, baeR, baeS, bcr, bhsA/ycfR/comC, copA, corA, corB, corC, corD, cpxA, cpxR, cueP, cueR/ybbI, cuiD, emrB, emrD, emrR, fabI, fieF/yiip, glpF, ibpA, iclR, marA, marR, mdfA/cmr, mdtA, mdtB, mdtC, mdtG/yceE, mdtK/ydhE, mgtA, mntH/yfeP, mntP/yebN, mntR, modB, modC, nikR, ostA/lptD, oxyRkp, phoB, pitA, pmrG, pstA, pstB, pstC, pstS, rcnR/yohL, robA, rpoS, sitA, sitB, sitC, sit…
GCF_001121865.2_404Ty	1983	Indonesia	RefSeq	Typhi	2			SPI-1, SPI-12, SPI-2, SPI-3, SPI-5, SPI-6, SPI-8, SPI-9, SPI-18	acrA, acrB, acrD, actP/yjcG, baeR, baeS, bcr, bhsA/ycfR/comC, copA, corA, corB, corC, corD, cpxA, cpxR, cueP, cueR/ybbI, cuiD, emrB, emrD, emrR, fabI, fieF/yiip, glpF, ibpA, iclR, marA, marR, mdfA/cmr, mdtA, mdtB, mdtC, mdtG/yceE, mdtK/ydhE, mgtA, mntH/yfeP, mntP/yebN, mntR, modB, modC, nikR, ostA/lptD, oxyRkp, phoB, pitA, pmrG, pstA, pstB, pstC, pstS, rcnR/yohL, robA, rpoS, sitA, sitB, sitC, sit…
GCF_001127485.2_ERL041834	2004	India	RefSeq	Typhi	2			SPI-1, SPI-10, SPI-12, SPI-2, SPI-3, SPI-4, SPI-5, SPI-6, SPI-8, SPI-9, SPI-18	acrA, acrB, acrD, actP/yjcG, baeR, baeS, bcr, bhsA/ycfR/comC, copA, corA, corB, corC, corD, cpxA, cpxR, cueP, cueR/ybbI, cuiD, emrB, emrD, emrR, fabI, fieF/yiip, glpF, ibpA, iclR, marA, marR, mdfA/cmr, mdtA, mdtB, mdtC, mdtG/yceE, mdtK/ydhE, mgtA, mntH/yfeP, mntP/yebN, mntR, modB, modC, nikR, ostA/lptD, oxyRkp, phoB, pitA, pmrG, pstA, pstB, pstC, pstS, rcnR/yohL, robA, rpoS, sitA, sitB, sitC, sit…
GCF_001135805.2_ERL072973	2007	Fiji	RefSeq	Typhi	1			SPI-1, SPI-12, SPI-2, SPI-3, SPI-5, SPI-6, SPI-7, SPI-8, SPI-9, SPI-18	acrA, acrB, acrD, actP/yjcG, baeR, baeS, bcr, bhsA/ycfR/comC, copA, corA, corB, corC, corD, cpxA, cpxR, cueP, cueR/ybbI, cuiD, emrB, emrD, emrR, fabI, fieF/yiip, glpF, ibpA, iclR, marA, marR, mdfA/cmr, mdtA, mdtB, mdtC, mdtG/yceE, mdtK/ydhE, mgtA, mntH/yfeP, mntP/yebN, mntR, modB, modC, nikR, ostA/lptD, oxyRkp, phoB, pitA, pmrG, pstA, pstB, pstC, pstS, rcnR/yohL, robA, rpoS, sitA, sitB, sitC, sit…
GCF_001148125.2_ERL024120	2002	Indonesia	RefSeq	Typhi	2138			SPI-1, SPI-12, SPI-2, SPI-3, SPI-5, SPI-6, SPI-8, SPI-9, SPI-18	acrA, acrB, acrD, baeR, baeS, bcr, bhsA/ycfR/comC, copA, corA, corB, corC, corD, cpxA, cpxR, cueP, cueR/ybbI, cuiD, emrB, emrD, emrR, fabI, fieF/yiip, glpF, ibpA, iclR, marA, marR, mdfA/cmr, mdtA, mdtB, mdtC, mdtG/yceE, mdtK/ydhE, mgtA, mntH/yfeP, mntP/yebN, mntR, modB, modC, nikR, ostA/lptD, oxyRkp, phoB, pitA, pmrG, pstA, pstB, pstC, pstS, rcnR/yohL, robA, rpoS, sitA, sitB, sitC, sitD, smvA/emr…
GCF_001148305.2_ERL082356	2008	India	RefSeq	Typhi	1			SPI-1, SPI-10, SPI-12, SPI-2, SPI-3, SPI-4, SPI-5, SPI-6, SPI-7, SPI-8, SPI-9, SPI-18	acrA, acrB, acrD, actP/yjcG, baeR, baeS, bcr, bhsA/ycfR/comC, copA, corA, corB, corC, corD, cpxA, cpxR, cueP, cueR/ybbI, cuiD, emrB, emrD, emrR, fabI, fieF/yiip, glpF, ibpA, iclR, marA, marR, mdfA/cmr, mdtA, mdtB, mdtC, mdtG/yceE, mdtK/ydhE, mgtA, mntH/yfeP, mntP/yebN, mntR, modB, modC, nikR, ostA/lptD, oxyRkp, phoB, pitA, pmrG, pstA, pstB, pstC, pstS, rcnR/yohL, robA, rpoS, sitA, sitB, sitC, sit…
GCF_001157245.2_ERL12148	2012	India	RefSeq	Typhi	1	IncQ1_1__M28829.1, IncFIB(pHCM2)_1_pHCM2_AL513384	catA1_1_V00622, dfrA7_1_AJ419170, sul1_2_CP002151, blaTEM-1B_1_JF910132, aph(6)-Id_1_M28829, aph(3'')-Ib_5_AF321551, sul2_3_HQ840942	SPI-1, SPI-12, SPI-2, SPI-3, SPI-4, SPI-5, SPI-6, SPI-7, SPI-8, SPI-9, SPI-18	acrA, acrB, acrD, actP/yjcG, baeR, baeS, bcr, bhsA/ycfR/comC, copA, corA, corB, corC, corD, cpxA, cpxR, cueP, cueR/ybbI, cuiD, emrB, emrD, emrR, fabI, fieF/yiip, glpF, ibpA, iclR, marA, marR, mdfA/cmr, mdtA, mdtB, mdtC, mdtG/yceE, mdtK/ydhE, merR, merT, mgtA, mntH/yfeP, mntP/yebN, mntR, modB, modC, nikR, ostA/lptD, oxyRkp, phoB, pitA, pmrG, pstA, pstB, pstC, pstS, qacEdelta1, rcnR/yohL, robA, rpo…
GCF_001163025.2_H12ESR04734-001A	2012	India	RefSeq	Typhi	2			SPI-1, SPI-12, SPI-2, SPI-3, SPI-4, SPI-5, SPI-6, SPI-8, SPI-9, SPI-18	acrA, acrB, acrD, actP/yjcG, baeR, baeS, bcr, bhsA/ycfR/comC, copA, corA, corB, corC, corD, cpxA, cpxR, cueP, cueR/ybbI, cuiD, emrB, emrD, emrR, fabI, fieF/yiip, glpF, ibpA, iclR, marA, marR, mdfA/cmr, mdtA, mdtB, mdtC, mdtG/yceE, mdtK/ydhE, mgtA, mntH/yfeP, mntP/yebN, mntR, modB, modC, nikR, ostA/lptD, oxyRkp, phoB, pitA, pmrG, pstA, pstB, pstC, pstS, rcnR/yohL, robA, rpoS, sitA, sitB, sitC, sit…
GCF_001165785.2_ERL024919	2002	Samoa	RefSeq	Typhi	1			SPI-1, SPI-10, SPI-12, SPI-2, SPI-3, SPI-4, SPI-5, SPI-6, SPI-8, SPI-9, SPI-18	acrA, acrB, acrD, actP/yjcG, baeR, baeS, bcr, bhsA/ycfR/comC, copA, corA, corB, corC, corD, cpxA, cpxR, cueP, cueR/ybbI, cuiD, emrB, emrD, emrR, fabI, fieF/yiip, ibpA, iclR, marA, marR, mdfA/cmr, mdtA, mdtB, mdtC, mdtG/yceE, mdtK/ydhE, mgtA, mntH/yfeP, mntP/yebN, mntR, modB, modC, nikR, ostA/lptD, oxyRkp, phoB, pitA, pmrG, pstA, pstB, pstC, pstS, rcnR/yohL, robA, rpoS, sitA, sitB, sitC, sitD, smv…
GCF_001240865.2_Ty3_193	1997	Viet Nam	RefSeq	Typhi	1	IncHI1B(R27)_1_R27_AF250878, IncQ1_1__M28829.1, IncHI1A_1__AF250878, IncFIB(pHCM2)_1_pHCM2_AL513384	tet(B)_4_AF326777, catA1_1_V00622, dfrA7_1_AJ419170, sul1_2_CP002151, blaTEM-1B_1_JF910132, aph(6)-Id_1_M28829, aph(3'')-Ib_5_AF321551, sul2_3_HQ840942	SPI-1, SPI-10, SPI-12, SPI-2, SPI-3, SPI-4, SPI-5, SPI-6, SPI-7, SPI-8, SPI-9, SPI-18	acrA, acrB, acrD, actP/yjcG, baeR, baeS, bcr, bhsA/ycfR/comC, copA, corA, corA, corB, corC, corD, cpxA, cpxR, cueP, cueR/ybbI, cuiD, emrB, emrD, emrR, fabI, fieF/yiip, glpF, ibpA, iclR, marA, marR, mdfA/cmr, mdtA, mdtB, mdtC, mdtG/yceE, mdtK/ydhE, merR, merT, mgtA, mntH/yfeP, mntP/yebN, mntR, modB, modC, nikR, ostA/lptD, oxyRkp, phoB, pitA, pmrG, pstA, pstB, pstC, pstS, qacEdelta1, rcnR/yohL, rob…
GCF_001302625.1_ASM130262v1	2013	NA	RefSeq	Typhi	2			SPI-1, SPI-12, SPI-2, SPI-3, SPI-4, SPI-5, SPI-6, SPI-8, SPI-9, SPI-18	acrA, acrB, acrD, actP/yjcG, baeR, baeS, bcr, bhsA/ycfR/comC, copA, corA, corB, corC, corD, cpxA, cpxR, cueR/ybbI, cuiD, emrB, emrD, emrR, fabI, fieF/yiip, glpF, ibpA, iclR, marA, marR, mdfA/cmr, mdtA, mdtB, mdtC, mdtG/yceE, mdtK/ydhE, mgtA, mntH/yfeP, mntP/yebN, mntR, modB, modC, nikR, ostA/lptD, oxyRkp, phoB, pitA, pmrG, pstA, pstB, pstC, pstS, rcnR/yohL, robA, rpoS, sitA, sitB, sitC, sitD, smv…
GCF_001356455.2_1016889	2011	Malawi	RefSeq	Typhi	1	IncQ1_1__M28829.1	sul2_3_HQ840942, aph(3'')-Ib_5_AF321551, aph(6)-Id_1_M28829, blaTEM-1B_1_JF910132, sul1_2_CP002151, dfrA7_1_AJ419170, catA1_1_V00622	SPI-1, SPI-10, SPI-12, SPI-2, SPI-3, SPI-4, SPI-5, SPI-6, SPI-7, SPI-8, SPI-9, SPI-18	acrA, acrB, acrD, actP/yjcG, baeR, baeS, bcr, bhsA/ycfR/comC, copA, corA, corB, corC, corD, cpxA, cpxR, cueP, cueR/ybbI, cuiD, emrB, emrD, emrR, fabI, fieF/yiip, glpF, ibpA, iclR, marA, marR, mdfA/cmr, mdtA, mdtB, mdtC, mdtG/yceE, mdtK/ydhE, merR, merT, mgtA, mntH/yfeP, mntP/yebN, mntR, modB, modC, nikR, ostA/lptD, oxyRkp, phoB, pitA, pmrG, pstA, pstB, pstC, pstS, qacEdelta1, rcnR/yohL, robA, rpo…
GCF_001357935.2_80_2002	1980	Madagascar	RefSeq	Typhi	2	IncA/C2_1__JN157804	sul1_2_CP002151, ant(3'')-Ia_1_X02340, cmlA1_1_M64556, ant(2'')-Ia_18_M86913, catA1_1_V00622, aadA2_2_JQ364967, sul1_2_CP002151, tet(C)_5_NC_003213, blaSHV-1_18_FJ668818, tet(D)_1_AF467077, aph(6)-Id_1_M28829, strA_1_M96392, aph(3')-Ia_1_V00359, sul2_2_GQ421466	SPI-1, SPI-12, SPI-2, SPI-3, SPI-4, SPI-5, SPI-6, SPI-7, SPI-8, SPI-9, SPI-18	acrA, acrB, acrD, actP/yjcG, baeR, baeS, bcr, bhsA/ycfR/comC, copA, corA, corB, corC, corD, cpxA, cpxR, cueP, cueR/ybbI, cuiD, emrB, emrD, emrR, fabI, fieF/yiip, glpF, ibpA, iclR, marA, marR, mdfA/cmr, mdtA, mdtB, mdtC, mdtG/yceE, mdtK/ydhE, merR, mgtA, mntH/yfeP, mntP/yebN, mntR, modB, modC, nikR, ostA/lptD, oxyRkp, phoB, pitA, pmrG, pstA, pstB, pstC, pstS, qacEdelta1, qacEdelta1, rcnR/yohL, rob…
GCF_001359015.2_129_0238	2008	Tanzania	RefSeq	Typhi	1	IncFIB(K)_1_Kpn3_JN233704	dfrA14_1_DQ388123, sul2_2_GQ421466, aph(3'')-Ib_5_AF321551, aph(6)-Id_1_M28829, blaTEM-1B_1_JF910132	SPI-1, SPI-10, SPI-12, SPI-2, SPI-3, SPI-4, SPI-5, SPI-6, SPI-7, SPI-8, SPI-9, SPI-18	acrA, acrB, acrD, actP/yjcG, baeR, baeS, bcr, bhsA/ycfR/comC, copA, corA, corB, corC, corD, cpxA, cpxR, cueP, cueR/ybbI, cuiD, emrB, emrD, emrR, fabI, fieF/yiip, glpF, ibpA, iclR, marA, marR, mdfA/cmr, mdtA, mdtB, mdtC, mdtG/yceE, mdtK/ydhE, mgtA, mntH/yfeP, mntP/yebN, mntR, modB, modC, nikR, ostA/lptD, oxyRkp, phoB, pitA, pmrG, pstA, pstB, pstC, pstS, rcnR/yohL, robA, rpoS, sitA, sitB, sitC, sit…
GCF_001360555.2_2010_7898	2010	Cambodia	RefSeq	Typhi	1			SPI-1, SPI-10, SPI-12, SPI-2, SPI-3, SPI-4, SPI-5, SPI-6, SPI-7, SPI-8, SPI-9, SPI-18	acrA, acrB, acrD, actP/yjcG, baeR, baeS, bcr, bhsA/ycfR/comC, copA, corA, corB, corC, corD, cpxA, cpxR, cueP, cueR/ybbI, cuiD, emrB, emrD, emrR, fabI, fieF/yiip, glpF, ibpA, iclR, marA, marR, mdfA/cmr, mdtA, mdtB, mdtC, mdtG/yceE, mdtK/ydhE, mgtA, mntH/yfeP, mntP/yebN, mntR, modB, modC, nikR, ostA/lptD, oxyRkp, phoB, pitA, pmrG, pstA, pstB, pstC, pstS, rcnR/yohL, robA, rpoS, sitA, sitB, sitC, sit…
GCF_001361075.2_Ty585	2012	Bangladesh	RefSeq	Typhi	1	IncQ1_1__M28829.1, IncFIB(pHCM2)_1_pHCM2_AL513384	blaTEM-1B_1_JF910132, aph(6)-Id_1_M28829, aph(3'')-Ib_5_AF321551, sul2_3_HQ840942, sul1_2_CP002151, dfrA7_1_AJ419170, catA1_1_V00622	SPI-1, SPI-10, SPI-12, SPI-2, SPI-3, SPI-4, SPI-5, SPI-6, SPI-7, SPI-8, SPI-9, SPI-18	acrA, acrB, acrD, actP/yjcG, baeR, baeS, bcr, bhsA/ycfR/comC, copA, corA, corB, corC, corD, cpxA, cpxR, cueP, cueR/ybbI, cuiD, emrB, emrD, emrR, fabI, fieF/yiip, glpF, ibpA, iclR, marA, marR, mdfA/cmr, mdtA, mdtB, mdtC, mdtG/yceE, mdtK/ydhE, merR, merT, mgtA, mntH/yfeP, mntP/yebN, mntR, modB, modC, nikR, ostA/lptD, oxyRkp, phoB, pitA, pmrG, pstA, pstB, pstC, pstS, qacEdelta1, rcnR/yohL, robA, rpo…
GCF_001362095.2_034151_4	2003	Indonesia	RefSeq	Typhi	2			SPI-1, SPI-12, SPI-2, SPI-3, SPI-5, SPI-6, SPI-7, SPI-8, SPI-9, SPI-18	acrA, acrB, acrD, actP/yjcG, baeR, baeS, bcr, bhsA/ycfR/comC, copA, corA, corB, corC, corD, cpxA, cpxR, cueP, cueR/ybbI, cuiD, emrB, emrD, emrR, fabI, fieF/yiip, glpF, ibpA, iclR, marA, marR, mdfA/cmr, mdtA, mdtB, mdtC, mdtG/yceE, mdtK/ydhE, mgtA, mntH/yfeP, mntP/yebN, mntR, modB, modC, nikR, ostA/lptD, oxyRkp, phoB, pitA, pmrG, pstA, pstB, pstC, pstS, rcnR/yohL, robA, rpoS, sitA, sitB, sitC, sit…
GCF_001362135.2_11909_3	2011	Mexico	RefSeq	Typhi	2	IncX1_1__EU370913		C63PI, SPI-1, SPI-10, SPI-12, SPI-2, SPI-3, SPI-4, SPI-5, SPI-6, SPI-8, SPI-9, SPI-18	acrA, acrB, acrD, actP/yjcG, baeR, baeS, bcr, bhsA/ycfR/comC, copA, corA, corB, corC, corD, cpxA, cpxR, cueP, cueR/ybbI, cuiD, emrB, emrD, emrR, fabI, fieF/yiip, glpF, ibpA, iclR, marA, marR, mdfA/cmr, mdtA, mdtB, mdtC, mdtG/yceE, mdtK/ydhE, mgtA, mntH/yfeP, mntP/yebN, mntR, modB, modC, nikR, ostA/lptD, oxyRkp, phoB, pitA, pmrG, pstA, pstB, pstC, pstS, rcnR/yohL, robA, rpoS, sitA, sitB, sitC, sit…
GCF_001362175.2_ERL12960	2012	India	RefSeq	Typhi	1	IncQ1_1__M28829.1, IncFIB(pHCM2)_1_pHCM2_AL513384	sul2_3_HQ840942, blaTEM-1B_1_JF910132, sul1_2_CP002151, dfrA7_1_JF806498, catA1_1_V00622	SPI-1, SPI-10, SPI-12, SPI-2, SPI-3, SPI-4, SPI-5, SPI-6, SPI-7, SPI-8, SPI-9, SPI-18	acrA, acrB, acrD, actP/yjcG, baeR, baeS, bcr, bhsA/ycfR/comC, copA, corA, corB, corC, corD, cpxA, cpxR, cueP, cueR/ybbI, cuiD, emrB, emrD, emrR, fabI, fieF/yiip, glpF, ibpA, iclR, marA, marR, mdfA/cmr, mdtA, mdtB, mdtC, mdtG/yceE, mdtK/ydhE, merR, merT, mgtA, mntH/yfeP, mntP/yebN, mntR, modB, modC, nikR, ostA/lptD, oxyRkp, phoB, pitA, pmrG, pstA, pstB, pstC, pstS, qacEdelta1, rcnR/yohL, robA, rpo…
GCF_001362195.2_H12ESR00755-001A	2012	Philippines	RefSeq	Typhi	1			SPI-1, SPI-10, SPI-12, SPI-2, SPI-3, SPI-4, SPI-5, SPI-6, SPI-7, SPI-8, SPI-9, SPI-18	acrA, acrB, acrD, actP/yjcG, baeR, baeS, bcr, bhsA/ycfR/comC, copA, corA, corB, corC, corD, cpxA, cpxR, cueP, cueR/ybbI, cuiD, emrB, emrD, emrR, fabI, fieF/yiip, glpF, ibpA, iclR, marA, marR, mdfA/cmr, mdtA, mdtB, mdtC, mdtG/yceE, mdtK/ydhE, mgtA, mntH/yfeP, mntP/yebN, mntR, modB, modC, nikR, ostA/lptD, oxyRkp, phoB, pitA, pmrG, pstA, pstB, pstC, pstS, rcnR/yohL, robA, rpoS, sitA, sitB, sitC, sit…
GCF_001362335.2_Ty2	1916	Russia	RefSeq	Typhi	1			SPI-1, SPI-12, SPI-2, SPI-3, SPI-4, SPI-5, SPI-7, SPI-8, SPI-9, SPI-18	acrA, acrB, acrD, actP/yjcG, baeR, baeS, bcr, bhsA/ycfR/comC, copA, corA, corB, corC, corD, cpxA, cpxR, cueP, cueR/ybbI, cuiD, emrB, emrD, emrR, fabI, fieF/yiip, glpF, ibpA, iclR, marA, marR, mdfA/cmr, mdtA, mdtB, mdtC, mdtG/yceE, mdtK/ydhE, mgtA, mntH/yfeP, mntP/yebN, mntR, modB, modC, nikR, ostA/lptD, oxyRkp, phoB, pitA, pmrG, pstA, pstB, pstC, pstS, rcnR/yohL, robA, rpoS, sitA, sitB, sitC, sit…
GCF_001364695.2_Ty3_243	1998	Viet Nam	RefSeq	Typhi	1	p0111_1__AP010962		SPI-1, SPI-10, SPI-12, SPI-2, SPI-3, SPI-4, SPI-5, SPI-6, SPI-7, SPI-8, SPI-9, SPI-18	acrA, acrB, acrD, actP/yjcG, baeR, baeS, bcr, bhsA/ycfR/comC, copA, corA, corB, corC, corD, cpxA, cpxR, cueP, cueR/ybbI, cuiD, emrB, emrD, emrR, fabI, fieF/yiip, glpF, ibpA, iclR, marA, marR, mdfA/cmr, mdtA, mdtB, mdtC, mdtG/yceE, mdtK/ydhE, mgtA, mntH/yfeP, mntP/yebN, mntR, modB, modC, nikR, ostA/lptD, oxyRkp, phoB, pitA, pmrG, pstA, pstB, pstC, pstS, rcnR/yohL, robA, rpoS, sitA, sitB, sitC, sit…
GCF_002386165.1_ASM238616v1	2014	NA	RefSeq	Paratyphi A	129			SPI-1, SPI-2, SPI-3, SPI-5, SPI-8, SPI-9, SPI-18	acrA, acrB, acrD, actP/yjcG, baeR, baeS, bcr, bhsA/ycfR/comC, copA, corA, corB, corC, corD, cpxA, cpxR, cueP, cueR/ybbI, cuiD, emrB, emrR, fabI, fieF/yiip, glpF, ibpA, iclR, marA, marR, mdfA/cmr, mdtA, mdtB, mdtC, mdtG/yceE, mdtK/ydhE, mgtA, mntH/yfeP, mntP/yebN, mntR, modB, modC, nikR, opmD/nmpC, ostA/lptD, oxyRkp, phoB, pitA, pmrG, pstA, pstB, pstC, pstS, rcnR/yohL, robA, rpoS, sitA, sitB, sitC…
GCF_900185485.1_BL60006	2017	Pakistan	RefSeq	Typhi		IncQ1_1__M28829.1, IncY_1__K02380	blaTEM-1B_1_JF910132, blaCTX-M-15_23_DQ302097, qnrS1_1_AB187515, sul2_3_HQ840942	SPI-1, SPI-10, SPI-12, SPI-2, SPI-3, SPI-4, SPI-5, SPI-6, SPI-7, SPI-8, SPI-9, SPI-18	acrA, acrB, acrD, actP/yjcG, baeR, baeS, bcr, bhsA/ycfR/comC, copA, corA, corB, corC, corD, cpxA, cpxR, cueP, cueR/ybbI, cuiD, emrB, emrD, emrR, fabI, fieF/yiip, glpF, ibpA, iclR, marA, marR, mdfA/cmr, mdtA, mdtB, mdtC, mdtG/yceE, mdtK/ydhE, merR, merT, mgtA, mntH/yfeP, mntP/yebN, mntR, modB, modC, nikR, ostA/lptD, oxyRkp, phoB, pitA, pmrG, pstA, pstB, pstC, pstS, qacEdelta1, rcnR/yohL, robA, rpo…
GCF_900205255.1_1554	NA	NA	RefSeq	Typhi	1			SPI-1, SPI-10, SPI-12, SPI-2, SPI-3, SPI-4, SPI-5, SPI-6, SPI-7, SPI-8, SPI-9, SPI-18	acrA, acrB, acrD, actP/yjcG, baeR, baeS, bcr, bhsA/ycfR/comC, copA, corA, corB, corC, corD, cpxA, cpxR, cueP, cueR/ybbI, cuiD, emrB, emrD, emrR, fabI, fieF/yiip, glpF, ibpA, iclR, marA, marR, mdfA/cmr, mdtA, mdtB, mdtC, mdtG/yceE, mdtK/ydhE, mgtA, mntH/yfeP, mntP/yebN, mntR, modB, modC, nikR, ostA/lptD, oxyRkp, phoB, pitA, pmrG, pstA, pstB, pstC, pstS, rcnR/yohL, robA, rpoS, sitA, sitB, sitC, sit…
GCF_900205265.1_lupe_GEN0059_5	NA	NA	RefSeq	Typhi	1			SPI-1, SPI-12, SPI-2, SPI-5, SPI-6, SPI-7, SPI-8, SPI-9, SPI-18	acrA, acrB, acrD, actP/yjcG, baeR, baeS, bcr, bhsA/ycfR/comC, copA, corA, corB, corC, corD, cpxA, cpxR, cueP, cueR/ybbI, cuiD, emrB, emrD, emrR, fabI, fieF/yiip, glpF, ibpA, iclR, marA, marR, mdfA/cmr, mdtA, mdtB, mdtC, mdtG/yceE, mdtK/ydhE, mgtA, mntH/yfeP, mntP/yebN, mntR, modB, modC, nikR, ostA/lptD, oxyRkp, phoB, pitA, pmrG, pstA, pstB, pstC, pstS, rcnR/yohL, robA, rpoS, sitA, sitB, sitC, sit…
GCF_900205275.1_403Ty	NA	NA	RefSeq	Typhi	2			SPI-1, SPI-12, SPI-2, SPI-3, SPI-5, SPI-6, SPI-8, SPI-9, SPI-18	acrA, acrB, acrD, actP/yjcG, baeR, baeS, bcr, bhsA/ycfR/comC, copA, corA, corB, corC, corD, cpxA, cpxR, cueP, cueR/ybbI, cuiD, emrB, emrD, emrR, fabI, fieF/yiip, glpF, ibpA, iclR, marA, marR, mdfA/cmr, mdtA, mdtB, mdtC, mdtG/yceE, mdtK/ydhE, mgtA, mntH/yfeP, mntP/yebN, mntR, modB, modC, nikR, ostA/lptD, oxyRkp, phoB, pitA, pmrG, pstA, pstB, pstC, pstS, rcnR/yohL, robA, rpoS, sitA, sitB, sitC, sit…
GCF_900205295.1_E98-3139	NA	NA	RefSeq	Typhi	2			C63PI, SPI-1, SPI-10, SPI-12, SPI-2, SPI-3, SPI-4, SPI-5, SPI-6, SPI-8, SPI-9, SPI-18	acrA, acrB, acrD, actP/yjcG, baeR, baeS, bcr, bhsA/ycfR/comC, copA, corA, corB, corC, corD, cpxA, cpxR, cueP, cueR/ybbI, cuiD, emrB, emrD, emrR, fabI, fieF/yiip, glpF, ibpA, iclR, marA, marR, mdfA/cmr, mdtA, mdtB, mdtC, mdtG/yceE, mdtK/ydhE, mgtA, mntH/yfeP, mntP/yebN, mntR, modB, modC, nikR, ostA/lptD, oxyRkp, phoB, pitA, pmrG, pstA, pstB, pstC, pstS, rcnR/yohL, robA, rpoS, sitA, sitB, sitC, sit…
H123340550	2012	United Kingdom	Human	Napoli	2008			SPI-1, SPI-13, SPI-2, SPI-5, SPI-9, SPI-18	acrA, acrB, acrD, actP/yjcG, baeR, baeS, bcr, bhsA/ycfR/comC, copA, corA, corB, corC, corD, cpxA, cpxR, cueP, cueR/ybbI, cuiD, emrB, emrD, emrR, fabI, fieF/yiip, glpF, ibpA, iclR, marA, marR, mdfA/cmr, mdtA, mdtB, mdtC, mdtG/yceE, mdtK/ydhE, mgtA, mntH/yfeP, mntP/yebN, mntR, modB, modC, nikR, opmD/nmpC, ostA/lptD, oxyRkp, phoB, pitA, pmrG, pstA, pstB, pstC, pstS, robA, rpoS, sitA, sitB, sitC, sit…
H131300226	2013	United Kingdom	Human	Napoli	1637			SPI-1, SPI-13, SPI-2, SPI-5, SPI-9, SPI-18	acrA, acrB, acrD, actP/yjcG, baeR, baeS, bcr, bhsA/ycfR/comC, copA, corA, corB, corC, corD, cpxA, cpxR, cueP, cueR/ybbI, cuiD, emrB, emrD, emrR, fabI, fieF/yiip, glpF, ibpA, iclR, marA, marR, mdfA/cmr, mdtA, mdtB, mdtC, mdtG/yceE, mdtK/ydhE, mgtA, mntH/yfeP, mntP/yebN, mntR, modB, modC, nikR, opmD/nmpC, ostA/lptD, oxyRkp, phoB, pitA, pmrG, pstA, pstB, pstC, pstS, robA, rpoS, sitA, sitB, sitC, sit…
H132900669	2013	United Kingdom	Human	Napoli	2008			SPI-1, SPI-13, SPI-2, SPI-5, SPI-9, SPI-18	acrA, acrB, acrD, actP/yjcG, baeR, baeS, bcr, bhsA/ycfR/comC, copA, corA, corB, corC, corD, cpxA, cpxR, cueP, cueR/ybbI, cuiD, emrB, emrD, emrR, fabI, fieF/yiip, glpF, ibpA, iclR, marA, marR, mdfA/cmr, mdtA, mdtB, mdtC, mdtG/yceE, mdtK/ydhE, mgtA, mntH/yfeP, mntP/yebN, mntR, modB, modC, nikR, opmD/nmpC, ostA/lptD, oxyRkp, phoB, pitA, pmrG, pstA, pstB, pstC, pstS, robA, rpoS, sitA, sitB, sitC, sit…
MS160355	2016	Ireland	Human	Napoli	2008			SPI-1, SPI-13, SPI-2, SPI-5, SPI-9, SPI-18	acrA, acrB, acrD, actP/yjcG, baeR, baeS, bcr, bhsA/ycfR/comC, copA, corA, corB, corC, corD, cpxA, cpxR, cueP, cueR/ybbI, cuiD, emrB, emrD, emrR, fabI, fieF/yiip, glpF, ibpA, iclR, marA, marR, mdfA/cmr, mdtA, mdtB, mdtC, mdtG/yceE, mdtK/ydhE, mgtA, mntH/yfeP, mntP/yebN, mntR, modB, modC, nikR, opmD/nmpC, ostA/lptD, oxyRkp, phoB, pitA, pmrG, pstA, pstB, pstC, pstS, robA, rpoS, sitA, sitB, sitC, sit…
MS170187	2017	Ireland	Human	Napoli	2008			SPI-1, SPI-13, SPI-2, SPI-5, SPI-9, SPI-18	acrA, acrB, acrD, actP/yjcG, baeR, baeS, bcr, bhsA/ycfR/comC, copA, corA, corB, corC, corD, cpxA, cpxR, cueP, cueR/ybbI, cuiD, emrB, emrD, emrR, fabI, fieF/yiip, glpF, ibpA, iclR, marA, marR, mdfA/cmr, mdtA, mdtB, mdtC, mdtG/yceE, mdtK/ydhE, mgtA, mntH/yfeP, mntP/yebN, mntR, modB, modC, nikR, opmD/nmpC, ostA/lptD, oxyRkp, phoB, pitA, pmrG, pstA, pstB, pstC, pstS, robA, rpoS, sitA, sitB, sitC, sit…
MS170226	2017	Ireland	Human	Napoli	474			SPI-1, SPI-13, SPI-2, SPI-5, SPI-9, SPI-18	acrA, acrB, acrD, actP/yjcG, baeR, baeS, bcr, bhsA/ycfR/comC, copA, corA, corB, corC, corD, cpxA, cpxR, cueP, cueR/ybbI, cuiD, emrB, emrD, emrR, fabI, fieF/yiip, glpF, ibpA, iclR, marA, marR, mdfA/cmr, mdtA, mdtB, mdtC, mdtG/yceE, mdtK/ydhE, mgtA, mntH/yfeP, mntP/yebN, mntR, modB, modC, nikR, opmD/nmpC, ostA/lptD, oxyRkp, phoB, pitA, pmrG, pstA, pstB, pstC, pstS, robA, rpoS, sitA, sitB, sitC, sit…
PNUSAS001464	2015	United States	NA	Napoli	2095			C63PI, SPI-13, SPI-2, SPI-4, SPI-5, SPI-9, SPI-18	acrA, acrB, acrD, actP/yjcG, arsA, arsB, arsC, arsD, arsR, baeR, baeS, bcr, bhsA/ycfR/comC, copA, corA, corB, corC, corD, cpxA, cpxR, cueP, cueR/ybbI, cuiD, emrB, emrD, emrR, fabI, fieF/yiip, glpF, ibpA, iclR, marA, marR, mdfA/cmr, mdtA, mdtB, mdtC, mdtK/ydhE, mgtA, mntH/yfeP, mntP/yebN, mntR, modB, modC, nikR, opmD/nmpC, ostA/lptD, oxyRkp, phoB, pitA, pmrG, pstA, pstB, pstC, pstS, robA, rpoS, si…
PNUSAS001489	2016	United States	NA	Napoli	2095			C63PI, SPI-13, SPI-2, SPI-4, SPI-5, SPI-9, SPI-18	acrA, acrB, acrD, actP/yjcG, arsA, arsB, arsC, arsD, arsR, baeR, baeS, bcr, bhsA/ycfR/comC, copA, corA, corB, corC, corD, cpxA, cpxR, cueP, cueR/ybbI, cuiD, emrB, emrD, emrR, fabI, fieF/yiip, glpF, ibpA, iclR, marA, marR, mdfA/cmr, mdtA, mdtB, mdtC, mdtK/ydhE, mgtA, mntH/yfeP, mntP/yebN, mntR, modB, modC, nikR, opmD/nmpC, ostA/lptD, oxyRkp, phoB, pitA, pmrG, pstA, pstB, pstC, pstS, robA, rpoS, si…
PNUSAS001666	2016	United States	NA	Napoli	2095			C63PI, SPI-13, SPI-2, SPI-4, SPI-5, SPI-9, SPI-18	acrA, acrB, acrD, actP/yjcG, arsA, arsB, arsC, arsD, arsR, baeR, baeS, bcr, bhsA/ycfR/comC, copA, corA, corB, corC, corD, cpxA, cpxR, cueP, cueR/ybbI, cuiD, emrB, emrD, emrR, fabI, fieF/yiip, glpF, ibpA, iclR, marA, marR, mdfA/cmr, mdtA, mdtB, mdtC, mdtK/ydhE, mgtA, mntH/yfeP, mntP/yebN, mntR, modB, modC, nikR, opmD/nmpC, ostA/lptD, oxyRkp, phoB, pitA, pmrG, pstA, pstB, pstC, pstS, robA, rpoS, si…
PNUSAS001782	2016	United States	NA	Napoli	2095			C63PI, SPI-13, SPI-2, SPI-4, SPI-5, SPI-9, SPI-18	acrA, acrB, acrD, actP/yjcG, arsA, arsB, arsC, arsD, arsR, baeR, baeS, bcr, bhsA/ycfR/comC, copA, corA, corB, corC, corD, cpxA, cpxR, cueP, cueR/ybbI, cuiD, emrB, emrD, emrR, fabI, fieF/yiip, glpF, ibpA, iclR, marA, marR, mdfA/cmr, mdtA, mdtB, mdtC, mdtK/ydhE, mgtA, mntH/yfeP, mntP/yebN, mntR, modB, modC, nikR, opmD/nmpC, ostA/lptD, oxyRkp, phoB, pitA, pmrG, pstA, pstB, pstC, pstS, robA, rpoS, si…
Salmonella_Napoli_233-14	2014	Poland	Human	Napoli	2008			SPI-1, SPI-13, SPI-2, SPI-4, SPI-5, SPI-9, SPI-18	acrA, acrB, acrD, actP/yjcG, baeR, baeS, bcr, bhsA/ycfR/comC, copA, corA, corB, corC, corD, cpxA, cpxR, cueP, cueR/ybbI, cuiD, emrB, emrD, emrR, fabI, fieF/yiip, glpF, ibpA, iclR, marA, marR, mdfA/cmr, mdtA, mdtB, mdtC, mdtG/yceE, mdtK/ydhE, mgtA, mntH/yfeP, mntP/yebN, mntR, modB, modC, nikR, opmD/nmpC, ostA/lptD, oxyRkp, phoB, pitA, pmrG, pstA, pstB, pstC, pstS, robA, rpoS, sitA, sitB, sitC, sit…
