# Supplementary material for: Comparative genomic analysis reveals high intra-serovar plasticity within Salmonella Napoli isolated in 2005–2017
Source: BMC Genomics. 2020 Mar 4;21:202. doi: 10.1186/s12864-020-6588-y (PMC7057659; doi:10.1186/s12864-020-6588-y)
Supplement: Supplementary file 10 — Additional file 10 Tabular data. BacMet hits description. Additional file 9 summarizes the BacMet genes identified in the investigated genomes in terms of: gene name, corresponding BacMet ID, gene product, gene family, targeted biocide or metal compound, gene description, presence in the core BacMet (i.e. shared by ≥90% of samples), presence in the core of S. Napoli, S. Typhi and S. Paratyphi A subgroup, presence in the core of the non-typhoidal Salmonella subgroup, presence in at least two samples of S. Napoli, S. Typhi and S. Paratyphi A subgroup, presence in at least two samples of the non-typhoidal Salmonella subgroup. [file 12864_2020_6588_MOESM10_ESM.xlsx]

## Sheet: Foglio1
GENE_ID	BacMet ID	Code for	Family	Compound	Description	Present in > 90% of all isolates	Core to BacMet cluster including S. Napoli	Core to BacMet cluster including Non Typhoidal Salmonella serovars	Present in the cluster including S. Napoli	Present in the cluster including Non Typhoidal Salmonella serovars
acrA	BAC0005|acrA|sp|P0AE06|ACRA_ECOLI	Efflux	RND superfamily, MFP family	Acriflavine [class: Acridine], Phenol [class: Phenolic compounds], Triclosan [class: Phenolic compounds], p-xylene [class: Aromatic hydrocarbons], Cyclohexane [class: Cycloalkane], Pentane [class: Alkane]	AcrAB is a drug efflux protein with a broad substrate specificity. It can confer resistant to ampicillin, chloramphenicol as well. It requires TolC outer memberane protein to function and form the AcrAB-TolC efflux operon. AcrAB-TolC is a drug efflux protein complex with broad substrate specificity that uses the proton motive force to export substrates.
acrB	BAC0006|acrB|sp|P31224|ACRB_ECOLI	Efflux	RND superfamily, AcrB/AcrD/AcrF family	Acriflavine [class: Acridine], Phenol [class: Phenolic compounds], Triclosan [class: Phenolic compounds], p-xylene [class: Aromatic hydrocarbons], Cyclohexane [class: Cycloalkane], Pentane [class: Alkane]	AcrAB is a drug efflux protein with a broad substrate specificity. It can confer resistant to ampicillin, chloramphenicol as well.It requires TolC outer memberane protein to function and form the AcrAB-TolC efflux operon. AcrAB-TolC is a drug efflux protein complex with broad substrate specificity that uses the proton motive force to export substrates.
acrD	BAC0563|acrD|tr|Q8ZN77|Q8ZN77_SALTY	Efflux	RND superfamily, AcrB/AcrD/AcrF family	Copper (Cu), Zinc (Zn)	Acriflavine resistance protein D; participates in the efflux of aminoglycosides. It confers resistance to a variety of these substances. It contributes to copper and zinc resistance in Salmonella.
actP/yjcG	BAC0564|actP/yjcG|sp|P32705|ACTP_ECOLI	Membrane transporter/Enzyme	Sodium:solute symporter (SSF) family	Sodium Glycocholate [class: Acid], Sodium acetate [class: Acetate]	Transports acetate. Also able to transport glycolate.
arsA	BAC0572|arsA|sp|P08690|ARSA1_ECOLX	Enzyme	ArsA ATPase family	Arsenic (As), Antimony (Sb)	Anion-transporting ATPase. Catalyzes the extrusion of the oxyanions arsenite, antimonite and arsenate. Maintenance of a low intracellular concentration of oxyanion produces resistance to the toxic agents.
arsB	BAC0031|arsB|sp|P08691|ARSB1_ECOLX	Efflux	ArsB family	Arsenic (As), Antimony (Sb)	Arsenic pump membrane protein, located in cell inner membrane. Involved in arsenite and antimonite resistance. Thought to form a channel of an arsenite pump.
arsC	BAC0582|arsC|sp|P08692|ARSC1_ECOLX	Enzyme	arsC family	Arsenic (As), Antimony (Sb)	Reduction of arsenate [As(V)] to arsenite [As(III)]. This protein expands the substrate specificity of ArsAB pump which can extrude arsenite and antimonite to allow for arsenate pumping and resistance.
arsD	BAC0033|arsD|sp|P46003|ARSD1_ECOLX	Chaperone	ArsD family	Arsenic (As)	An arsenic metallochaperone for an arsenic detoxification pump
arsR	BAC0589|arsR|sp|P15905|ARSR1_ECOLX	Regulator	Contains 1 HTH arsR-type DNA-binding domain.	Arsenic (As), Antimony (Sb), Bismuth (Bi)	Transcriptional repressor for the ars operon. ArsR is a trans-acting regulatory protein which controls its own expression. The repressive effect of ArsR is alleviated by oxyions of +III oxidation state of arsenic, antimony, and bismuth, as well as arsenate (As(V)).
baeR	BAC0596|baeR|tr|D0ZNE3|D0ZNE3_SALT1	Regulator	Contains 1 response regulatory domain	Copper (Cu), Zinc (Zn), Tungsten (W), Sodium Deoxycholate (SDC) [class: Acid]	Member of the two-component regulatory system BaeS/BaeR. Activates BaeR by phosphorylation which then activates the mdtABCD and probably the casABCDE-ygbT-ygbF operons.
baeS	BAC0597|baeS|tr|D0ZNE2|D0ZNE2_SALT1	Regulator	Contains 1 HAMP domain, 1 histidine kinase domain.	Copper (Cu), Zinc (Zn), Tungsten (W), Sodium Deoxycholate (SDC) [class: Acid]	Member of the two-component regulatory system BaeS/BaeR. Activates BaeR by phosphorylation which then activates the mdtABCD and probably the casABCDE-ygbT-ygbF operons.
bcr	BAC0041|bcr|sp|P28246|BCR_ECOLI	Enzyme	MFS superfamily	Acriflavine [class: Acridine]	Involved in sulfonamide (sulfathiazole) and bicyclomycin resistance. Probable membrane translocase.
bhsA/ycfR/comC	BAC0049|bhsA/ycfR/comC|sp|P0AB40|BHSA_ECOLI	Regulator	BhsA/McbA family	Copper (Cu)	Seems to be involved in the regulation of biofilm formation. May decrease biofilm formation by repressing cell-cell interaction and cell surface interaction
copA	BAC0725|copA|sp|Q59385|COPA_ECOLI	Enzyme	Multicopper oxidase (mco) family	Copper (Cu)	Encode for copper uptake ATPases; also resistant to Ag+ ; periplasmic protein; Probably involved in copper and silver Export.
corA	BAC0641|corA|sp|P0A2R8|CORA_SALTY	Membrane Transporter	CorA metal ion transporter (MIT) family	Magnesium (Mg), Cobalt (Co), Nickel (Ni), Manganese (Mn)	Mediates both influx and efflux of magnesium ions. Can also mediate cobalt and nickel uptake, albeit only at extracellular concentrations that are toxic to the cell. Does not transport iron.
corB	BAC0643|corB|tr|Q9X621|Q9X621_SALTM	Enzyme	Cation transport ATPase (P-type) family	Cobalt (Co), Magnesium (Mg)	Magnesium-transporting ATPase, P-type 1; Mediates magnesium influx to the cytosol.
corC	BAC0088|corC|sp|P0A2L3|CORC_SALTY	Efflux	UPF0053 family. Contains 2 CBS domains.	Cobalt (Co), Magnesium (Mg)	Magnesium and cobalt efflux protein CorC; Plays a role in the transport of magnesium and cobalt ions
corD	BAC0644|corD|sp|Q56017|APAG_SALTY	Unknown	Contains 1 apaG domain	Cobalt (Co), Magnesium (Mg)	Mutations in apaG/corD give a phenotype of low-level Co2+ resistance. They also decrease Mg2+ efflux but not influx via the CorA Mg2+ transport system.
cpxA	BAC0532|cpxA|tr|C4WZK5|C4WZK5_KLEPN	Regulator	Contains 1 histidine kinase domain	Hydrogen Peroxide (H2O2) [class: Peroxides], Benzylkonium Chloride (BAC) [class: Quaternary Ammonium Compounds (QACs)], Chlorhexidine [class: Biguanides]	Sensor protein of stress-related two-component regulatory system of CpxAR. It has role in oxidative stress tolerance. It has a regulatory role on MDR efflux pumps. It can confer resistance to cefepime, cefotaxime, ceftazidime and chloramphenicol which possibly are the preferred substrates of the resistance determinants for e.g. efflux pumps perhaps regulated by the Cpx regulon.
cpxR	BAC0533|cpxR|tr|C4WZK6|C4WZK6_KLEPN	Regulator	Contains 1 response regulator domain	Hydrogen Peroxide (H2O2) [class: Peroxides], Benzylkonium Chloride (BAC) [class: Quaternary Ammonium Compounds (QACs)], Chlorhexidine [class: Biguanides]	Response regulator of stress-related two-component regulatory system. It has role in oxidative stress tolerance. It has a regulatory role on MDR efflux pumps. It can confer resistance to cefepime, cefotaxime, ceftazidime and chloramphenicol which possibly are the preferred substrates of the resistance determinants for e.g. efflux pumps perhaps regulated by the Cpx regulon.
cueP	BAC0104|cueP|tr|Q8ZL99|Q8ZL99_SALTY	Binding protein	unknown	Copper (Cu)	Periplasmic copper-binding protein and has been implicated in the transfer of copper ions to SodCII in the periplasm; evolved to survive in the phagosomes of macrophages in Salmonella enterica serovar Typhimurium; CueP can functionally replace the Cus complex for periplasmic copper resistance, in particular under anaerobic conditions; CueP does not confer silver or gold resistance to Salmonella.
cueR/ybbI	BAC0105|cueR/ybbI|sp|P0A9G4|CUER_ECOLI	Regulator	MerR family	Copper (Cu)	Regulates the transcription of the copA and cueO genes. It detects cytoplasmic copper stress and activates transcription in response to increasing copper concentrations. CueR is a direct regulator of copZA transcription that mediates copper induction
cuiD	BAC0106|cuiD|sp|Q8ZRS2|CUEO_SALTY	Enzyme	Multicopper oxidase (MCO) family	Copper (Cu), Hydrogen Peroxide (H2O2) [class: Peroxides]	A multi-copper oxidase gene code for Cu-inducible periplasmic protein; CuiD is required for both copper homeostasis and the copper resistance response in the presence and in the absence of oxygen; Probably involved in periplasmic detoxification of copper by oxidizing Cu+ to Cu2+ and thus preventing its uptake into the cytoplasm; cuiD may be involved in oxidative stress response
cutA
emrA	BAC0147|emrA|sp|P27303|EMRA_ECOLI	Efflux	Membrane Fusion Protein (MFP)	Phenylmercury Acetate [class: Organo-mercury], 2-Chlorophenylhydrazine [class: Hydrazine], Carbonylcyanide m-chlorophenyl hydrazone (CCCP) [class: Hydrazone], Tetrachlorosalicylanilide (TCS) [class: Salicylanilide]	The emr locus confers resistance to substances of high hydrophobicity. EmrA probably participate in a transport system to extrude toxins and drugs from the cell.
emrB	BAC0148|emrB|sp|P0AEJ0|EMRB_ECOLI	Enzyme	Major facilitator superfamily (MFS)-EmrB family	Phenylmercury Acetate [class: Organo-mercury], 2-Chlorophenylhydrazine [class: Hydrazine], Carbonylcyanide m-chlorophenyl hydrazone (CCCP) [class: Hydrazone]	Multidrug resistance protein B, Located in cell inner membrane, Translocase that confers resistance to substances of high hydrophobicity
emrD	BAC0149|emrD|sp|P31442|EMRD_ECOLI	Efflux	MFS superfamily	Benzylkonium Chloride (BAC) [class: Quaternary Ammonium Compounds (QACs)], Sodium Dodecyl Sulfate (SDS) [class: Organo-sulfate]	Multidrug resistance pump that participates in a low energy shock adaptative response
emrR	BAC0559|emrR|sp|P0ACR9|MPRA_ECOLI	Regulator	MarR family	Carbonyl cyanide 3-chlorophenylhydrazone (CCCP) [class: Hydrazone]	Negative regulator of the multidrug operon emrAB.
fabI	BAC0156|fabI|sp|P0AEK4|FABI_ECOLI	Enzyme	short-chain dehydrogenases/reductases (SDR) family	Triclosan [class: Phenolic compounds]	Enoyl-[acyl-carrier-protein] reductase [NADH] FabI; Catalyzes the reduction of a carbon-carbon double bond in an enoyl moiety that is covalently linked to an acyl carrier protein (ACP). Involved in the elongation cycle of fatty acid which are used in the lipid metabolism and in the biotin biosynthesis; enoyl-ACP reductase is the FabI protein of Escherichia coli that is the target of the antibacte…
fecD
fieF/yiip	BAC0167|fieF/yiip|sp|P69380|FIEF_ECOLI	Efflux	Cation diffusion facilitator (CDF) transporter family	Iron (Fe), Zinc (Zn), Cobalt (Co), Cadmium (Cd), Nickel (Ni)	Iron-efflux transporter responsible for iron detoxification. Also able to transport Zn2+ in a proton-dependent manner. The CDF protein, FieF, is mainly a ferrous iron detoxifying protein but also mediated some resistance against other divalent metal cations such as Zn(II), Co(II), Cd(II), and Ni(II) in W. metallidurans or Escherichia coli.
gesA	BAC0178|gesA|tr|Q8ZRG8|Q8ZRG8_SALTY	Efflux	RND superfamily, MFP family	Gold (Au), Methylene Blue [class: Thiazinium], Crystal Violet [class: Triarylmethane]	The gold (Au2+) resistance efflux pump, GesABC (induced by GolS in the presence of Au2+; also mediates drug resistance when induced by Au2+. Also exports a variety of organic chemicals including chloramphenicol.
gesB	BAC0179|gesB|tr|Q8ZRG9|Q8ZRG9_SALTY	Efflux	RND superfamily	Gold (Au), Methylene Blue [class: Thiazinium], Crystal Violet [class: Triarylmethane]	The gold (Au2+) resistance efflux pump, GesABC (induced by GolS in the presence of Au2+; also mediates drug resistance when induced by Au2+. Also exports a variety of organic chemicals including chloramphenicol.
gesC	BAC0180|gesC|tr|Q8ZRH0|Q8ZRH0_SALTY	Efflux	RND Superfamily, OMP family	Gold (Au), Methylene Blue [class: Thiazinium], Crystal Violet [class: Triarylmethane]	The gold (Au2+) resistance efflux pump, GesABC (induced by GolS in the presence of Au2+; also mediates drug resistance when induced by Au2+. Also exports a variety of organic chemicals including chloramphenicol.
glpF	BAC0181|glpF|sp|P0AER0|GLPF_ECOLI	Channel	Major Intrinsic protein (MIP) superfamily. MIP/aquaporin family	Antimony (Sb), Arsenic (As), Glycerol [class: Alcohol]	Glycerol uptake facilitator protein GlpF; Transporter of glycerol across the cytoplasmic membrane, with limited permeability to water and small uncharged compounds such as polyols
golS	BAC0182|golS|tr|Q8ZRG6|Q8ZRG6_SALTY	Regulator	Contains 1 HTH merR-type DNA-binding domain	Gold (Au)	merR-type regulator; GolS directly controls the expression of golT and golB; Each component of the GolS regulon, i.e. the P-type ATPase GolT; and the metal-binding polypeptide GolB, are required for full gold-tolerance
golT	BAC0183|golT|tr|Q8ZRG7|Q8ZRG7_SALTY	Enzyme	Cation transport ATPase (P-type) family	Copper (Cu), Gold (Au)	Cation transporting P-type ATPase; belongs to the gold-responsive, gol regulon; In the absence of CopA, GolS becomes responsive to copper, inducing the expression of golT, which functionally substitutes CopA for cytosolic copper export
ibpA	BAC0194|ibpA|sp|P0C054|IBPA_ECOLI	Heat shock protein	Small heat shock protein (HSP20)	Hydrogen Peroxide (H2O2) [class: Peroxides]	Small heat shock protein IbpA; Associates with aggregated proteins, together with IbpB, to stabilize and protect them from irreversible denaturation and extensive proteolysis during heat shock and oxidative stress; Its activity is ATP-independent
iclR	BAC0196|iclR|sp|P16528|ICLR_ECOLI	Regulator	Contains 1 HTH iclR-type DNA-binding domain, 1 iclR-ED (iclR effector binding) domain	Sodium acetate [class: Acetate]	Acetate operon repressor; Regulation of the glyoxylate bypass operon (aceBAK), which encodes isocitrate lyase, malate synthase as well as isocitrate dehydrogenase kinase/phosphorylase. Glyoxylate disrupts the interaction with the promoter by favoring the inactive dimeric form. Pyruvate enhances promoter binding by stabilizing the tetrameric form.
marA	BAC0560|marA|sp|P0ACH5|MARA_ECOLI	Regulator	Contains 1 HTH araC/xylS-type DNA-binding domain	Cyclohexane [class: Cycloalkane], Diphenyl Ether [class: Phenyl], n-hexane [class: Alkane]	A transcriptional activator (MarA) of genes involved in the multiple antibiotic resistance (Mar) phenotype. It can also activate genes such as sodA, zwf and micF. Organic solvent tolerance and antibiotic resistance increased by overexpression of marA in Escherichia coli. High copy number of MarA and MarR also increases the tolerance level of bacteria to organic solvents.
marR	BAC0561|marR|sp|P27245|MARR_ECOLI	Regulator	Contains 1 HTH marR-type DNA-binding domain	Cyclohexane [class: Cycloalkane], Diphenyl Ether [class: Phenyl], n-hexane [class: Alkane]	Multiple antibiotic resistance protein MarR; Repressor of the marRAB operon which is involved in the activation of both antibiotic resistance and oxidative stress genes. Binds to the marO operator/promoter site. Overexpression of MarR decreases organic solvent tolerance in E. coli. High copy number of MarA and MarR also increases the tolerance level of bacteria to organic solvents.
mdfA/cmr	BAC0208|mdfA/cmr|sp|P0AEY8|MDFA_ECOLI	Effux	Major facilitator SuperfamilyA (MdfA family)	Benzylkonium Chloride (BAC) [class: Quaternary Ammonium Compounds (QACs)], Ethidium Bromide [class: Phenanthridine], Acriflavine [class: Acridine], Tetraphenylphosphonium (TPP) [class: Quaternary Ammonium Compounds (QACs)], Sodium Hydroxide (NaOH) [class: Base], Rhodamine 6G [class: Xanthene]	Multidrug transporter MdfA, Efflux pump driven by the proton motive force. Confers resistance to a broad spectrum of chemically unrelated drugs. Confers resistance to a diverse group of cationic or zwitterionic lipophilic compounds such as ethidium bromide, tetraphenylphosphonium, rhodamine, daunomycin, benzylkonium, rifampicin, tetracycline, puromycin, and to chemically unrelated, clinically imp…
mdtA	BAC0645|mdtA|tr|D0ZND8|D0ZND8_SALT1	Efflux	RND superfamily, MFP family	Zinc (Zn)	Multidrug resistance protein MdtA. Part of a tripartite efflux system composed of MdtA, MdtB and MdtC. MdtB forms a heteromultimer with MdtC. MdtABC multidrug efflux systems has a role in metal resistance.
mdtB	BAC0646|mdtB|tr|D0ZND9|D0ZND9_SALT1	Efflux	RND superfamily, AcrB/AcrD/AcrF family	Zinc (Zn)	Multidrug resistance protein MdtB. Part of a tripartite efflux system composed of MdtA, MdtB and MdtC. MdtB forms a heteromultimer with MdtC. MdtABC multidrug efflux systems has a role in metal resistance.
mdtC	BAC0647|mdtC|tr|D0ZNE0|D0ZNE0_SALT1	Efflux	RND superfamily, AcrB/AcrD/AcrF family	Zinc (Zn)	Multidrug resistance protein MdtC. Part of a tripartite efflux system composed of MdtA, MdtB and MdtC. MdtB forms a heteromultimer with MdtC. MdtABC multidrug efflux systems has a role in metal resistance.
mdtG/yceE	BAC0215|mdtG/yceE|sp|P25744|MDTG_ECOLI	Membrane transporter	MFS superfamily, DHA1 family, MdtG subfamily	Sodium Deoxycholate (SDC) [class: Acid	Multidrug resistance protein MdtG; confers resistance to fosfomycin and deoxycholate.
mdtK/ydhE	BAC0218|mdtK/ydhE|sp|P37340|MDTK_ECOLI	Efflux	MATE family, MdtK subfamily	Tetraphenylphosphonium (TPP) [class: Quaternary Ammonium Compounds (QACs)], Sodium Deoxycholate (SDC) [class: Acid], Ethidium Bromide [class: Phenanthridine], Benzylkonium Chloride (BAC) [class: Quaternary Ammonium Compounds (QACs)], Acriflavine [class: Acridine]	Multidrug resistance protein MdtK; It functions as a Na+/drug antiporter. Confers resistance to many drugs such as fluoroquinolones (norfloxacin, ciprofloxacin, enoxacin), tetraphenylphosphonium ion (TPP), deoxycholate, doxorubicin, trimethoprim, chloramphenicol, fosfomycin, Acriflavine, ethidium bromide and benzylkonium
merA	BAC0652|merA|tr|O66017|O66017_PSEST	Enzyme	Class-I pyridine nucleotide-disulfide oxidoreductase family	Mercury (Hg)	Mercury reductase enzyme, merA; resistance to Hg2+ in bacteria appears to be governed by a specialized system which includes mercuric reductase. MerA protein is responsible for volatilizing mercury as Hg0.
merB	BAC0659|merB|sp|P08664|MERB_SERMA	Enzyme	Enzyme	Mercury (Hg), Phenylmercury Acetate [class: Organo-mercury]	Enzyme
merD	BAC0667|merD|sp|P08654|MERD_SERMA	Regulator	Contains 1Â HTH merR-type DNA-binding domain	Mercury (Hg)	HTH-type transcriptional regulator ; most mer operon from gram negative ends up with merD gene; it encodes a secondary regulatory protein that binds to the same DNA site as merR; it can be considered as minor regulatory protein that down-regulates mer operon expression.
merE	BAC0670|merE|tr|Q52104|Q52104_9ZZZZ	Membrane Transporter	MerE family	Mercury (Hg)	The prokaryotic MerE (or URF-1) protein is part of the mercury resistance operon. The protein is thought not to have any direct role in conferring mercury resistance to the organism but may be a mercury resistance transposon.
merP	BAC0231|merP|sp|P13113|MERP_SERMA	Membrane Transporter	Contains 1Â HMA domain	Mercury (Hg)	Mercuric transport protein periplasmic component; hypersensitivity to the mercuric ions are associated with the merP gene; MerP does not act to transport Hg(II) directly. Mercury scavenger that specifically binds to one mercury ion and which passes it to the mercuric reductase (merA) via the merT protein.
merR	BAC0687|merR|tr|Q79BG7|Q79BG7_PSEST	Regulator	Contains 1 HTH merR-type DNA-binding domain	Mercury (Hg)	Mercuric resistance operon regulatory protein.
merR2	BAC0684|merR2|tr|Q7DKL2|Q7DKL2_9PSED	Regulator	Contains 1 HTH merR-type DNA-binding domain	Mercury (Hg)	Mercuric resistance operon regulatory protein.
merT	BAC0693|merT|tr|Q79F00|Q79F00_9PSED	Membrane Transporter	MerT family	Mercury (Hg)	Mercuric transport protein MerT; determines hyperaccumulation of Hg++ but not the CH3Hg+; Involved in mercuric transport. Passes a mercury ion from the periplasmic merP protein to the mercuric reductase (merA).
mgtA	BAC0642|mgtA|sp|P36640|ATMA_SALTY	Enzyme	Cation transport ATPase (P-type) family	Cobalt (Co), Magnesium (Mg)	Mediates magnesium influx to the cytosol.
mntH/yfeP	BAC0251|mntH/yfeP|sp|P0A769|MNTH_ECOLI	Membrane Transporter	NRAMP family	Manganese (Mn), Iron (Fe), Cadmium (Cd), Cobalt (Co), Zinc (Zn)	Divalent metal cation transporter MntH; H+-stimulated, divalent metal cation uptake system. Involved in manganese and iron uptake. Can also transport cadmium, cobalt, zinc and to a lesser extent nickel and copper. Involved in response to reactive oxygen.
mntP/yebN	BAC0252|mntP/yebN|sp|P76264|MNTP_ECOLI	Efflux	MntP family	Manganese (Mn), Magnesium (Mg), Methyl Viologen [class: Paraquat], Hydrogen Peroxide (H2O2) [class: Peroxides]	MntP; Functions as a manganese efflux pump
mntR	BAC0253|mntR|sp|P0A9F1|MNTR_ECOLI	Regulator	Contains 1 HTH dtxR-type DNA-binding domain	Manganese (Mn), Magnesium (Mg)	Manganese transport regulator mntR; In the presence of manganese, represses expression of mntH and mntS. Up-regulates expression of mntP
modB	BAC0610|modB|sp|P0AF01|MODB_ECOLI	Enzyme	ABC superfamily, binding-protein-dependent transport system permease family. CysTW subfamily	Tungsten (W), Molybdenum (Mo)	Molybdenum transport system permease protein ModB. Part of the binding-protein-dependent transport system for molybdenum; probably responsible for the translocation of the substrate across the membrane.
modC	BAC0611|modC|sp|P09833|MODC_ECOLI	Enzyme	ABC transporter superfamily. Molybdate importer family	Tungsten (W), Molybdenum (Mo)	Molybdenum import ATP-binding protein ModC. Part of the ABC transporter complex ModABC involved in molybdenum import. Responsible for energy coupling to the transport system.
nikR	BAC0275|nikR|sp|P0A6Z6|NIKR_ECOLI	Regulator	Transcriptional regulatory CopG/NikR family	Nickel (Ni)	Nickel-responsive regulator nikR; Transcriptional repressor of the nikABCDE operon. Is active in the presence of excessive concentrations of intracellular nickel.
opmD/nmpC	BAC0290|opmD/nmpC|sp|P37592|OMPD_SALTY	Porin	Gram-negative porin family	Methyl Viologen [class: Paraquat]	Outer membrane porin protein OmpD; Forms pores that allow passive diffusion of small molecules across the outer membrane
oqxA	BAC0294|oqxA|tr|Q69HW3|Q69HW3_ECOLX	Enzyme	RND superfamily, MFP family	Benzylkonium Chloride (BAC) [class: Quaternary Ammonium Compounds (QACs)], Clorine Dioxide (ClO2) [class: Halogens], Triclosan [class: Phenolic compounds], Cetrimide (CTM) [class: Quaternary Ammonium Compounds (QACs)], Chlorhexidine [class: Biguanides], Sodium Dodecyl Sulfate (SDS) [class: Organo-sulfate], Acriflavine [class: Acridine]	RND family multidrug efflux permease oqxA; part of oqxAB efflux system, can co-select antibiotics such as Chloramphenicol, Ciprofloxacin, nofloxacin, trimethoprim etc. oqxAB efflux system is dependent on the host TolC outer membrane protein when expressed in E. coli.
oqxB	BAC0295|oqxB|tr|Q69HW2|Q69HW2_ECOLX	Enzyme	RND superfamily, AcrB/AcrD/AcrF family	Benzylkonium Chloride (BAC) [class: Quaternary Ammonium Compounds (QACs)], Clorine Dioxide (ClO2) [class: Halogens], Triclosan [class: Phenolic compounds], Cetrimide (CTM) [class: Quaternary Ammonium Compounds (QACs)], Chlorhexidine [class: Biguanides], Sodium Dodecyl Sulfate (SDS) [class: Organo-sulfate], Acriflavine [class: Acridine]	RND family multidrug efflux permease oqxB; part of the oqxAB efflux system; can co-select antibiotics such as Chloramphenicol, Ciprofloxacin, nofloxacin, trimethoprim etc. oqxAB efflux system is dependent on the host TolC outer membrane protein when expressed in E. coli.
ostA/lptD	BAC0296|ostA/lptD|sp|P31554|LPTD_ECOLI	Porin	LptD family	n-hexane [class: Alkane]	Organic solvent tolerance protein ostA/lptD; Together with LptE, is involved in the assembly of LPS in the outer leaflet of the outer membrane. Determines N-hexane tolerance and is involved in outer membrane permeability. Essential for envelope biogenesis
oxyRkp	BAC0536|oxyRkp|tr|C4WZN6|C4WZN6_KLEPN	Regulator	LysR	Hydrogen Peroxide (H2O2) [class: Peroxides], Sodium Deoxycholate (SDC) [class: Acid], Acriflavine [class: Acridine], Rhodamine 6G [class: Xanthene], Ethidium Bromide [class: Phenanthridine], Sodium Dodecyl Sulfate (SDS) [class: Organo-sulfate]	Activator of hydrogen peroxide-inducible genes. It has contributory role towards varied stress tolerance in K. pneumoniae.
pcoA	BAC0303|pcoA|sp|Q47452|PCOA_ECOLX	Enzyme	Multi-copper oxidase family (CopA subfamily)	Copper (Cu)	Copper resistance protein PcoA; required for the copper-inducible expression of copper resistance. May have oxidase activity; part of the copper resistance determinant system (pcoABCDRSE)
pcoB	BAC0304|pcoB|sp|Q47453|PCOB_ECOLX	Enzyme	CopB family	Copper (Cu)	Copper resistance protein PcoB; required for the copper-inducible expression of copper resistance; located in cell outer membrane; it's peripheral membrane protein
pcoC	BAC0305|pcoC|sp|Q47454|PCOC_ECOLX	Binding protein	CopC family	Copper (Cu)	Copper resistance protein PcoC; required for the copper-inducible expression of copper resistance; located in periplasm; part of the copper resistance determinant system (pcoABCDRSE)
pcoD	BAC0306|pcoD|sp|Q47455|PCOD_ECOLX	Membrane Transporter	CopD family	Copper (Cu)	Copper resistance protein D; Required for the copper-inducible expression of copper resistance; part of the copper resistance determinant system (pcoABCDRSE)
pcoE	BAC0307|pcoE|sp|Q47459|PCOE_ECOLX	Binding protein	Unknown	Copper (Cu), Silver (Ag)	Copper-binding protein PcoE; lies distal, downstram from the regulatory genes (gene order in the operon- pcoABCDRSE); Required for the copper-inducible Expression of copper resistance. Activated by the two-component regulatory system CusS/CusR; part of the copper resistance determinant system (pcoABCDRSE)
pcoR	BAC0308|pcoR|sp|Q47456|PCOR_ECOLX	Regulator	Contains 1Â response regulatory domain	Copper (Cu)	Transcriptional regulatory protein PcoR; member of a two-component regulatory system pcoS/pcoR. Involved in the activation of copper resistance gene operon pcoABCD by binding to a specific site on the cop operon promoter (copper box). part of the copper resistance determinant system (pcoABCDRSE)
pcoS	BAC0309|pcoS|sp|Q47457|PCOS_ECOLX	Regulator	Contains 1 HAMP domain, 1 histidine kinase domain	Copper (Cu)	Sensor protein PcoS; member of a two-component regulatory system PcoS/PcoR. Activate PcoR by phosphorylation; part of the copper resistance determinant system (pcoABCDRSE)
phoB	BAC0530|phoB|tr|C4X6T6|C4X6T6_KLEPN	Regulator	Contains 1 histidine kinase domain	Benzylkonium Chloride (BAC) [class: Quaternary Ammonium Compounds (QACs)], Chlorhexidine [class: Biguanides]	Part of the two-component regulatory system PhoBR. It regulates kpnO in K. pneumoniae. It has a role in role in capsule production and bacterial growth in K. pneumoniae. It has no role in oxidative stress tolerance and nitrostative stress tolernace, but in gastrointestinal like challenges. (NB: THIS GENE IS MORE LIKELY TO BE 'PhoP' THOUGH AUTHORS MENTIONED IT AS 'PhoB'. THE SYSTEM MIGHT BE 'PhoPQ…
pitA	BAC0312|pitA|sp|P0AFJ7|PITA_ECOLI	Porter	Inorganic-Phospahte Transporter (PiT) family, Pit subfamily	Zinc (Zn), Tellurium (Te)	Low-affinity inorganic phosphate transporter 1, PitA; Can also transport arsenate
pmrG	BAC0486|pmrG|sp|Q8ZNF4|AIS_SALTY	Enzyme	Phosphoglycerate mutase family. Ais subfamily	Iron (Fe)	It is a phodphatase and catalyzes the dephosphorylation of heptose(II) of the outer membrane lipopolysaccharide core and localizes to the periplasm. Required for iron(III)+ resistance.
pstA	BAC0315|pstA|sp|P07654|PSTA_ECOLI	Enzyme	binding-protein-dependent transport system permease family. CysTW subfamily	Arsenic (As)	An integral membrane protein. Part of the binding-protein-dependent transport system for phosphate; probably responsible for the translocation of the substrate across the membrane.
pstB	BAC0316|pstB|sp|P0AAH0|PSTB_ECOLI	Enzyme	ABC transporter superfamily. Phospahte importer family	Arsenic (As)	Phosphate transporting ATPase; Part of the ABC transporter complex PstSACB involved in phosphate import. Responsible for energy coupling to the transport system.
pstC	BAC0317|pstC|sp|P0AGH8|PSTC_ECOLI	Enzyme	Binding-protein-dependent transport system permease family. CysTW subfamily	Arsenic (As)	An integral membrane permease protein; Part of the binding-protein-dependent transport system for phosphate; probably responsible for the translocation of the substrate across the membrane.
pstS	BAC0318|pstS|sp|P0AG82|PSTS_ECOLI	Binding protein	PstS family	Arsenic (As)	A periplasmic phosphate binding protein; Part of the ABC transporter complex PstSACB involved in phosphate import.
qacEdelta1	BAC0323|qacEdelta1|tr|Q7BQY4|Q7BQY4_PSEAI	Efflux	Small multidrug resistance (SMR) family	Benzylkonium Chloride (BAC) [class: Quaternary Ammonium Compounds (QACs)], Ethidium Bromide [class: Phenanthridine], Acriflavine [class: Acridine], Chlorhexidine [class: Biguanides], Pyronin Y [class: Xanthene], Rhodamine 6G [class: Xanthene], Methyl Viologen [class: Paraquat], Tetraphenylphosphonium (TPP) [class: Quaternary Ammonium Compounds (QACs)], 4,6-diamidino-2-phenylindole (DAPI) [class: …	Disinfectant resistance protein QacEdelta 1. It can confer resistance to antibiotics as well such as erythromycin, novomycin, amikacin, ciprofloxacin, norfloxacin, tetracycline, trimethoporin etc.
qacF	BAC0324|qacF|sp|Q9X2N9|QACF_ENTAE	Efflux	Efflux	Cetrimide (CTM) [class: Quaternary Ammonium Compounds (QACs)]	Quaternary ammonium compound-resistance protein qacF, Multidrug exporter. Is implicated for the resistance to bacteriocidal quaternary ammonium compounds
rcnB/yohN
rcnR/yohL	BAC0332|rcnR/yohL|sp|P64530|RCNR_ECOLI	Regulator	FrmR/RcnR family	Cobalt (Co), Nickel (Ni), Iron (Fe)	Repressor of rcnA, rcnR. Acts by binding specifically to the rcnA promoter in the absence of nickel and cobalt. In the presence of one of these metals, it has a weaker affinity for rcnA promoter. Can repress the rcnB expression as well.
robA	BAC0334|robA|sp|P0ACI0|ROB_ECOLI	Binding protein	1 HTH araC/xylS-type DNA-binding domain	Silver (Ag), Mercury (Hg), Cadmium (Cd), Cyclohexane [class: Cycloalkane], Pentane [class: Alkane], n-hexane [class: Alkane], Diphenyl Ether [class: Phenyl]	Right origin-binding protein RobA; Organic solvent tolerance by robA is dependent on soxRS; Rob acts as a transcriptional activator. It can confer resistance to antibiotics such as tetracycline, chloramphenicol, phosphomycin, kanamycin, novomycin etc.
rpoS	BAC0335|rpoS|sp|P35540|RPOS_SHIFL	Regulator	sigma-70 factor family	Hydrochloric acid (HCl) [class: Acid], Sodium hydroxide (NaOH) [class: Base]	RNA polymerase sigma factor RpoS; Sigma factors are initiation factors that promote the attachment of RNA polymerase to specific initiation sites and are then released; RpoS is required for optimal maintenance of pH homeostasis of stationary phase cells exposed to extreme acid.
silA	BAC0341|silA|sp|Q9ZHC9|SILA_SALTM	Efflux	AcrB/AcrD/AcrF family	Silver (Ag)	SilA is a inner membrane chemiosmotic, cation/proton antiporter; Component of the sil cation-efflux system (silABC) that confers resistance to silver
silB	BAC0342|silB|sp|Q9ZHD0|SILB_SALTM	Efflux	Membrane fusion protein (MFP) family	Silver (Ag)	SilB, a membrane fusion protein that brings together the inner and outer membranes of Gram-negative bacteria; Component of the sil cation-efflux system (silABC) that confers resistance to silver
silC	BAC0343|silC|sp|Q9ZHD2|SILC_SALTM	Efflux	Outer Membrane Protein (OMP) family	Silver (Ag)	SilC is an outer membrane lipoprotein; Component of the sil cation-efflux system (silABC) that confers resistance to silver
silE	BAC0344|silE|sp|Q9Z4N3|SILE_SALTM	Binding protein	unknown	Silver (Ag)	Component of the sil cation-efflux system that confers resistance to silver; it also can participate in resistance to Ag+ individually
silF	BAC0345|silF|tr|Q9ZHD1|Q9ZHD1_SALTM	Chaperone	Contains a CusF domain	Silver (Ag)	Silver efflux system periplasmic chaperone; It is a small gene resides in between SilC and SilB of SilCFBA(ORF105)P operon; It carries Ag+ from its periplasmic site of release by SilP to the periplasmic uptake site of SilA, as part of the SilCBA complex
silP	BAC0346|silP|sp|Q9ZHC7|SILP_SALTM	Enzyme	Cation transport ATPase (P-type) family (Type IB subfamily)	Silver (Ag)	Silver exporting P-type ATPase silP; Component of the sil cation-efflux system that confers resistance to silver; silP can participate in resistance to Ag+ individually; located in cell membrane.
silR	BAC0347|silR|sp|Q9ZHD3|SILR_SALTM	Regulator	Contains 1 response regulatory domain.	Silver (Ag)	silR encodes an transcriptional regulator; Component of the sil cation-efflux system that confers resistance to silver. Probable member of a two-component regulatory system SilS/SilR.
silS	BAC0348|silS|sp|Q9ZHD4|SILS_SALTM	Regulator	Contains 1 HAMP domain and 1 histidine kinase domain.	Silver (Ag)	silS encodes a membrane sensor kinase; Component of the sil cation-efflux system that confers resistance to silver. Probable member of a two-component regulatory system SilS/SilR. May activate SilR by phosphorylation
sitA	BAC0349|sitA|tr|Q9XCS2|Q9XCS2_SALTI	Binding protein	ABC superfamily ( bacterial solute-binding protein 9 family)	Manganese (Mn), Iron (Fe), Hydrogen Peroxide (H2O2) [class: Peroxides]	Iron/Mn transport protein, periplasmic-binding protein SitA; sitA gene encodes a periplasmic binding protein
sitB	BAC0350|sitB|tr|Q9XCS1|Q9XCS1_SALTM	Binding protein	ABC superfamily	Manganese (Mn), Iron (Fe), Hydrogen Peroxide (H2O2) [class: Peroxides]	sitB encodes an ATP-binding protein
sitC	BAC0351|sitC|tr|Q9XCS0|Q9XCS0_SALTM	Enzyme	ABC superfamily ( ABC-3 integral membrane protein family)	Manganese (Mn), Iron (Fe), Hydrogen Peroxide (H2O2) [class: Peroxides]	sitC encodes a permease (integral membrane protein); part of the sitABCD transport system
sitD	BAC0352|sitD|tr|Q9XCR9|Q9XCR9_SALTM	Enzyme	ABC superfamily ( ABC-3 integral membrane protein family)	Manganese (Mn), Iron (Fe), Hydrogen Peroxide (H2O2) [class: Peroxides]	sitD encode a permease (integral membrane protein); part of the sitABCD transport system
smvA/emrB	BAC0367|smvA/emrB|sp|D0ZXQ3|SMVA_SALT1	Efflux	Major facilitator superfamily (MFS),Â TCR/tet family	Methyl Viologen [class: Paraquat], Tetraphenylphosphonium (TPP) [class: Quaternary Ammonium Compounds (QACs)], Hoechst 33342 [class: Bisbenzimide], Ethidium Bromide [class: Phenanthridine], Cetrimide (CTM) [class: Quaternary Ammonium Compounds (QACs)], Benzylkonium Chloride (BAC) [class: Quaternary Ammonium Compounds (QACs)], Acriflavine [class: Acridine]	Methyl viologen resistance protein SmvA, Major efflux pump for Acriflavine and other quaternary ammonium compounds (QACs). Also required for resistance to methyl viologen, Mutants show increased sensitivity to methyl viologen and Acriflavine.
sodA	BAC0368|sodA|sp|P00448|SODM_ECOLI	Enzyme	Iron/manganese superoxide dismutase family	Selenium (Se), Hydrogen Peroxide (H2O2) [class: Peroxides]	Mn-dependent superoxide dismutase; Destroys superoxide anion radicals which are normally produced within the cells and which are toxic to biological systems.
sodB	BAC0707|sodB|sp|P0AGD3|SODF_ECOLI	Enzyme	Iron/manganese superoxide dismutase family	Selenium (Se), Hydrogen Peroxide (H2O2) [class: Peroxides]	Fe-dependent superoxide dismutase. Destroys superoxide anion radicals which are normally produced within the cells and which are toxic to biological systems.
soxR	BAC0370|soxR|sp|P0ACS2|SOXR_ECOLI	Regulator	Contains 1 HTH merR-type DNA-binding domain	Methyl Viologen [class: Paraquat]	Redox-sensitive transcriptional activator SoxR; Activates the transcription of the soxS gene which itself controls the superoxide response regulon. SoxR contains a 2Fe-2S iron-sulfur cluster that may act as a redox sensor system that recognizes superoxide. The variable redox state of the Fe-S cluster is employed in vivo to modulate the transcriptional activity of SoxR in response to specific type…
soxS	BAC0371|soxS|sp|P0A9E2|SOXS_ECOLI	Regulator	Contains 1 HTH araC/xylS-type DNA-binding domain	Zinc (Zn), Cyclohexane [class: Cycloalkane]	Regulatory protein SoxS; Increases the Zn uptake system znuACB; Transcriptional activator of the superoxide response regulon of E.coli that includes at least 10 genes such as sodA, nfo, zwf and micF. Binds the DNA sequence 5'-GCACN7CAA-3'. It also facilitates the subsequent binding of RNA polymerase to the micF and the nfo promoters.
terB	BAC0387|terB|sp|P18779|TERB_ALCSP	unknown	TerB family	Tellurium (Te)	Tellurium resistance protein TerB; terBCDE genes are essential for the resistance
terC	BAC0388|terC|sp|P18780|TERC_ALCSP	Membrane Transporter	TerC family	Tellurium (Te)	Tellurium resistance protein TerC; Could conceivably alter the intracellular level of tellurium in a manner leading to resistance. Alternatively its presence in the membrane may provide a barrier to entry of the tellurium ions.
terD	BAC0389|terD|sp|P18781|TERD_ALCSP	Unknown	CAPAB/TerDEXZ family	Tellurium (Te)	Tellurium resistance protein TerD; Contribute to the tellurium resistance (Ter) mechanism.
terW	BAC0391|terW|sp|P75010|TERW_SERMA	Regulator	Tellurite/Phi/PacB toxicity protection, TerW family	Tellurium (Te)	Tellurium resistance protein TerW; ter operon (terZABCDE) is naturally controlled by the terW gene product
terZ	BAC0392|terZ|sp|Q52353|TERZ_SERMA	Unknown	CAPAB/TerDEXZ family	Tellurium (Te)	Tellurium resistance protein TerZ; Contribute to the tellurium resistance (Ter) mechanism. Also involved in phage inhibition (Phi) and colicin resistance (PacB).
tolC
ybtP
ychH	BAC0434|ychH|sp|P0AB49|YCHH_ECOLI	Unknown	Contains DUF2583 domain	Cadmium (Cd), Hydrogen Peroxide (H2O2) [class: Peroxides]	Stress protein YchH; response to Hydrogen Peroxide (H2O2), cadmium; plays a role in biofilm formation as well
yddg/emrE	BAC0435|yddg/emrE|sp|D0ZXP9|YDDG_SALT1	Efflux	Drug/metabolite transporter (DMT) superfamily; Aromatic amino acid/Paraquat Exporter (ArAA/P-E) family	Methyl Viologen [class: Paraquat]	Methyl viologen resistance protein YddG, Probable efflux pump. Required for resistance to methyl viologen. May function with OmpD porin
ygiW	BAC0445|ygiW|sp|P0ADU5|YGIW_ECOLI	Unknown	Bacterial OB fold (BOF) protein family	Cadmium (Cd), Tributyltin (TBT) [class: Organo-tin], Hydrogen Peroxide (H2O2) [class: Peroxides]	Protein YgiW; located in periplasm; responsible for tributyltin (TBT) resistance; response to hydrogen peroxide (H2O2), cadmium ions ; has a role in biofim formation
yieF	BAC0541|yieF|sp|P0AGE6|YIEF_ECOLI	Enzyme	SsuE family	Chromium (Cr), Vanadium (V), Molybdenum (Mo), Methylene Blue [class: Thiazinium]	A chromate reductase. Reduces chromate (Cr(VI)) to Cr(III)
yodD	BAC0451|yodD|sp|P64519|YODD_ECOLI	Unknown	Contains a DUF2525 domain	Cadmium (Cd), Hydrogen Peroxide (H2O2) [class: Peroxides], Hydrochloric acid (HCl) [class: Acid]	Stress protein YodD; a yodD mutant strain is sensitive to hydrogen peroxide and acid
zntR/yhdM	BAC0462|zntR/yhdM|sp|P0ACS5|ZNTR_ECOLI	Regulator	Contains 1Â HTH merR-type DNA-binding domain	Zinc (Zn)	Zinc-responsive transcriptional regulator zntR; regulates the zntA
znuB/yebI	BAC0464|znuB/yebI|sp|P39832|ZNUB_ECOLI	Membrane Transporter	ABC-3 integral membrane protein family	Zinc (Zn)	High-affinity zinc uptake system membrane protein ZnuB; Involved in the high-affinity zinc uptake transport system; located in cell inner membrane
znuC/yebM	BAC0465|znuC/yebM|sp|P0A9X1|ZNUC_ECOLI	Binding protein	ABC transporter superfamily. Zinc importer family	Zinc (Zn)	Zinc import ATP-binding protein ZnuC; part of the ABC transporter complex ZnuABC involved in zinc import. Responsible for energy coupling to the transport system. Transcriptionally repressed by zur (zinc uptake regulator), in response to high extracellular zinc concentrations
zraP	BAC0466|zraP|sp|Q9L9I0|ZRAP_SALTY	Binding protein	ZraP family	Zinc (Zn)	Zinc resistance-associated protein ZraP; Undergoes a specific Zn++ induced cleavage to release a carboxy-terminal Zn++ binding region; located in periplasm; Binds zinc. Could be an important component of the zinc-balancing mechanism; located in periplasm
zraR/hydH
zupT/ygiE	BAC0469|zupT/ygiE|sp|P0A8H3|ZUPT_ECOLI	Porter	ZIP transporter family, ZupT subfamily	Zinc (Zn), Iron (Fe), Cobalt (Co), Nickel (Ni), Copper (Cu), Cadmium (Cd)	Zinc transporter ZupT; Mediates zinc uptake. May also transport other divalent cations such as copper and cadmium ions.
zur/yjbK	BAC0470|zur/yjbK|sp|P0AC51|ZUR_ECOLI	Regulator	Fur family	Zinc (Zn)	Zinc uptake regulation protein zur; Acts as a negative controlling element, employing Zn2+ as a cofactor to bind the operator of the repressed genes (znuACB). Zinc uptake regulation protein
