# Supplementary material for: Comparative genomic analysis reveals high intra-serovar plasticity within Salmonella Napoli isolated in 2005–2017
Source: BMC Genomics. 2020 Mar 4;21:202. doi: 10.1186/s12864-020-6588-y (PMC7057659; doi:10.1186/s12864-020-6588-y)
Supplement: Supplementary file 12 — Additional file 12: Tabular data. Top GO hits. Additional file 11 reports the top 10 enriched GO terms, detailed for each of the three GO categories, for both S. Napoli genomes only vs the whole dataset. [file 12864_2020_6588_MOESM12_ESM.xlsx]

## Sheet: AccessoryOnly
NAPOLI							ALL SAMPLES
			Genes							Genes
BP	Term	Annotated	Significant	Expected	classicFisher		BP	Term	Annotated	Significant	Expected	classicFisher
GO:0016032	viral process	118	90	61.8	5.4e-08		GO:0006259	DNA metabolic process	729	675	547.49	< 1e-30
GO:0019058	viral life cycle	115	87	60.23	1.7e-07		GO:0015074	DNA integration	221	220	165.98	3.9e-27
GO:0044403	symbiont process	120	90	62.85	2.1e-07		GO:0006310	DNA recombination	338	323	253.84	1.5e-25
GO:0035821	modification of morphology or physiology...	30	28	15.71	1.4e-06		GO:0032196	transposition	200	199	150.2	2.1e-24
GO:0051704	multi-organism process	224	151	117.32	2e-06		GO:0006313	transposition, DNA-mediated	166	165	124.67	4.7e-20
GO:0019048	modulation by virus of host morphology o...	29	27	15.19	2.4e-06		GO:0044403	symbiont process	120	120	90.12	6.9e-16
GO:0044003	modification by symbiont of host morphol...	29	27	15.19	2.4e-06		GO:0016032	viral process	118	118	88.62	1.3e-15
GO:0051817	modification of morphology or physiology...	29	27	15.19	2.4e-06		GO:0019058	viral life cycle	115	115	86.37	3e-15
GO:0044419	interspecies interaction between organis...	169	117	88.52	4.2e-06		GO:0051704	multi-organism process	224	211	168.23	1.3e-14
GO:0006259	DNA metabolic process	729	436	381.83	6.2e-06		GO:0043711	pilus organization	96	96	72.1	8.2e-13
MF	Term	Annotated	Significant	Expected	classicFisher		MF	Term	Annotated	Significant	Expected	classicFisher
GO:0000150	recombinase activity	30	28	16.22	3.2e-06		GO:0140097	catalytic activity, acting on DNA	435	400	331.29	5.8e-19
GO:0030151	molybdenum ion binding	31	28	16.76	1.6e-05		GO:0004803	transposase activity	151	151	115	7.6e-19
GO:0004553	hydrolase activity, hydrolyzing O-glycos...	93	70	50.29	1.8e-05		GO:0003677	DNA binding	1310	1097	997.66	4.2e-14
GO:0009008	DNA-methyltransferase activity	46	38	24.88	4.5e-05		GO:0015473	fimbrial usher porin activity	55	55	41.89	2.9e-07
GO:0004386	helicase activity	128	91	69.22	5.2e-05		GO:0003676	nucleic acid binding	1663	1339	1266.5	4.1e-07
GO:0009007	site-specific DNA-methyltransferase (ade...	38	32	20.55	8.9e-05		GO:0015288	porin activity	74	72	56.36	4.6e-07
GO:0003678	DNA helicase activity	52	41	28.12	0.00018		GO:0022829	wide pore channel activity	74	72	56.36	4.6e-07
GO:0015288	porin activity	74	55	40.02	0.00025		GO:0004386	helicase activity	128	116	97.48	1.9e-05
GO:0022829	wide pore channel activity	74	55	40.02	0.00025		GO:0008948	oxaloacetate decarboxylase activity	34	34	25.89	9.2e-05
GO:0009389	dimethyl sulfoxide reductase activity	21	19	11.36	0.00041		GO:0004518	nuclease activity	235	201	178.97	0.00021
CC	Term	Annotated	Significant	Expected	classicFisher		CC	Term	Annotated	Significant	Expected	classicFisher
GO:0031224	intrinsic component of membrane	2233	1290	1189.01	3.3e-12		GO:0016021	integral component of membrane	2228	1812	1669.47	1e-28
GO:0016021	integral component of membrane	2228	1287	1186.35	4e-12		GO:0031224	intrinsic component of membrane	2233	1815	1673.21	1.8e-28
GO:0044425	membrane part	2252	1299	1199.12	5e-12		GO:0016020	membrane	2511	2014	1881.52	4.4e-27
GO:0016020	membrane	2511	1432	1337.03	5.4e-12		GO:0044425	membrane part	2252	1825	1687.45	5.3e-27
GO:0018995	host	22	21	11.71	1.8e-05		GO:0009289	pilus	79	75	59.2	2.3e-06
GO:0033643	host cell part	22	21	11.71	1.8e-05		GO:0030313	cell envelope	218	185	163.35	0.00018
GO:0043657	host cell	22	21	11.71	1.8e-05		GO:0031975	envelope	220	186	164.85	0.00027
GO:0044215	other organism	22	21	11.71	1.8e-05		GO:0018995	host	22	22	16.48	0.00171
GO:0044216	other organism cell	22	21	11.71	1.8e-05		GO:0033643	host cell part	22	22	16.48	0.00171
GO:0044217	other organism part	22	21	11.71	1.8e-05		GO:0043657	host cell	22	22	16.48	0.00171
GO:0033646	host intracellular part	13	13	6.92	0.00027		GO:0044215	other organism	22	22	16.48	0.00171
