# Supplementary material for: Comparative genomic analysis reveals high intra-serovar plasticity within Salmonella Napoli isolated in 2005–2017
Source: BMC Genomics. 2020 Mar 4;21:202. doi: 10.1186/s12864-020-6588-y (PMC7057659; doi:10.1186/s12864-020-6588-y)
Supplement: Supplementary file 13 — Additional file 13: Tabular data. COG characterization of unshared/shared genes between typhoidal/non typhoidal genomes and Napoli genomes. Additional file 12 contains the genes found in S. Napoli genomes only, in typhoidal serovar genomes only, in non-typhoidal serovars genome only as well as genes shared by S. Napoli genomes and typhoidal serovar genomes or genes shared by S. Napoli genomes and non-typhoidal serovar genomes. Each gene is characterized by the gene name, the description of its annotation, the number of genomes it was found in, the COG ID number, the COG category, its name and description, as well as the protein ID identified by Prokka, the gene length in aa, the Uniprot Best match and the associated GO terms. Genes annotated as “Hypotetical protein” are filtered from the default view. [file 12864_2020_6588_MOESM13_ESM.xlsx]

## Sheet: Napoli_ONLY
GENE_NAME	DESCRIPTION	POSITIVE_STRAINS	COG_ID	COG_CATEGORY	COG_CATEGORY_NAME	COG_FUNCTION_DESCRIPTION	PROKKA_PROTEIN_ID	LENGTH	UNIPROT_BEST_MATCH	GO_TERMS
group_10080	hypothetical protein	179	no_cog	no_cat	no_name	no_func	PROKKA_02840	157	A0A379PAP2_SALCE
group_11790	Glycerate 2-kinase	179	cl00841	no_recog	no_recog	no_func	PROKKA_00185	80	A0A0H3NPK5_SALTS	GO:0008887; GO:0031388
group_11927	hypothetical protein	179	no_cog	no_cat	no_name	no_func	PROKKA_01583	48	no_uniprot	no_go
kduD_1	2-dehydro-3-deoxy-D-gluconate 5-dehydrogenase	179	COG1028	IQR	NAD(P)-dependent	Lipid transport and metabolism;Secondary metabolites biosynthesis, transport and catabolism;General function prediction only	PROKKA_01831	263	A0A379XW05_SALCE	GO:0047001
nicS	HTH-type transcriptional repressor NicS	179	COG1309	K	DNA-binding	Transcription	PROKKA_01832	220	A0A379XVD8_SALCE
group_11967	putative peptidase	179	COG3061	S	Cell	Function unknown	PROKKA_01833	211	A0A064DFR1_CITFR
group_3821	hypothetical protein	179	no_cog	no_cat	no_name	no_func	PROKKA_01238	681	A0A2T8TCR8_SALCE
paaF	2,3-dehydroadipyl-CoA hydratase	179	COG1024	I	Enoyl-CoA	Lipid transport and metabolism	PROKKA_01829	66	no_uniprot	no_go
group_8002	hypothetical protein	179	no_cog	no_cat	no_name	no_func	PROKKA_00405	42	no_uniprot	no_go
group_8626	hypothetical protein	179	COG1943	X	REP	Mobilome: prophages, transposons	PROKKA_03413	87	A0A2A6DDE1_SALCE	GO:0003677; GO:0004803; GO:0006313
group_9906	Xylose isomerase-like TIM barrel	179	COG1082	G	Sugar	Carbohydrate transport and metabolism	PROKKA_01830	281	A0A379XV90_SALCE	GO:0004519
group_11896	Secreted effector protein pipB2	178	COG1357	S	Uncharacterized	Function unknown	PROKKA_01364	350	no_uniprot	no_go
group_12039	hypothetical protein	178	no_cog	no_cat	no_name	no_func	PROKKA_02654	62	no_uniprot	no_go
group_12061	hypothetical protein	178	no_cog	no_cat	no_name	no_func	PROKKA_02794	89	A0A248K4R9_SALBN
group_12062	hypothetical protein	178	no_cog	no_cat	no_name	no_func	PROKKA_02868	92	no_uniprot	no_go
group_15126	hypothetical protein	178	no_cog	no_cat	no_name	no_func	PROKKA_02687	210	A0A2T8T7R5_SALCE
group_1620	Haemagglutinin	178	cl27224	no_recog	no_recog	no_func	PROKKA_03483	1255	A0A2T9MDT3_SALET	GO:0009405; GO:0019867
group_6983	succinate dehydrogenase flavoprotein subunit	177	COG1053	C	Succinate	Energy production and conversion	PROKKA_01826	691	A0A379XV66_SALCE
group_9673	putative copper-binding protein PcoE precursor	177	no_cog	no_cat	no_name	no_func	PROKKA_00126	81	A0A2T8T9I9_SALCE
group_12033	small toxic polypeptide	176	no_cog	no_cat	no_name	no_func	PROKKA_02614	46	no_uniprot	no_go
yedK_2	Putative SOS response-associated peptidase YedK	176	COG2135	O	Putative	Posttranslational modification, protein turnover, chaperones	PROKKA_02650	223	A0A3A4U5U5_SALET
sspH2_3	E3 ubiquitin-protein ligase sspH2	176	COG4886	K	Leucine-rich	Transcription	PROKKA_02649	668	A0A2T8TCI7_SALCE	GO:0004842; GO:0016874
sspH2_2	E3 ubiquitin-protein ligase sspH2	175	COG4886	K	Leucine-rich	Transcription	PROKKA_01284	785	A0A2T8QKC3_SALET	GO:0004842
group_11893	hypothetical protein	174	no_cog	no_cat	no_name	no_func	PROKKA_01240	79	no_uniprot	no_go
yedK_1	Putative SOS response-associated peptidase YedK	174	COG2135	O	Putative	Posttranslational modification, protein turnover, chaperones	PROKKA_01709	223	A0A2T9Q4Q8_SALET	GO:0008233
group_8265	hypothetical protein	173	cl27783	no_recog	no_recog	no_func	PROKKA_01610	222	A0A1X2RRV4_SALET
group_3726	site-specific tyrosine recombinase XerC	172	COG0582	LX	Integrase	Replication, recombination and repair;Mobilome: prophages, transposons	PROKKA_00433	146	S5MR65_SALBN	GO:0003677; GO:0006310; GO:0015074
group_12152	hypothetical protein	171	no_cog	no_cat	no_name	no_func	PROKKA_04170	58	no_uniprot	no_go
group_177	Hexuronate transporter	171	cl27298	no_recog	no_recog	no_func	PROKKA_01825	425	A0A379XX05_SALCE
group_7285	Exoenzyme S synthesis regulatory protein ExsA	171	COG2207	K	AraC-type	Transcription	PROKKA_03486	285	A0A2T9MDR9_SALET	GO:0003700; GO:0006351; GO:0043565
group_5740	putative 2-keto-3-deoxy-galactonate aldolase YagE	169	COG0329	EM	Dihydrodipicolinate	Amino acid transport and metabolism;Cell wall/membrane/envelope biogenesis	PROKKA_02049	301	A0A100N4W1_SALCE	GO:0005737; GO:0016829
group_6949	recombination protein F	166	cl26248	no_recog	no_recog	no_func	PROKKA_01609	408	A0A1X2RRJ1_SALET	GO:0005524
epsL	putative sugar transferase EpsL	165	cl25659	no_recog	no_recog	no_func	PROKKA_04108	476	A0A2C9NXY0_SALET	GO:0000271; GO:0005886; GO:0016021; GO:0016740
group_5999	hypothetical protein	164	no_cog	no_cat	no_name	no_func	PROKKA_03485	159	A0A2T9MDT1_SALET
ompA_1	Outer membrane protein A precursor	162	COG2913	M	Outer	Cell wall/membrane/envelope biogenesis	PROKKA_03484	273	A0A2T9MDR7_SALET	GO:0019867
ccmA	Cytochrome c biogenesis ATP-binding export protein CcmA	156	COG4133	O	ABC-type	Posttranslational modification, protein turnover, chaperones	PROKKA_01191	182	A0A2R4DHI5_SALET	GO:0005524; GO:0005886; GO:0015439; GO:0017004; GO:0103115
group_12110	putative acetyltransferase	151	cl17182	no_recog	no_recog	no_func	PROKKA_03489	140	B2VF96_ERWT9	GO:0016740
bphJ	Acetaldehyde dehydrogenase	151	cl26651	no_recog	no_recog	no_func	PROKKA_03696	242	G4C9A9_SALIN	GO:0008774; GO:0019380; GO:0051287
clcD_1	Carboxymethylenebutenolidase	150	cl21494	no_recog	no_recog	no_func	PROKKA_03488	198	A0A090U4H1_9ENTR	GO:0016787
hcpA	Major exported protein	150	cl01226	no_recog	no_recog	no_func	PROKKA_02795	295	A0A117HV78_SALCE
kdgR_2	Pectin degradation repressor protein KdgR	150	COG1414	K	DNA-binding	Transcription	PROKKA_03695	264	A0A117FJ72_SALCE	GO:0003677; GO:0006351; GO:0006355
group_6286	glycosyl transferase family protein	149	COG0547	E	Anthranilate	Amino acid transport and metabolism	PROKKA_04200	323	A0A2T8T070_SALCE	GO:0003677; GO:0016757
group_6725	hypothetical protein	146	no_cog	no_cat	no_name	no_func	PROKKA_00471	187	A0A2T8SWB2_SALCE
group_12423	hypothetical protein	141	no_cog	no_cat	no_name	no_func	PROKKA_02976___7460	45	no_uniprot	no_go
group_3884	Acetate CoA-transferase YdiF	138	cl25563	no_recog	no_recog	no_func	PROKKA_03986___3988	513	A0A379XVB5_SALCE	GO:0008775
group_12339	hypothetical protein	137	no_cog	no_cat	no_name	no_func	PROKKA_04429___4431	72	no_uniprot	no_go
leuE_1	Leucine efflux protein	137	COG1280	E	Threonine/homoserine/homoserine	Amino acid transport and metabolism	PROKKA_03933___3935	184	A0A2T8T6T9_SALCE	GO:0005886; GO:0006865; GO:0016021
kdgT_3	2-keto-3-deoxygluconate permease	135	no_cog	no_cat	no_name	no_func	PROKKA_02048	324	G4C9B3_SALIN	GO:0015649; GO:0016021
group_2318	Secreted effector protein SseJ	132	COG3240	IR	Phospholipase/lecithinase/hemolysin	Lipid transport and metabolism;General function prediction only	PROKKA_04310	408	A0A2T9HMK9_SALCE	GO:0016788
group_1134	hypothetical protein	130	no_cog	no_cat	no_name	no_func	PROKKA_03308	337	V0W6L7_ECOLX	GO:0016021
group_5857	hypothetical protein	126	no_cog	no_cat	no_name	no_func	PROKKA_00332___333	294	A0A2Z3X260_9ENTR
dmsD_4	Tat proofreading chaperone DmsD	122	COG3381	O	Cytoplasmic	Posttranslational modification, protein turnover, chaperones	PROKKA_03999___4001	204	A0A2T9MCT4_SALET	GO:0005048; GO:0061077
group_12299	Anaerobic dimethyl sulfoxide reductase chain C	119	COG3302	C	DMSO	Energy production and conversion	PROKKA_03998___4000	284	A0A100V4P9_SALCE	GO:0016021; GO:0019645
group_4892	TIR domain protein	119	no_cog	no_cat	no_name	no_func	PROKKA_03307	291	A0A2T6WWG2_SALET	GO:0007165
group_4161	putative protease YhbU precursor	116	COG0826	O	Collagenase-like	Posttranslational modification, protein turnover, chaperones	PROKKA_04053	453	A0A2T8VZG0_SALRU	GO:0008233
ubiE_2	Demethylmenaquinone methyltransferase	115	cl17173	no_recog	no_recog	no_func	PROKKA_02180	220	A0A2E0VMP9_9GAMM	GO:0008168
thiF_2	Sulfur carrier protein ThiS adenylyltransferase	115	COG0476	H	Molybdopterin	Coenzyme transport and metabolism	PROKKA_02182	288	S2KYW7_9PSED	GO:0008641
group_11782	hypothetical protein	114	no_cog	no_cat	no_name	no_func	PROKKA_00121	58	no_uniprot	no_go
group_6250	hypothetical protein	113	no_cog	no_cat	no_name	no_func	PROKKA_04461___4463	134	A0A379XTI8_SALCE
group_12063	hypothetical protein	111	no_cog	no_cat	no_name	no_func	PROKKA_02889	56	no_uniprot	no_go
uxaA_2	Altronate dehydratase	111	COG2721	G	Altronate	Carbohydrate transport and metabolism	PROKKA_02047	391	A0A117F5D1_SALCE	GO:0016829
group_7398	RNase III inhibitor	110	COG2110	J	O-acetyl-ADP-ribose	Translation, ribosomal structure and biogenesis	PROKKA_04154	264	V1XGB0_SALMU
tsr_3	Methyl-accepting chemotaxis protein I	109	COG0840	NT	Methyl-accepting	Cell motility;Signal transduction mechanisms	PROKKA_03487	549	no_uniprot	no_go
group_3280	Multidrug resistance protein MdtK	109	COG0534	V	Na+-driven	Defense mechanisms	PROKKA_02321	474	A0A2T8TD32_SALCE	GO:0015238; GO:0015297; GO:0016021
group_5756	hypothetical protein	109	cl17182	no_recog	no_recog	no_func	PROKKA_02181	249	A0A2A5CGY2_9PROT	GO:0016740
group_3508	Caudovirales tail fibre assembly protein	108	no_cog	no_cat	no_name	no_func	PROKKA_02608___2609	177	A0A100U2V4_SALCE
group_9926	Caudovirales tail fibre assembly protein	108	no_cog	no_cat	no_name	no_func	PROKKA_01909	83	A0A1U7FUU9_SALET
group_1251	hypothetical protein	106	cl26341	no_recog	no_recog	no_func	PROKKA_01908	529	A0A0D3RLX1_SALTM
group_10439	hypothetical protein	103	no_cog	no_cat	no_name	no_func	PROKKA_02890___7374	127	A0A0T9YDM7_SALET
group_21017	Transposase	102	COG2963	X	Transposase	Mobilome: prophages, transposons	PROKKA_02723	92	A0A218N4L1_PROMI	GO:0003677; GO:0004803; GO:0006313
group_10362	hypothetical protein	101	no_cog	no_cat	no_name	no_func	PROKKA_04290___4292	105	A0A379VBK5_SALET
group_3898	hypothetical protein	101	no_cog	no_cat	no_name	no_func	PROKKA_01914	211	A0A379R620_SALCE
group_6002	Putative helicase	101	no_cog	no_cat	no_name	no_func	PROKKA_03491	554	G5QPH9_SALRU
recB_2	DNA helicase IV	100	COG0210	L	Superfamily	Replication, recombination and repair	PROKKA_03490	503	F0V0E8_SALBN	GO:0003677; GO:0004003; GO:0005524
group_12292	hypothetical protein	97	no_cog	no_cat	no_name	no_func	PROKKA_03810___3811	66	no_uniprot	no_go
group_2120	Metallo-beta-lactamase superfamily protein	95	cl25950	no_recog	no_recog	no_func	PROKKA_01433	659	A0A2C9NV00_SALET	GO:0046983
group_10281	hypothetical protein	94	no_cog	no_cat	no_name	no_func	PROKKA_04171	51	no_uniprot	no_go
group_7126	transcriptional repressor DicA	94	COG1396	K	Transcriptional	Transcription	PROKKA_02630	119	A0A1J4QNW8_SALET	GO:0043565
group_5016	Tyrosine recombinase XerC	93	cl28330	no_recog	no_recog	no_func	PROKKA_01489___1490	339	A0A370W6S4_9GAMM
group_10325	hypothetical protein	91	no_cog	no_cat	no_name	no_func	PROKKA_02482___2483	48	no_uniprot	no_go
group_11892	hypothetical protein	91	no_cog	no_cat	no_name	no_func	PROKKA_01184	275	no_uniprot	no_go
hsdS	Type-1 restriction enzyme EcoKI specificity protein	91	COG0732	V	Restriction	Defense mechanisms	PROKKA_00157	243	A0A385W4W5_SALET
group_12219	hypothetical protein	91	no_cog	no_cat	no_name	no_func	PROKKA_02481___2482	78	no_uniprot	no_go
ampR	HTH-type transcriptional activator AmpR	90	COG0583	K	DNA-binding	Transcription	PROKKA_04000___4002	305	A0A2T9MCU7_SALET	GO:0003677; GO:0003700; GO:0006351
group_395	hypothetical protein	89	cl26341	no_recog	no_recog	no_func	PROKKA_02304___6788	856	V1GZI3_SALCE
group_7513	hypothetical protein	89	no_cog	no_cat	no_name	no_func	PROKKA_00123	485	A0A271CD86_SALET	GO:0016021
group_11944	hypothetical protein	88	no_cog	no_cat	no_name	no_func	PROKKA_01751	46	no_uniprot	no_go
hsdS_1	hypothetical protein	88	COG0732	V	Restriction	Defense mechanisms	PROKKA_03453	168	A0A2N4V701_9ENTR	GO:0003677; GO:0006304; GO:0016740
group_21106	Methylmalonyl-CoA carboxyltransferase 5S subunit	88	COG0511	HI	Biotin	Coenzyme transport and metabolism;Lipid transport and metabolism	PROKKA_03287	588	A0A2X5F2Q3_SALET	GO:0006814; GO:0008948; GO:0047154
group_10047	DNA adenine methylase	87	COG0338	L	Site-specific	Replication, recombination and repair	PROKKA_02620	315	A0A2C9P0V5_SALET	GO:0003676; GO:0009007
group_8986	transcriptional repressor DicA	87	COG1396	K	Transcriptional	Transcription	PROKKA_03752___8236	118	A0A2T8WZ77_SALET	GO:0043565
group_10050	hypothetical protein	85	no_cog	no_cat	no_name	no_func	PROKKA_02628	71	no_uniprot	no_go
group_12036	hypothetical protein	85	no_cog	no_cat	no_name	no_func	PROKKA_02621	92	A0A2C9P0H9_SALET
flu	putative autotransporter precursor	84	cl22877	no_recog	no_recog	no_func	PROKKA_02574___2575	3230	F2Q8F4_SALBN
group_1212	Caudovirales tail fibre assembly protein	84	no_cog	no_cat	no_name	no_func	PROKKA_04436___13327	126	A0A3A0X4D8_SALNE
fadL_1	Long-chain fatty acid transport protein precursor	84	cl21487	no_recog	no_recog	no_func	PROKKA_02568___2569	395	A0A359ABT3_9ENTR
group_12224	hypothetical protein	84	no_cog	no_cat	no_name	no_func	PROKKA_02569___2570	368	F2Q8F6_SALBN
group_12225	Surface antigen	84	cl27599	no_recog	no_recog	no_func	PROKKA_02570___2571	376	A0A359AAA0_9ENTR
group_12226	hypothetical protein	84	no_cog	no_cat	no_name	no_func	PROKKA_02571___2572	312	A0A359AA67_9ENTR
bamA_1	Outer membrane protein assembly factor BamA	84	cl27599	no_recog	no_recog	no_func	PROKKA_02572___2573	371	A0A359AA20_9ENTR
group_12228	putative MscS family protein.1 precursor	84	COG0668	M	Small-conductance	Cell wall/membrane/envelope biogenesis	PROKKA_02573___2574	538	F2Q8F5_SALBN	GO:0016021; GO:0055085
group_12229	haloacid dehalogenase-like hydrolase	84	cl21460	no_recog	no_recog	no_func	PROKKA_02575___2576	331	F2Q8F3_SALBN
group_12230	hypothetical protein	84	no_cog	no_cat	no_name	no_func	PROKKA_02576___2577	338	F2Q8F2_SALBN	GO:0016021
group_12231	Tetratricopeptide repeat protein	84	cl26910	no_recog	no_recog	no_func	PROKKA_02577___2578	507	F2Q8F1_SALBN	GO:0016021
group_12232	von Willebrand factor type A domain protein	84	cl26752	no_recog	no_recog	no_func	PROKKA_02578___2579	325	F2Q8F0_SALBN	GO:0016021
group_12233	hypothetical protein	84	no_cog	no_cat	no_name	no_func	PROKKA_02579___2580	146	F2Q8E9_SALBN	GO:0016021
group_12234	hypothetical protein	84	cl27484	no_recog	no_recog	no_func	PROKKA_02580___2581	301	F2Q8E8_SALBN
ravA_1	ATPase RavA	84	COG0714	R	MoxR-like	General function prediction only	PROKKA_02581___2582	332	F2Q8E7_SALBN	GO:0005524; GO:0016887
group_12236	Anaerobic sulfatase-maturating enzyme	84	COG0641	O	Sulfatase	Posttranslational modification, protein turnover, chaperones	PROKKA_02582___2583	431	F2Q8E6_SALBN	GO:0003676; GO:0003824; GO:0046872; GO:0051539
group_12237	Choline-sulfatase	84	COG3119	P	Arylsulfatase	Inorganic ion transport and metabolism	PROKKA_02583___2584	530	F2Q8E5_SALBN	GO:0008484
group_11780	hypothetical protein	81	no_cog	no_cat	no_name	no_func	PROKKA_00102	76	no_uniprot	no_go
algL	hypothetical protein	81	cl02566	no_recog	no_recog	no_func	PROKKA_03135	267	A0A315I324_SALET	GO:0008168
group_1495	hypothetical protein	80	no_cog	no_cat	no_name	no_func	PROKKA_02043	407	A0A265BAZ9_SALET
group_6641	hypothetical protein	80	no_cog	no_cat	no_name	no_func	PROKKA_02300___6784	269	A0A1X2RVH8_SALET	GO:0009405
group_2684	hypothetical protein	78	no_cog	no_cat	no_name	no_func	PROKKA_02736	209	A0A2T8SXF9_SALCE
group_3887	Acetate CoA-transferase YdiF	78	cl25563	no_recog	no_recog	no_func	PROKKA_01827	513	A0A379XVB5_SALCE	GO:0008775
group_8919	Integrase core domain protein	78	COG2801	X	Transposase	Mobilome: prophages, transposons	PROKKA_04441___4443	250	A0A0H3I3A5_PECPM	GO:0003676; GO:0015074; GO:0032196
group_10208	hypothetical protein	77	no_cog	no_cat	no_name	no_func	PROKKA_03670	117	G5QXK3_SALSE
group_12340	Transposase	77	COG2963	X	Transposase	Mobilome: prophages, transposons	PROKKA_04442___4444	103	A0A385Y3X6_9GAMM
group_705	hypothetical protein	77	cl02566	no_recog	no_recog	no_func	PROKKA_04433___13324	691	A0A1U7FK42_SALET	GO:0008168
group_7205	Phage antitermination protein Q	76	no_cog	no_cat	no_name	no_func	PROKKA_04289___4291	120	A0A1U7FK39_SALET	GO:0003677; GO:0060567
group_9841	hypothetical protein	76	no_cog	no_cat	no_name	no_func	PROKKA_01434	263	A0A2C9NUW0_SALET
group_4209	Phage-related minor tail protein	74	cl26558	no_recog	no_recog	no_func	PROKKA_00702___5185	998	G5NMH5_SALET	GO:0016021
group_544	hypothetical protein	73	no_cog	no_cat	no_name	no_func	PROKKA_02307___6791	146	no_uniprot	no_go
group_10367	hypothetical protein	71	no_cog	no_cat	no_name	no_func	PROKKA_04342___4344	289	F2Q8G1_SALBN	GO:0016021
group_12326	putative DNA-binding transcriptional regulator	71	COG0583	K	DNA-binding	Transcription	PROKKA_04339___4341	157	A0A359AA56_9ENTR
group_12327	hypothetical protein	71	no_cog	no_cat	no_name	no_func	PROKKA_04340___4342	72	no_uniprot	no_go
group_12328	hypothetical protein	71	COG0583	K	DNA-binding	Transcription	PROKKA_04341___4343	58	no_uniprot	no_go
group_1299	DNA helicase IV	71	COG0210	L	Superfamily	Replication, recombination and repair	PROKKA_01221___14673	499	A0A241S9I9_SALCE	GO:0003677; GO:0004003; GO:0005524
sopA_4	E3 ubiquitin-protein ligase SopA	71	no_cog	no_cat	no_name	no_func	PROKKA_04236___4238	359	no_uniprot	no_go
group_4474	TIR domain protein	70	cl25732	no_recog	no_recog	no_func	PROKKA_00337	293	A0A336QRC1_CITFR	GO:0007165
group_8287	Putative SOS response-associated peptidase YedK	70	cl03646	no_recog	no_recog	no_func	PROKKA_04021___8505	96	G5QY15_SALSE	GO:0008233
ccmH	Cytochrome c-type biogenesis protein CcmH precursor	69	COG4235	CO	Cytochrome	Energy production and conversion;Posttranslational modification, protein turnover, chaperones	PROKKA_04322___17774	347	Q8XES8_SALTI	GO:0016021; GO:0046872
group_436	hypothetical protein	69	no_cog	no_cat	no_name	no_func	PROKKA_01700___1701	208	no_uniprot	no_go
group_10339	hypothetical protein	68	no_cog	no_cat	no_name	no_func	PROKKA_02965___2966	107	A0A2X4RCX0_SALCE
group_12186	hypothetical protein	68	no_cog	no_cat	no_name	no_func	PROKKA_01701___1702	62	no_uniprot	no_go
group_12387	hypothetical protein	68	no_cog	no_cat	no_name	no_func	PROKKA_01050___5533	98	no_uniprot	no_go
group_12497	NinB protein	68	no_cog	no_cat	no_name	no_func	PROKKA_04363___8847	145	A0A2T6WXR3_SALET
group_12380	hypothetical protein	67	no_cog	no_cat	no_name	no_func	PROKKA_03748___8232	132	S5NEA6_SALBN
mhpE	4-hydroxy-2-oxovalerate aldolase	67	cl26846	no_recog	no_recog	no_func	PROKKA_04403___4405	131	G4C9B0_SALIN	GO:0008701; GO:0019380; GO:0030145
group_10392	hypothetical protein	66	no_cog	no_cat	no_name	no_func	PROKKA_03735___8219	143	no_uniprot	no_go
group_11995	Altronate dehydratase	66	cl00555	no_recog	no_recog	no_func	PROKKA_02046	88	G4C9B1_SALIN
group_12589	hypothetical protein	66	no_cog	no_cat	no_name	no_func	PROKKA_03744___8228	146	A0A3A3LSR1_SALET
group_1728	Prophage CP4-57 integrase	66	no_cog	no_cat	no_name	no_func	PROKKA_02837___2838	227	A0A2G8E2G6_9GAMM	GO:0003677; GO:0006310; GO:0015074
group_2618	4-hydroxy-2-oxovalerate aldolase	66	no_cog	no_cat	no_name	no_func	PROKKA_02045	70	no_uniprot	no_go
group_283	Putative helicase	66	no_cog	no_cat	no_name	no_func	PROKKA_01220___14672	536	F2Q8Y0_SALEE
group_3474	Dimethyl sulfoxide reductase DmsA precursor	65	COG0243	C	Anaerobic	Energy production and conversion	PROKKA_01016___1017	305	A0A2T9MCT2_SALET	GO:0009055; GO:0009389; GO:0030151; GO:0043546; GO:0051539
group_10280	Bacteriophage lysis protein	64	no_cog	no_cat	no_name	no_func	PROKKA_04164	138	A0A2K0IXA6_SALHO	GO:0019076; GO:0019835
group_982	hypothetical protein	64	no_cog	no_cat	no_name	no_func	PROKKA_04449___4451	231	no_uniprot	no_go
group_10397	hypothetical protein	63	no_cog	no_cat	no_name	no_func	PROKKA_01076___5559	213	A0A221DU56_SERMA
group_12221	hypothetical protein	63	no_cog	no_cat	no_name	no_func	PROKKA_02485___2486	74	no_uniprot	no_go
group_12329	hypothetical protein	63	no_cog	no_cat	no_name	no_func	PROKKA_04343___4345	104	no_uniprot	no_go
group_12330	hypothetical protein	63	no_cog	no_cat	no_name	no_func	PROKKA_04344___4346	50	no_uniprot	no_go
group_12331	hypothetical protein	63	no_cog	no_cat	no_name	no_func	PROKKA_04345___4347	123	A0A2S4WQ45_9ENTR	GO:0003677
group_12388	hypothetical protein	63	no_cog	no_cat	no_name	no_func	PROKKA_01069___5552	60	no_uniprot	no_go
group_12389	hypothetical protein	63	no_cog	no_cat	no_name	no_func	PROKKA_01070___5553	102	A0A0J6MKW7_9ENTR
group_12390	hypothetical protein	63	no_cog	no_cat	no_name	no_func	PROKKA_01071___5554	60	no_uniprot	no_go
group_12391	hypothetical protein	63	no_cog	no_cat	no_name	no_func	PROKKA_01072___5555	69	no_uniprot	no_go
group_12392	hypothetical protein	63	no_cog	no_cat	no_name	no_func	PROKKA_01073___5556	194	no_uniprot	no_go
group_12393	Prophage CP4-57 regulatory protein (AlpA)	63	cl02600	no_recog	no_recog	no_func	PROKKA_01074___5557	70	no_uniprot	no_go
group_12394	transcriptional repressor DicA	63	COG1396	K	Transcriptional	Transcription	PROKKA_01077___5560	407	A0A2U9U6H0_9ENTR	GO:0043565
group_12398	hypothetical protein	63	no_cog	no_cat	no_name	no_func	PROKKA_01085___5568	183	A0A2X5C436_SALET
group_179	hypothetical protein	63	no_cog	no_cat	no_name	no_func	PROKKA_01075___5558	239	A0A378AUH0_KLEPO
group_4	Phage Tail Collar Domain protein	63	no_cog	no_cat	no_name	no_func	PROKKA_04155	483	A0A0W4T3M2_SALCE
group_10326	hypothetical protein	62	no_cog	no_cat	no_name	no_func	PROKKA_02483___2484	71	no_uniprot	no_go
group_10398	hypothetical protein	62	no_cog	no_cat	no_name	no_func	PROKKA_01078___5561	164	A0A379XM36_SALCE
group_12089	hypothetical protein	62	no_cog	no_cat	no_name	no_func	PROKKA_04382___8866	65	no_uniprot	no_go
group_12220	hypothetical protein	62	no_cog	no_cat	no_name	no_func	PROKKA_02484___2485	80	no_uniprot	no_go
group_12538	DNA damage-inducible protein I	62	no_cog	no_cat	no_name	no_func	PROKKA_00834___5317	72	no_uniprot	no_go
group_447	Bacterial Ig-like domain (group 1)	62	no_cog	no_cat	no_name	no_func	PROKKA_02250	1711	A0A2T9QCM1_SALET
group_4893	TIR domain protein	62	no_cog	no_cat	no_name	no_func	PROKKA_02380___2381	238	A0A1S1A9A1_SALCE	GO:0007165
group_6712	Inner membrane protein YecN	62	COG3788	S	Uncharacterized	Function unknown	PROKKA_02478___2479	131	A0A241SEU3_SALCE	GO:0016021
pdhD	Dihydrolipoyl dehydrogenase	61	COG1249	C	Pyruvate/2-oxoglutarate	Energy production and conversion	PROKKA_00128	104	A0A0H3T6W1_SALTM	GO:0005623; GO:0009055; GO:0016668; GO:0045454; GO:0050660
group_13190	Salmonella phage P22 tailspike	60	no_cog	no_cat	no_name	no_func	PROKKA_04419___4421	323	A0A2Z5HLS3_9CAUD
group_2858	DNA-invertase hin	60	COG1961	L	Site-specific	Replication, recombination and repair	PROKKA_01783___6267	99	no_uniprot	no_go
group_10471	Phage integrase family protein	59	COG0582	LX	Integrase	Replication, recombination and repair;Mobilome: prophages, transposons	PROKKA_03832___8316	153	A0A1J4QJ05_SALET	GO:0003677; GO:0006310; GO:0015074
group_12189	hypothetical protein	59	no_cog	no_cat	no_name	no_func	PROKKA_01702___1703	76	no_uniprot	no_go
group_12496	hypothetical protein	58	no_cog	no_cat	no_name	no_func	PROKKA_04364___8848	55	no_uniprot	no_go
group_81	Oxaloacetate decarboxylase beta chain	58	cl00816	no_recog	no_recog	no_func	PROKKA_04466___4468	185	A0A379UMV9_SALET	GO:0008948
group_828	hypothetical protein	58	no_cog	no_cat	no_name	no_func	PROKKA_01705___1706	262	A0A379RVJ7_SALDU
group_12688	hypothetical protein	57	no_cog	no_cat	no_name	no_func	PROKKA_00891___23299	74	no_uniprot	no_go
group_8873	hypothetical protein	57	no_cog	no_cat	no_name	no_func	PROKKA_01731___1732	94	no_uniprot	no_go
group_8980	hypothetical protein	57	no_cog	no_cat	no_name	no_func	PROKKA_03464___7948	89	A0A2T9P299_SALTH
group_12121	Ash protein family protein	56	no_cog	no_cat	no_name	no_func	PROKKA_03694	190	A0A2V2LUB9_ECOLX	GO:0051301
group_12119	Prophage CP4-57 regulatory protein (AlpA)	55	cl02600	no_recog	no_recog	no_func	PROKKA_03691	66	no_uniprot	no_go
group_12120	hypothetical protein	55	no_cog	no_cat	no_name	no_func	PROKKA_03692	290	A0A0H3CFJ1_ENTCC
group_3506	ORF6N domain protein	55	no_cog	no_cat	no_name	no_func	PROKKA_02488___2489	244	A0A379R1D9_SALCE
group_5858	hypothetical protein	55	no_cog	no_cat	no_name	no_func	PROKKA_02797	294	A0A2Z3X260_9ENTR
group_6221	hypothetical protein	55	cl01542	no_recog	no_recog	no_func	PROKKA_01730___1731	195	A0A2T8MCV2_SALAN
group_12573	hypothetical protein	54	no_cog	no_cat	no_name	no_func	PROKKA_03441___7925	212	A0A3A3PZ58_SALET
group_12631	hypothetical protein	54	no_cog	no_cat	no_name	no_func	PROKKA_03730___17182	78	no_uniprot	no_go
group_820	E3 ubiquitin-protein ligase SopA	54	no_cog	no_cat	no_name	no_func	PROKKA_03953___12844	698	no_uniprot	no_go
group_8709	hypothetical protein	54	no_cog	no_cat	no_name	no_func	PROKKA_03690	272	A0A330EA22_ENTCL
group_6248	hypothetical protein	53	no_cog	no_cat	no_name	no_func	PROKKA_03330___16782	139	A0A242UQM0_SALCE
group_650	Caudovirales tail fibre assembly protein	53	no_cog	no_cat	no_name	no_func	PROKKA_04367___17819	135	A0A0H2WS75_SALPA
group_10444	hypothetical protein	52	no_cog	no_cat	no_name	no_func	PROKKA_04390___8874	121	A0A344QEK0_SALET	GO:0016740
group_12222	hypothetical protein	52	no_cog	no_cat	no_name	no_func	PROKKA_02487___2488	84	A0A379SAI8_SALCE
group_12574	hypothetical protein	52	no_cog	no_cat	no_name	no_func	PROKKA_03444___7928	69	no_uniprot	no_go
group_1850	hypothetical protein	52	cl01226	no_recog	no_recog	no_func	PROKKA_02756	76	no_uniprot	no_go
group_12313	hypothetical protein	51	no_cog	no_cat	no_name	no_func	PROKKA_04254___4256	250	A0A1M0D1F2_ECOLX	GO:0003743
group_12523	hypothetical protein	51	no_cog	no_cat	no_name	no_func	PROKKA_04391___8875	123	no_uniprot	no_go
group_12525	hypothetical protein	51	no_cog	no_cat	no_name	no_func	PROKKA_04392___8876	80	no_uniprot	no_go
group_178	Hexuronate transporter	51	no_cog	no_cat	no_name	no_func	PROKKA_00088___89	142	A0A379XX05_SALCE
group_8812	Guanine nucleotide exchange factor SopE	51	no_cog	no_cat	no_name	no_func	PROKKA_04237___4239	240	A0A0N1QSQ1_SALSV	GO:0005085; GO:0005096; GO:0005576; GO:0009405; GO:0031532; GO:0090630
group_12277	Putative prophage CPS-53 integrase	50	COG0582	LX	Integrase	Replication, recombination and repair;Mobilome: prophages, transposons	PROKKA_03154___3155	385	H3RFA5_PANSE	GO:0003677; GO:0006310; GO:0015074
torI	Response regulator inhibitor for tor operon	50	cl02600	no_recog	no_recog	no_func	PROKKA_04039___4041	66	no_uniprot	no_go
group_4847	Major exported protein	50	cl01226	no_recog	no_recog	no_func	PROKKA_02796	62	no_uniprot	no_go
group_822	E3 ubiquitin-protein ligase SopA	50	no_cog	no_cat	no_name	no_func	PROKKA_03196	698	no_uniprot	no_go
pgtP_2	Phosphoglycerate transporter protein	49	COG2271	G	Sugar	Carbohydrate transport and metabolism	PROKKA_04338___8822	403	A0A0H3BSP5_SALNS	GO:0016021; GO:0022857
xerD_6	hypothetical protein	49	no_cog	no_cat	no_name	no_func	PROKKA_04430___4432	236	A0A2C9P1U9_SALET	GO:0016021
group_3406	hypothetical protein	49	no_cog	no_cat	no_name	no_func	PROKKA_04453___4455	105	G5S9I6_SALET	GO:0043565
group_8294	hypothetical protein	49	no_cog	no_cat	no_name	no_func	PROKKA_01742	99	A0A1V8NS89_CITBR
group_12241	Phage portal protein	48	cl19194	no_recog	no_recog	no_func	PROKKA_02629___2630	150	A0A344QIF6_SALET
group_21003	Transposase	48	COG2963	X	Transposase	Mobilome: prophages, transposons	PROKKA_00690___18564	92	A0A218N4L1_PROMI	GO:0003677; GO:0004803; GO:0006313
group_4019	Galactitol permease IIC component	48	COG3775	G	Phosphotransferase	Carbohydrate transport and metabolism	PROKKA_01805___19680	437	A0A265B6Q5_SALET	GO:0009401; GO:0015577; GO:0016021
group_449	hypothetical protein	48	no_cog	no_cat	no_name	no_func	PROKKA_00313___22721	323	G5LAP7_SALET
group_6911	putative fimbrial-like adhesin protein	48	COG3539	N	Pilin	Cell motility	PROKKA_03393	218	A0A2T8T0P9_SALCE	GO:0007155; GO:0009289
group_12282	hypothetical protein	47	no_cog	no_cat	no_name	no_func	PROKKA_03442___3443	111	A0A0K4X5V4_ECOLX
group_12495	hypothetical protein	47	no_cog	no_cat	no_name	no_func	PROKKA_04365___8849	58	no_uniprot	no_go
group_12498	hypothetical protein	47	no_cog	no_cat	no_name	no_func	PROKKA_04362___8846	64	no_uniprot	no_go
group_6803	hypothetical protein	47	no_cog	no_cat	no_name	no_func	PROKKA_00853	87	A0A2K0IXD2_SALHO
group_699	Transposase	47	COG2963	X	Transposase	Mobilome: prophages, transposons	PROKKA_01800___19675	85	no_uniprot	no_go
group_10332	hypothetical protein	46	no_cog	no_cat	no_name	no_func	PROKKA_02626___2627	220	G5QJU0_SALRU
group_10356	recombination and repair protein RecT	46	cl04285	no_recog	no_recog	no_func	PROKKA_04041___4043	369	A0A379S544_SALCE
group_10427	hypothetical protein	46	no_cog	no_cat	no_name	no_func	PROKKA_04381___8865	88	no_uniprot	no_go
group_11854	putative HTH-type transcriptional regulator	46	COG2932	X	Phage	Mobilome: prophages, transposons	PROKKA_00854	154	A0A2K0IXD8_SALHO	GO:0008236; GO:0016021; GO:0043565
group_12278	Prophage CP4-57 integrase	46	COG0582	LX	Integrase	Replication, recombination and repair;Mobilome: prophages, transposons	PROKKA_03231___3232	409	A0A0F7H7N3_SERFO	GO:0003677; GO:0006310; GO:0015074
group_12336	hypothetical protein	46	no_cog	no_cat	no_name	no_func	PROKKA_04420___4422	95	A0A0F7H6H3_SERFO
group_12337	hypothetical protein	46	no_cog	no_cat	no_name	no_func	PROKKA_04421___4423	91	A0A0F7H7N7_SERFO	GO:0016021
pgtP_1	Phosphoglycerate transporter protein	46	cl27298	no_recog	no_recog	no_func	PROKKA_03495___7979	93	G5RIF7_SALET	GO:0016021; GO:0022857
group_6166	hypothetical protein	46	no_cog	no_cat	no_name	no_func	PROKKA_04548___13439	40	no_uniprot	no_go
group_7423	Phage tail fibre repeat protein	46	cl26341	no_recog	no_recog	no_func	PROKKA_02989___2990	347	S5MP57_SALBN
group_8006	hypothetical protein	46	cl28332	no_recog	no_recog	no_func	PROKKA_00435	78	no_uniprot	no_go
group_8910	Exodeoxyribonuclease 8	46	no_cog	no_cat	no_name	no_func	PROKKA_04042___4044	470	A0A379S3N0_SALCE	GO:0016787
group_10304	HTH-type transcriptional regulator DmlR	45	COG0583	K	DNA-binding	Transcription	PROKKA_00166___167	297	A0A1E9YH83_9ENTR	GO:0003677; GO:0003700; GO:0006351
group_10305	General stress protein 69	45	COG0667	R	Predicted	General function prediction only	PROKKA_00167___168	329	A0A156MVX0_ENTCL	GO:0016491
yvgN	Glyoxal reductase	45	COG0656	Q	Aldo/keto	Secondary metabolites biosynthesis, transport and catabolism	PROKKA_00168___169	283	A0A0H3GY90_KLEOK	GO:0016491
group_10368	Cupin domain protein	45	COG1917	R	Cupin	General function prediction only	PROKKA_04364___4366	159	G9Z3X6_9ENTR
group_10369	Carboxymuconolactone decarboxylase family protein	45	COG0599	R	Uncharacterized	General function prediction only	PROKKA_04365___4367	253	G9Z3X5_9ENTR	GO:0051920
group_10371	hypothetical protein	45	no_cog	no_cat	no_name	no_func	PROKKA_04409___4411	75	no_uniprot	no_go
group_11850	Phage regulatory protein Rha (Phage_pRha)	45	cl10713	no_recog	no_recog	no_func	PROKKA_00849	228	K7PLX4_9CAUD
group_12160	Putative helicase	45	no_cog	no_cat	no_name	no_func	PROKKA_00163___164	530	C5BDJ5_EDWI9
helD_1	Helicase IV	45	COG0210	L	Superfamily	Replication, recombination and repair	PROKKA_00164___165	494	A0A0M2KH67_9GAMM	GO:0003677; GO:0004003; GO:0005524
group_12334	Prophage CP4-57 regulatory protein (AlpA)	45	COG3311	KX	Predicted	Transcription;Mobilome: prophages, transposons	PROKKA_04408___4410	67	no_uniprot	no_go
group_12670	hypothetical protein	45	no_cog	no_cat	no_name	no_func	PROKKA_04438___22314	277	A0A193SGE9_KLEPN	GO:0016021
group_4644	vancomycin high temperature exclusion protein	45	COG2949	M	Uncharacterized	Cell wall/membrane/envelope biogenesis	PROKKA_02268___2269	239	A0A379XPN7_SALCE
group_8102	hypothetical protein	45	no_cog	no_cat	no_name	no_func	PROKKA_00855	374	A0A1J6YD19_SALHO
group_8886	Terminase-like family protein	45	cl26500	no_recog	no_recog	no_func	PROKKA_02624___2625	584	A0A2T8WM36_SALET	GO:0003677; GO:0005524; GO:0019069
group_10347	hypothetical protein	44	no_cog	no_cat	no_name	no_func	PROKKA_03439___3440	306	A0A248KEV0_SALBN
group_10370	flavodoxin	44	COG0716	C	Flavodoxin	Energy production and conversion	PROKKA_04366___4368	176	A0A085G3M5_9ENTR	GO:0010181
group_10470	hypothetical protein	44	no_cog	no_cat	no_name	no_func	PROKKA_03751___8235	76	no_uniprot	no_go
group_10517	hypothetical protein	44	no_cog	no_cat	no_name	no_func	PROKKA_00204___18078	97	A0A0F7D0U7_SERFO
yhfK	putative sugar epimerase YhfK	44	COG0702	R	Uncharacterized	General function prediction only	PROKKA_00165___166	263	A0A370WCX6_9GAMM
group_12163	3-hexulose-6-phosphate isomerase	44	cl00389	no_recog	no_recog	no_func	PROKKA_00169___170	185	A0A1V4NSS9_9ENTR	GO:0016853; GO:0097367; GO:1901135
group_12164	PTS system glucose-specific EIICBA component	44	COG1264	G	Phosphotransferase	Carbohydrate transport and metabolism	PROKKA_00170___171	505	A0A1V4NS59_9ENTR	GO:0005355; GO:0005886; GO:0008982; GO:0009401; GO:0016021; GO:0016301
group_12165	Transketolase 1	44	COG0021	G	Transketolase	Carbohydrate transport and metabolism	PROKKA_00171___172	665	A0A1V4NRP3_9ENTR	GO:0004802; GO:0046872
group_12166	putative HTH-type transcriptional regulator YbbH	44	COG1737	K	DNA-binding	Transcription	PROKKA_00172___173	282	A0A1V4NSA8_9ENTR	GO:0003677; GO:0003700; GO:0006351; GO:0016853; GO:0097367; GO:1901135
ttuD	Putative hydroxypyruvate reductase	44	COG2379	G	Glycerate-2-kinase	Carbohydrate transport and metabolism	PROKKA_00173___174	422	A0A1V4NSU6_9ENTR	GO:0008887
catD	3-oxoadipate enol-lactonase 2	44	COG0596	HR	Pimeloyl-ACP	Coenzyme transport and metabolism;General function prediction only	PROKKA_00174___175	263	A0A1V4NS94_9ENTR
group_12169	Xylose isomerase-like TIM barrel	44	COG1082	G	Sugar	Carbohydrate transport and metabolism	PROKKA_00175___176	275	A0A1V4NRN7_9ENTR
group_12170	Inositol 2-dehydrogenase	44	COG0673	R	Predicted	General function prediction only	PROKKA_00176___177	358	A0A1V4NRR2_9ENTR	GO:0016491
group_12332	hypothetical protein	44	no_cog	no_cat	no_name	no_func	PROKKA_04363___4365	186	A0A2U4DQN7_CITAM	GO:0016021
group_12663	hypothetical protein	44	no_cog	no_cat	no_name	no_func	PROKKA_00201___18075	147	A0A0F7HHN5_SERFO	GO:0016021
mbeC	Mobilization protein MbeC	44	no_cog	no_cat	no_name	no_func	PROKKA_00203___18077	132	A0A379QPU2_SALCE
group_12667	hypothetical protein	44	no_cog	no_cat	no_name	no_func	PROKKA_00206___18080	107	A0A0F7H796_SERFO
group_5029	DNA replication protein DnaC	44	COG1484	L	DNA	Replication, recombination and repair	PROKKA_03131___3132	250	A0A387CAI9_SALET
group_9756	hypothetical protein	44	no_cog	no_cat	no_name	no_func	PROKKA_00832	60	no_uniprot	no_go
group_10309	YqaJ-like viral recombinase domain protein	43	no_cog	no_cat	no_name	no_func	PROKKA_01687___1688	207	A0A2X4TSU7_SALCE	GO:0004519
group_10564	PD-(D/E)XK nuclease superfamily protein	43	no_cog	no_cat	no_name	no_func	PROKKA_01438	343	A0A2C9P396_SALET
group_11838	hypothetical protein	43	no_cog	no_cat	no_name	no_func	PROKKA_00826	117	A0A1S1A733_SALCE
group_11839	hypothetical protein	43	no_cog	no_cat	no_name	no_func	PROKKA_00827	245	A0A1S1ACN4_SALCE	GO:0003743
group_11840	hypothetical protein	43	no_cog	no_cat	no_name	no_func	PROKKA_00828	123	A0A2T6WZ59_SALET
group_11841	hypothetical protein	43	no_cog	no_cat	no_name	no_func	PROKKA_00830	114	A0A0J1NE24_9ENTR
group_11842	hypothetical protein	43	no_cog	no_cat	no_name	no_func	PROKKA_00831	354	A0A1S1A7U8_SALCE
group_12280	Arc-like DNA binding domain protein	43	no_cog	no_cat	no_name	no_func	PROKKA_03440___3441	53	no_uniprot	no_go
group_12281	Arc-like DNA binding domain protein	43	no_cog	no_cat	no_name	no_func	PROKKA_03441___3442	125	no_uniprot	no_go
group_12666	hypothetical protein	43	no_cog	no_cat	no_name	no_func	PROKKA_00205___18079	58	no_uniprot	no_go
group_2328	HTH-type transcriptional activator AmpR	43	COG0583	K	DNA-binding	Transcription	PROKKA_04338___128924	198	A0A2T9MCU7_SALET	GO:0003677; GO:0003700; GO:0006351
group_3822	hypothetical protein	43	no_cog	no_cat	no_name	no_func	PROKKA_02269___2270	181	A0A2T8TCR8_SALCE
group_4225	hypothetical protein	43	no_cog	no_cat	no_name	no_func	PROKKA_03731___17183	138	A0A1U7FKD0_SALET
group_5612	hypothetical protein	43	cl26203	no_recog	no_recog	no_func	PROKKA_01435	410	E7STH3_9ENTR
group_6985	2,3-dehydroadipyl-CoA hydratase	43	COG1024	I	Enoyl-CoA	Lipid transport and metabolism	PROKKA_01828	180	A0A379XVA6_SALCE	GO:0016829
group_7211	Phage antitermination protein Q	43	no_cog	no_cat	no_name	no_func	PROKKA_03127___25537	120	A0A1U7FK39_SALET	GO:0003677; GO:0060567
bin3	Putative transposon Tn552 DNA-invertase bin3	43	COG1961	L	Site-specific	Replication, recombination and repair	PROKKA_04299	213	A0A2I8NZ62_9ENTR	GO:0000150; GO:0003677
group_8850	Alpha/beta hydrolase family protein	43	no_cog	no_cat	no_name	no_func	PROKKA_00178___179	212	A0A1V4NTD5_9ENTR	GO:0016787
group_9755	hypothetical protein	43	no_cog	no_cat	no_name	no_func	PROKKA_00829	258	A0A2T6WZ48_SALET
group_9844	hypothetical protein	43	no_cog	no_cat	no_name	no_func	PROKKA_01437	182	A0A2X4REZ6_SALCE
group_9845	hypothetical protein	43	no_cog	no_cat	no_name	no_func	PROKKA_01439	531	A0A1F2K656_9ENTR
group_10271	hypothetical protein	42	cl01908	no_recog	no_recog	no_func	PROKKA_04110	56	no_uniprot	no_go
group_11824	hypothetical protein	42	no_cog	no_cat	no_name	no_func	PROKKA_00727	128	A0A2T8MCM4_SALAN	GO:0016021
group_11894	Inner membrane symporter YihP	42	cl26210	no_recog	no_recog	no_func	PROKKA_01341	57	no_uniprot	no_go
group_11904	hypothetical protein	42	no_cog	no_cat	no_name	no_func	PROKKA_01436	212	A0A379PSW1_SALCE
group_11905	hypothetical protein	42	no_cog	no_cat	no_name	no_func	PROKKA_01440	101	A0A1F2K7T5_9ENTR
group_11936	Putative prophage CPS-53 integrase	42	COG0582	LX	Integrase	Replication, recombination and repair;Mobilome: prophages, transposons	PROKKA_01729	418	A0A2J0PRK6_ENTCL	GO:0003677; GO:0006310; GO:0015074
pphA_2	Serine/threonine-protein phosphatase 1	42	COG0639	T	Diadenosine	Signal transduction mechanisms	PROKKA_01730	219	A0A2J0PSB2_ENTCL	GO:0016787
group_11938	hypothetical protein	42	cl01947	no_recog	no_recog	no_func	PROKKA_01731	215	A0A336J0F8_KLEPN	GO:0003676; GO:0008168
group_11939	Prophage CP4-57 regulatory protein (AlpA)	42	cl02600	no_recog	no_recog	no_func	PROKKA_01733	82	A0A2D0NTM0_ECOLX
recE	Exodeoxyribonuclease 8	42	no_cog	no_cat	no_name	no_func	PROKKA_01735	273	A0A330WE74_KLEPN	GO:0016787
group_11941	hypothetical protein	42	no_cog	no_cat	no_name	no_func	PROKKA_01736	75	no_uniprot	no_go
group_11943	hypothetical protein	42	no_cog	no_cat	no_name	no_func	PROKKA_01743	107	A0A0P8PK01_CITFR	GO:0004812
group_12078	DinI-like family protein	42	no_cog	no_cat	no_name	no_func	PROKKA_03234	70	no_uniprot	no_go
group_12157	DNA-binding transcriptional activator OsmE	42	no_cog	no_cat	no_name	no_func	PROKKA_04298	104	A0A1B7I9M2_9ENTR
group_12174	hypothetical protein	42	no_cog	no_cat	no_name	no_func	PROKKA_01688___1689	167	A0A2X4T7R0_SALCE
group_12190	hypothetical protein	42	no_cog	no_cat	no_name	no_func	PROKKA_01709___1710	68	no_uniprot	no_go
group_12335	Sigma-70, region 4	42	no_cog	no_cat	no_name	no_func	PROKKA_04410___4412	91	A0A0F7D0U8_SERFO	GO:0043565
group_250	hypothetical protein	42	no_cog	no_cat	no_name	no_func	PROKKA_03827___21702	76	no_uniprot	no_go
group_2790	hypothetical protein	42	no_cog	no_cat	no_name	no_func	PROKKA_02728___20603	146	A1WBC1_ACISJ	GO:0004888; GO:0006935; GO:0007165; GO:0016021
group_7459	Putative prophage CPS-53 integrase	42	COG0582	LX	Integrase	Replication, recombination and repair;Mobilome: prophages, transposons	PROKKA_03270___12161	395	A0A379XT34_SALCE
group_821	E3 ubiquitin-protein ligase SopA	42	no_cog	no_cat	no_name	no_func	PROKKA_03937___39544	249	A0A1U7FK26_SALET
group_8818	hypothetical protein	42	no_cog	no_cat	no_name	no_func	PROKKA_03650___65976	45	no_uniprot	no_go
group_9741	hypothetical protein	42	no_cog	no_cat	no_name	no_func	PROKKA_00726	307	A0A2T8MCL6_SALAN
group_10312	ORF6N domain protein	41	no_cog	no_cat	no_name	no_func	PROKKA_01706___1707	189	A0A0T9WM58_SALET
group_10346	ORF6N domain protein	41	cl28483	no_recog	no_recog	no_func	PROKKA_03141___3142	184	A0A0W4HTJ6_SALCE
group_10455	Prophage CP4-57 regulatory protein (AlpA)	41	COG3311	KX	Predicted	Transcription;Mobilome: prophages, transposons	PROKKA_02103___6587	88	A0A336P1F6_CITFR
group_12151	hypothetical protein	41	no_cog	no_cat	no_name	no_func	PROKKA_04161	174	A0A2T9Q4X3_SALET
group_12172	hypothetical protein	41	no_cog	no_cat	no_name	no_func	PROKKA_01374___1375	58	no_uniprot	no_go
group_12176	hypothetical protein	41	no_cog	no_cat	no_name	no_func	PROKKA_01693___1694	313	A0A2T8X945_SALET
group_12267	hypothetical protein	41	no_cog	no_cat	no_name	no_func	PROKKA_02966___2967	50	no_uniprot	no_go
group_12527	hypothetical protein	41	no_cog	no_cat	no_name	no_func	PROKKA_04015___8499	134	A0A0N1QUH3_SALSV
group_12545	Phage polarity suppression protein (Psu)	41	no_cog	no_cat	no_name	no_func	PROKKA_02100___6584	191	A0A2K0PDY9_ECOLX
group_12546	DNA-binding transcriptional regulator	41	no_cog	no_cat	no_name	no_func	PROKKA_02101___6585	80	A0A2U9UM27_9ENTR
group_12547	hypothetical protein	41	no_cog	no_cat	no_name	no_func	PROKKA_02102___6586	267	A0A336PLV0_CITFR
group_12548	Ash protein family protein	41	no_cog	no_cat	no_name	no_func	PROKKA_02104___6588	184	A0A2J0NYG5_ENTCL	GO:0016021; GO:0051301
group_12549	hypothetical protein	41	no_cog	no_cat	no_name	no_func	PROKKA_02105___6589	99	A0A2N4V0P9_9ENTR
group_12550	hypothetical protein	41	no_cog	no_cat	no_name	no_func	PROKKA_02106___6590	149	A0A336NZP2_CITFR
group_12551	hypothetical protein	41	no_cog	no_cat	no_name	no_func	PROKKA_02107___6591	86	A0A0D7M2T8_CITFR
group_12552	DNA primase TraC	41	cl26703	no_recog	no_recog	no_func	PROKKA_02109___6593	777	S1F0G1_ECOLX	GO:0003896; GO:0004386; GO:0008270
group_12664	Relaxase/Mobilisation nuclease domain protein	41	no_cog	no_cat	no_name	no_func	PROKKA_00202___18076	490	A0A0F7H7D1_SERFO
group_12844	Prophage CP4-57 regulatory protein (AlpA)	41	cl02600	no_recog	no_recog	no_func	PROKKA_03714___66040	62	no_uniprot	no_go
group_148	Methylmalonyl-CoA carboxyltransferase 5S subunit	41	COG0511	HI	Biotin	Coenzyme transport and metabolism;Lipid transport and metabolism	PROKKA_04391___4393	414	A0A2X5F2Q3_SALET	GO:0006814; GO:0008948; GO:0047154
yihP_4	Inner membrane symporter YihP	41	COG2211	G	Na+/melibiose	Carbohydrate transport and metabolism	PROKKA_02648	394	A0A0U1G556_SALTM	GO:0006814; GO:0008643; GO:0015293; GO:0016021
group_3073	hypothetical protein	41	no_cog	no_cat	no_name	no_func	PROKKA_00439	61	no_uniprot	no_go
group_376	D-galactonate dehydratase	41	COG4948	MR	L-alanine-DL-glutamate	Cell wall/membrane/envelope biogenesis;General function prediction only	PROKKA_03826___8310	142	A0A2T9MG34_SALET	GO:0046872
group_5011	Methyl-accepting chemotaxis protein III	41	COG0840	NT	Methyl-accepting	Cell motility;Signal transduction mechanisms	PROKKA_04306	541	V1XIE2_SALMU	GO:0004888; GO:0006935; GO:0007165; GO:0016021
group_5616	Outer membrane usher protein HtrE precursor	41	COG3188	NW	Outer	Cell motility;Extracellular structures	PROKKA_01446	877	A0A2T8T0P2_SALCE	GO:0009279; GO:0009297; GO:0015473; GO:0016021
group_6165	hypothetical protein	41	no_cog	no_cat	no_name	no_func	PROKKA_03143___3144	102	A0A0H3BT78_SALNS	GO:0016021
group_6984	FAD binding domain protein	41	cl27630	no_recog	no_recog	no_func	PROKKA_03987___3989	120	A0A379XV66_SALCE
group_12324	hypothetical protein	40	no_cog	no_cat	no_name	no_func	PROKKA_04329___4331	50	no_uniprot	no_go
group_12325	hypothetical protein	40	no_cog	no_cat	no_name	no_func	PROKKA_04330___4332	189	A0A2A7U7P7_EDWTA	GO:0016021
group_1565	Type I restriction enzyme EcoKI M protein	40	COG0286	V	Type	Defense mechanisms	PROKKA_00546___547	529	A0A2T9ML03_SALET	GO:0003677; GO:0006306; GO:0008170
group_2782	hypothetical protein	40	cl26460	no_recog	no_recog	no_func	PROKKA_02242___2243	158	A0A100PRT0_SALCE
group_2787	Methyl-accepting chemotaxis protein I	40	COG0840	NT	Methyl-accepting	Cell motility;Signal transduction mechanisms	PROKKA_02727___20602	412	no_uniprot	no_go
group_2872	Tn3 transposase DDE domain protein	40	cl27897	no_recog	no_recog	no_func	PROKKA_04300	995	A0A2U9QIS2_ENTCL	GO:0004803; GO:0006313
group_300	hypothetical protein	40	no_cog	no_cat	no_name	no_func	PROKKA_04315___4317	536	F2Q8Y0_SALEE
group_8891	Double-strand break reduction protein	40	no_cog	no_cat	no_name	no_func	PROKKA_03732___17184	59	no_uniprot	no_go
group_9990	hypothetical protein	40	no_cog	no_cat	no_name	no_func	PROKKA_02251	70	no_uniprot	no_go
group_114	PerC transcriptional activator	39	no_cog	no_cat	no_name	no_func	PROKKA_00723	160	A0A100PV00_SALCE
group_12323	Bacteriophage lysis protein	39	no_cog	no_cat	no_name	no_func	PROKKA_04326___4328	155	A0A379WBQ2_SALET
group_12544	hypothetical protein	39	no_cog	no_cat	no_name	no_func	PROKKA_02098___6582	192	A0A2T9V143_9ENTR	GO:0016021
group_12668	Replicase family protein	39	no_cog	no_cat	no_name	no_func	PROKKA_00209___18083	281	A0A0F7H666_SERFO
group_1808	Aldehyde reductase Ahr	39	COG1064	G	D-arabinose	Carbohydrate transport and metabolism	PROKKA_02095___6579	339	A0A3A3KU90_SALMO
group_21002	Transposase	39	COG2963	X	Transposase	Mobilome: prophages, transposons	PROKKA_00527___18401	92	A0A218N4L1_PROMI	GO:0003677; GO:0004803; GO:0006313
group_2848	Phage lysozyme	39	COG3772	M	Phage-related	Cell wall/membrane/envelope biogenesis	PROKKA_04404___17856	179	A0A3A3N3C3_SALET
group_11809	hypothetical protein	38	no_cog	no_cat	no_name	no_func	PROKKA_00340	577	A0A2Z3X8S0_9ENTR
group_11906	Phage antitermination protein Q	38	cl25645	no_recog	no_recog	no_func	PROKKA_01441	118	A0A379PRZ6_SALCE
yjbM	GTP pyrophosphokinase YjbM	38	cl11966	no_recog	no_recog	no_func	PROKKA_00200___18074	328	A0A0F7H662_SERFO	GO:0015969
group_2316	hypothetical protein	38	COG5383	R	Uncharacterized	General function prediction only	PROKKA_04304	447	A0A3A0WUN0_SALNE
group_5018	hypothetical protein	38	no_cog	no_cat	no_name	no_func	PROKKA_01703___1704	254	A0A379XV92_SALCE
group_634	hypothetical protein	38	no_cog	no_cat	no_name	no_func	PROKKA_04428___4430	108	G5ND16_SALET
group_873	hypothetical protein	38	no_cog	no_cat	no_name	no_func	PROKKA_01867___6351	110	A0A2T8T571_SALCE
group_8967	hypothetical protein	38	no_cog	no_cat	no_name	no_func	PROKKA_02099___6583	308	A0A2T8ZYX2_SALET
group_9694	hypothetical protein	38	no_cog	no_cat	no_name	no_func	PROKKA_00339	361	A0A336QN78_CITFR
group_10360	hypothetical protein	37	no_cog	no_cat	no_name	no_func	PROKKA_00731___23139	76	no_uniprot	no_go
group_10412	hypothetical protein	37	no_cog	no_cat	no_name	no_func	PROKKA_03273___12164	198	A0A379XSZ5_SALCE
group_10413	hypothetical protein	37	no_cog	no_cat	no_name	no_func	PROKKA_03281___12172	106	A0A271CEN9_SALET
group_10414	ORF6N domain protein	37	no_cog	no_cat	no_name	no_func	PROKKA_03282___12173	264	A0A0N1QXC0_SALSV
group_11815	hypothetical protein	37	no_cog	no_cat	no_name	no_func	PROKKA_00441	79	no_uniprot	no_go
group_1217	Type-1 restriction enzyme EcoKI specificity protein	37	COG0732	V	Restriction	Defense mechanisms	PROKKA_04393___8877	142	A0A385W4W5_SALET
group_12322	hypothetical protein	37	no_cog	no_cat	no_name	no_func	PROKKA_04291___4293	52	no_uniprot	no_go
group_12428	hypothetical protein	37	no_cog	no_cat	no_name	no_func	PROKKA_03277___12168	53	no_uniprot	no_go
dnaG_2	DNA primase	37	cl26789	no_recog	no_recog	no_func	PROKKA_03278___12169	132	A0A2C9NW14_SALET	GO:0003677; GO:0003896; GO:0008270
group_12430	hypothetical protein	37	no_cog	no_cat	no_name	no_func	PROKKA_03279___12170	56	no_uniprot	no_go
group_12431	hypothetical protein	37	no_cog	no_cat	no_name	no_func	PROKKA_03280___12171	75	no_uniprot	no_go
group_13157	Phage minor tail protein U	37	no_cog	no_cat	no_name	no_func	PROKKA_03539___118907	133	A0A379XPH4_SALCE
group_6167	hypothetical protein	37	no_cog	no_cat	no_name	no_func	PROKKA_04405___17857	40	no_uniprot	no_go
group_9016	37-kD nucleoid-associated bacterial protein	37	no_cog	no_cat	no_name	no_func	PROKKA_00199___18073	351	A0A0F7H6G9_SERFO	GO:0009295
group_10556	hypothetical protein	36	COG5519	S	Uncharcterized	Function unknown	PROKKA_03286___12177	713	A0A0N1TUP6_SALSV
group_12432	hypothetical protein	36	no_cog	no_cat	no_name	no_func	PROKKA_03283___12174	101	A0A0N1R0S0_SALSV
group_12632	hypothetical protein	36	no_cog	no_cat	no_name	no_func	PROKKA_03735___17187	406	no_uniprot	no_go
group_12808	NinB protein	36	no_cog	no_cat	no_name	no_func	PROKKA_01230___63556	98	no_uniprot	no_go
group_8848	HTH-type transcriptional regulator SgrR	36	cl01709	no_recog	no_recog	no_func	PROKKA_00141___106629	562	A0A1V4NSM6_9ENTR
group_8855	hypothetical protein	36	no_cog	no_cat	no_name	no_func	PROKKA_00143___106631	88	A0A2H5GFV0_KLEPN	GO:0016787
group_8940	hypothetical protein	36	no_cog	no_cat	no_name	no_func	PROKKA_03284___12175	127	A0A0N1R0D4_SALSV
group_9693	hypothetical protein	36	no_cog	no_cat	no_name	no_func	PROKKA_00338	527	A0A336QV77_CITFR
group_4226	hypothetical protein	35	no_cog	no_cat	no_name	no_func	PROKKA_03734___17186	165	A0A379VPM8_SALET
group_4229	hypothetical protein	35	no_cog	no_cat	no_name	no_func	PROKKA_03733___17185	236	no_uniprot	no_go
group_7499	hypothetical protein	35	no_cog	no_cat	no_name	no_func	PROKKA_03088___7572	198	A0A1R3Y5P7_9CAUD
group_12556	Prophage CP4-57 integrase	34	COG0582	LX	Integrase	Replication, recombination and repair;Mobilome: prophages, transposons	PROKKA_02704___7188	408	A0A1B7K513_9ENTR	GO:0003677; GO:0006310; GO:0015074
group_8976	hypothetical protein	34	no_cog	no_cat	no_name	no_func	PROKKA_03087___7571	211	Q57ST0_SALCH
group_10456	hypothetical protein	33	no_cog	no_cat	no_name	no_func	PROKKA_02557___7041	81	no_uniprot	no_go
group_10458	hypothetical protein	33	no_cog	no_cat	no_name	no_func	PROKKA_02702___7186	527	A0A2Z3X9V5_9ENTR
group_12425	hypothetical protein	33	no_cog	no_cat	no_name	no_func	PROKKA_03274___12165	432	A0A379V314_SALET
group_12555	hypothetical protein	33	no_cog	no_cat	no_name	no_func	PROKKA_02703___7187	41	no_uniprot	no_go
group_5956	IS2 repressor TnpA	33	COG2963	X	Transposase	Mobilome: prophages, transposons	PROKKA_04445___4447	131	E5YK19_9ENTR	GO:0003677; GO:0004803; GO:0006313
group_10375	hypothetical protein	32	no_cog	no_cat	no_name	no_func	PROKKA_00039___8928	182	A0A379VQS4_SALET
group_21011	Transposase	32	COG2963	X	Transposase	Mobilome: prophages, transposons	PROKKA_01144___103298	92	A0A218N4L1_PROMI	GO:0003677; GO:0004803; GO:0006313
group_2893	Transposase	32	COG3464	X	Transposase	Mobilome: prophages, transposons	PROKKA_04394___8878	406	R4Y8X2_KLEPR
group_5460	hypothetical protein	32	no_cog	no_cat	no_name	no_func	PROKKA_00721	474	Q8Z3P7_SALTI	GO:0016021
group_6697	RepB plasmid partitioning protein	32	COG1475	D	Chromosome	Cell cycle control, cell division, chromosome partitioning	PROKKA_00336	296	A0A329Y1Q9_ECOLX
group_12421	hypothetical protein	31	no_cog	no_cat	no_name	no_func	PROKKA_02251___11142	45	no_uniprot	no_go
group_12638	Tyrosine recombinase XerD	31	cl28330	no_recog	no_recog	no_func	PROKKA_04054___17506	349	S5MZ06_SALBN	GO:0003677; GO:0006310; GO:0015074
group_689	Transposase	31	COG2963	X	Transposase	Mobilome: prophages, transposons	PROKKA_02796___65122	85	no_uniprot	no_go
group_9019	hypothetical protein	31	no_cog	no_cat	no_name	no_func	PROKKA_00746___23154	60	no_uniprot	no_go
group_10407	Phage portal protein, lambda family	30	COG5511	X	Bacteriophage	Mobilome: prophages, transposons	PROKKA_02247___11138	531	A0A2Z2WW34_SALMO	GO:0005198; GO:0019068
group_10408	Phage terminase large subunit (GpA)	30	COG5525	X	Phage	Mobilome: prophages, transposons	PROKKA_02249___11140	644	A0A2T9DV46_SALET
group_10409	Phage DNA packaging protein Nu1	30	COG4220	X	Phage	Mobilome: prophages, transposons	PROKKA_02250___11141	168	A0A1Q4Q216_ECOLX
group_10415	single-stranded DNA-binding protein	30	COG0629	L	Single-stranded	Replication, recombination and repair	PROKKA_03287___12178	131	A0A2C9NUT3_SALET	GO:0003697; GO:0006260
group_10518	hypothetical protein	30	no_cog	no_cat	no_name	no_func	PROKKA_00737___23145	127	A0A2Z5HJ94_9CAUD
exoX_1	Exodeoxyribonuclease 10	30	COG0847	L	DNA	Replication, recombination and repair	PROKKA_01705___64031	194	A0A1S6L012_9CAUD	GO:0003676; GO:0004527
group_113	hypothetical protein	30	no_cog	no_cat	no_name	no_func	PROKKA_00722	104	A0A0U1INM8_SALTM
group_12673	ERF superfamily protein	30	no_cog	no_cat	no_name	no_func	PROKKA_00738___23146	205	A0A344RSE0_SALCE
group_12811	hypothetical protein	30	COG1734	J	RNA	Translation, ribosomal structure and biogenesis	PROKKA_01704___64030	75	no_uniprot	no_go
group_12812	DNA adenine methylase	30	COG0338	L	Site-specific	Replication, recombination and repair	PROKKA_01706___64032	285	A0A1S6L011_9CAUD	GO:0003676; GO:0009007
ydiO	putative BsuMI modification methylase subunit YdiO	30	COG0270	L	Site-specific	Replication, recombination and repair	PROKKA_01710___64036	340	A0A2X5YXQ2_ECOLX	GO:0003886
group_12815	hypothetical protein	30	COG1479	S	Uncharacterized	Function unknown	PROKKA_01712___64038	380	A0A266HS97_ECOLX
group_3492	hypothetical protein	30	no_cog	no_cat	no_name	no_func	PROKKA_01698___1699	164	A0A379VPT5_SALET
group_3900	hypothetical protein	30	no_cog	no_cat	no_name	no_func	PROKKA_04433___4435	211	A0A379R620_SALCE
group_416	HTH-type transcriptional repressor GlcR	30	COG1349	KG	DNA-binding	Transcription;Carbohydrate transport and metabolism	PROKKA_04297	152	no_uniprot	no_go
group_5396	hypothetical protein	30	no_cog	no_cat	no_name	no_func	PROKKA_00440	64	no_uniprot	no_go
group_7426	hypothetical protein	30	no_cog	no_cat	no_name	no_func	PROKKA_04522___22398	96	no_uniprot	no_go
group_10410	Bacteriophage lysis protein	29	no_cog	no_cat	no_name	no_func	PROKKA_02252___11143	167	A0A0T9VW08_SALTM	GO:0019076; GO:0019835
group_10451	hypothetical protein	29	no_cog	no_cat	no_name	no_func	PROKKA_00385___4867	166	A0A167CWY6_ECOLX
group_1167	hypothetical protein	29	cl26341	no_recog	no_recog	no_func	PROKKA_00155___13605	324	no_uniprot	no_go
group_12522	PipA protein	29	no_cog	no_cat	no_name	no_func	PROKKA_04515___13406	227	A0A241SEE4_SALCE
group_12584	ERF superfamily protein	29	no_cog	no_cat	no_name	no_func	PROKKA_03478___7962	205	A0A2T8STE1_SALCE
group_12814	hypothetical protein	29	no_cog	no_cat	no_name	no_func	PROKKA_01711___64037	227	A0A2X7CPR5_ECOLX
group_7255	Putative prophage CPS-53 integrase	29	COG0582	LX	Integrase	Replication, recombination and repair;Mobilome: prophages, transposons	PROKKA_03713___66039	245	A0A2X4QZY1_SALCE	GO:0003677; GO:0006310; GO:0015074
group_8094	Prophage CP4-57 integrase	29	no_cog	no_cat	no_name	no_func	PROKKA_00823	239	A0A2J0QX79_ENTCL	GO:0003677; GO:0006310; GO:0015074
group_94	Y_Y_Y domain protein	29	no_cog	no_cat	no_name	no_func	PROKKA_03462___3463	5559	A0A2T9P419_SALTH
group_9706	hypothetical protein	29	no_cog	no_cat	no_name	no_func	PROKKA_00442	91	A0A372PQ31_KLEPN
group_10417	Chaperone protein DnaJ	28	cl28246	no_recog	no_recog	no_func	PROKKA_03289___12180	260	A0A315HF16_SALET	GO:0003677; GO:0006355
group_10512	DNA-binding transcriptional regulator DicC	28	no_cog	no_cat	no_name	no_func	PROKKA_04386___17838	72	no_uniprot	no_go
group_12635	hypothetical protein	28	no_cog	no_cat	no_name	no_func	PROKKA_03988___17440	210	A0A3A4YLM0_SALET
group_3511	Caudovirales tail fibre assembly protein	28	no_cog	no_cat	no_name	no_func	PROKKA_00840___5323	177	A0A2C9NUU7_SALET
group_578	hypothetical protein	28	no_cog	no_cat	no_name	no_func	PROKKA_03474___7958	327	A0A379V1Z0_SALET
group_8008	hypothetical protein	28	no_cog	no_cat	no_name	no_func	PROKKA_00436	119	Q8ZQI5_SALTY
group_12355	Replication protein P	27	no_cog	no_cat	no_name	no_func	PROKKA_00038___8927	231	A0A344R8E0_SALET
group_12543	Putative prophage CPS-53 integrase	27	COG0582	LX	Integrase	Replication, recombination and repair;Mobilome: prophages, transposons	PROKKA_01709___6193	389	A0A0L5XBB5_SALET	GO:0003677; GO:0006310; GO:0015074
group_2755	NmrA-like family protein	27	cl25613	no_recog	no_recog	no_func	PROKKA_03304	309	A0A2R4ICL0_SALET	GO:0016021
group_10441	Caudovirales tail fibre assembly protein	26	no_cog	no_cat	no_name	no_func	PROKKA_04468___13359	172	A0A2T6WXS7_SALET
group_10450	hypothetical protein	26	no_cog	no_cat	no_name	no_func	PROKKA_00375___4857	50	no_uniprot	no_go
group_10550	Prophage CP4-57 regulatory protein (AlpA)	26	COG3311	KX	Predicted	Transcription;Mobilome: prophages, transposons	PROKKA_01295___32431	65	no_uniprot	no_go
group_12534	hypothetical protein	26	no_cog	no_cat	no_name	no_func	PROKKA_00376___4858	61	no_uniprot	no_go
group_12634	Bacteriophage replication protein O	26	no_cog	no_cat	no_name	no_func	PROKKA_03983___17435	308	A0A344QYY0_SALET
group_12640	hypothetical protein	26	no_cog	no_cat	no_name	no_func	PROKKA_04057___17509	123	A0A1V2STD3_ECOLX
group_12836	hypothetical protein	26	no_cog	no_cat	no_name	no_func	PROKKA_01807___64133	77	no_uniprot	no_go
group_20991	Transposase	26	COG2963	X	Transposase	Mobilome: prophages, transposons	PROKKA_01747___24157	92	A0A218N4L1_PROMI	GO:0003677; GO:0004803; GO:0006313
group_2222	lipoprotein	26	no_cog	no_cat	no_name	no_func	PROKKA_04285___62240	239	A0A117FUX1_SALCE	GO:0005886
group_2850	Lysozyme RrrD	26	COG3772	M	Phage-related	Cell wall/membrane/envelope biogenesis	PROKKA_04547___13438	179	A0A3A3NRG6_SALET
yfiN_1	putative diguanylate cyclase YfiN	26	COG2199	T	GGDEF	Signal transduction mechanisms	PROKKA_04053___17505	406	A0A0H2WRZ9_SALPA	GO:0007165; GO:0016021
group_6950	recombination protein F	26	cl26248	no_recog	no_recog	no_func	PROKKA_01681___32819	408	A0A1X2RRJ1_SALET	GO:0005524
group_1019	Anaerobic dimethyl sulfoxide reductase chain B	25	COG0437	C	Fe-S-cluster-containing	Energy production and conversion	PROKKA_00154___142924	161	A0A0H3BLT0_SALNS
group_10490	Caudovirales tail fibre assembly protein	25	cl21617	no_recog	no_recog	no_func	PROKKA_03325___16777	189	A0A3A3K2K3_SALET
group_1163	hypothetical protein	25	no_cog	no_cat	no_name	no_func	PROKKA_04461___147233	374	A0A2T8SWV6_SALCE
group_12417	Phage major capsid protein E	25	no_cog	no_cat	no_name	no_func	PROKKA_02244___11135	342	A0A1J4QLS4_SALET
group_12419	Putative signal peptide peptidase SppA	25	COG0616	O	Periplasmic	Posttranslational modification, protein turnover, chaperones	PROKKA_02246___11137	512	A0A0T7RUP3_SALET	GO:0008233
group_12433	hypothetical protein	25	no_cog	no_cat	no_name	no_func	PROKKA_03285___12176	215	A0A271CBP0_SALET
group_12633	hypothetical protein	25	no_cog	no_cat	no_name	no_func	PROKKA_03979___17431	167	A0A2T9MDK7_SALET	GO:0016021
group_21016	Transposase	25	COG2963	X	Transposase	Mobilome: prophages, transposons	PROKKA_02149___64475	92	A0A218N4L1_PROMI	GO:0003677; GO:0004803; GO:0006313
group_3	Phage Tail Collar Domain protein	25	no_cog	no_cat	no_name	no_func	PROKKA_04330___17782	254	Q8ZQF5_SALTY
group_4201	DNA adenine methylase	25	COG0338	L	Site-specific	Replication, recombination and repair	PROKKA_04248___17700	298	A0A2A6DG90_SALCE	GO:0003676; GO:0009007
group_7454	Prophage minor tail protein Z (GPZ)	25	no_cog	no_cat	no_name	no_func	PROKKA_02241___11132	199	A0A1J4QHX0_SALET
group_762	Enterochelin esterase	25	COG2382	P	Enterochelin	Inorganic ion transport and metabolism	PROKKA_02239___24649	414	G4C4A2_SALIN	GO:0005506; GO:0005737; GO:0006826; GO:0008849
group_8978	ORF11CD3 domain protein	25	cl10713	no_recog	no_recog	no_func	PROKKA_03453___7937	180	A0A2T5MW82_SALET
group_8999	hypothetical protein	25	no_cog	no_cat	no_name	no_func	PROKKA_04020___17472	115	A0A2T8T327_SALCE
group_9842	hypothetical protein	25	no_cog	no_cat	no_name	no_func	PROKKA_04383___66709	263	A0A2C9NUW0_SALET
group_10320	hypothetical protein	24	no_cog	no_cat	no_name	no_func	PROKKA_01817___1818	73	no_uniprot	no_go
group_10322	Phage capsid scaffolding protein (GPO) serine peptidase	24	no_cog	no_cat	no_name	no_func	PROKKA_01830___1831	353	A0A2A6D621_SALCE	GO:0019069
group_10323	Phage major capsid protein, P2 family	24	no_cog	no_cat	no_name	no_func	PROKKA_01831___1832	340	A0A2A6D6E2_SALCE
group_10324	hypothetical protein	24	no_cog	no_cat	no_name	no_func	PROKKA_01845___1846	197	A0A0L9EIT2_SALET
group_10352	hypothetical protein	24	no_cog	no_cat	no_name	no_func	PROKKA_03652___3653	574	G5Q0Q3_SALMO
group_10494	hypothetical protein	24	no_cog	no_cat	no_name	no_func	PROKKA_04260___17712	237	A0A2C9NXH0_SALET
group_10677	hypothetical protein	24	no_cog	no_cat	no_name	no_func	PROKKA_01818___1819	127	A0A376R271_ECOLX
group_12203	Phage portal protein	24	cl19194	no_recog	no_recog	no_func	PROKKA_01828___1829	353	A0A0D7LL59_CITFR
group_12204	Terminase-like family protein	24	cl26500	no_recog	no_recog	no_func	PROKKA_01829___1830	603	A0A2A6D5P5_SALCE	GO:0003677; GO:0005524; GO:0019069
group_12205	Phage head completion protein (GPL)	24	no_cog	no_cat	no_name	no_func	PROKKA_01833___1834	157	G5Q0N5_SALMO	GO:0019069
group_12206	P2 phage tail completion protein R (GpR)	24	no_cog	no_cat	no_name	no_func	PROKKA_01834___1835	158	A0A376ZFN1_ECOLX
group_12207	Phage virion morphogenesis family protein	24	no_cog	no_cat	no_name	no_func	PROKKA_01835___1836	231	I2X362_ECOLX
group_12208	hypothetical protein	24	no_cog	no_cat	no_name	no_func	PROKKA_01836___1837	380	A0A0L9EIT9_SALET
group_12209	hypothetical protein	24	no_cog	no_cat	no_name	no_func	PROKKA_01837___1838	151	A0A0L5X0Y1_SALET
group_12210	Phage holin family 2	24	no_cog	no_cat	no_name	no_func	PROKKA_01838___1839	103	A0A1V4NZM7_9ENTR	GO:0016021
group_12211	hypothetical protein	24	no_cog	no_cat	no_name	no_func	PROKKA_01839___1840	112	A0A2V5G054_ECOLX	GO:0008233
group_12212	hypothetical protein	24	no_cog	no_cat	no_name	no_func	PROKKA_01840___1841	127	G5Q0P2_SALMO
group_12213	hypothetical protein	24	no_cog	no_cat	no_name	no_func	PROKKA_01841___1842	89	A0A0D7LKN6_CITFR
group_12214	hypothetical protein	24	no_cog	no_cat	no_name	no_func	PROKKA_01843___1844	111	A0A1V4NZ79_9ENTR
group_12215	Baseplate J-like protein	24	cl01294	no_recog	no_recog	no_func	PROKKA_01844___1845	394	A0A0L5X2A6_SALET
group_12290	hypothetical protein	24	no_cog	no_cat	no_name	no_func	PROKKA_03651___3652	180	A0A2A6D639_SALCE
group_12585	hypothetical protein	24	no_cog	no_cat	no_name	no_func	PROKKA_03488___7972	41	no_uniprot	no_go
smvA_1	Methyl viologen resistance protein SmvA	24	COG2814	G	Predicted	Carbohydrate transport and metabolism	PROKKA_01586___15038	495	F2Q8G9_SALBN	GO:0016021; GO:0055085
group_1441	hypothetical protein	24	cl01294	no_recog	no_recog	no_func	PROKKA_00825	399	A0A1S1A8I4_SALCE
group_1541	hypothetical protein	24	no_cog	no_cat	no_name	no_func	PROKKA_03977___119345	143	A0A265AXS8_SALET
group_251	hypothetical protein	24	no_cog	no_cat	no_name	no_func	PROKKA_04429___66755	251	A0A0H2WS26_SALPA
dmsA_4	Dimethyl sulfoxide reductase DmsA precursor	24	COG0243	C	Anaerobic	Energy production and conversion	PROKKA_04519___13410	809	A0A2T9MCT2_SALET	GO:0009055; GO:0009389; GO:0030151; GO:0043546; GO:0051539
group_40	Phage Tail Collar Domain protein	24	no_cog	no_cat	no_name	no_func	PROKKA_03323___16775	556	A0A344QZ24_SALET
group_4039	Intracellular growth attenuator protein igaA	24	no_cog	no_cat	no_name	no_func	PROKKA_03106___16558	710	A0A2Z2WKU2_SALMO	GO:0009276; GO:0016021
group_501	hypothetical protein	24	cl26341	no_recog	no_recog	no_func	PROKKA_04467___13358	390	A0A0N1QXV3_SALSV
group_7421	Phage-related minor tail protein	24	no_cog	no_cat	no_name	no_func	PROKKA_01842___1843	704	G5Q0P5_SALMO	GO:0016021
group_8876	Phage small terminase subunit	24	no_cog	no_cat	no_name	no_func	PROKKA_01832___1833	233	A0A2A6D6K8_SALCE	GO:0003677; GO:0004519; GO:0019069
group_8899	hypothetical protein	24	no_cog	no_cat	no_name	no_func	PROKKA_03650___3651	240	A0A0L9EJF4_SALET
group_10514	hypothetical protein	23	no_cog	no_cat	no_name	no_func	PROKKA_04394___17846	90	A0A1U7FK64_SALET
group_10516	hypothetical protein	23	no_cog	no_cat	no_name	no_func	PROKKA_04396___17848	64	no_uniprot	no_go
arsD	Arsenical resistance operon trans-acting repressor ArsD	23	no_cog	no_cat	no_name	no_func	PROKKA_00175___26947	120	A0A0F6RI01_CITAM	GO:0003677; GO:0045892; GO:0046685
ygaV_2	putative HTH-type transcriptional regulator YgaV	23	COG0640	K	DNA-binding	Transcription	PROKKA_00180___26952	107	A0A286S0N2_ECOLX	GO:0003700
group_10548	NlpC/P60 family protein	23	COG0791	M	Cell	Cell wall/membrane/envelope biogenesis	PROKKA_01091___32227	245	Q57QV6_SALCH
group_10560	Exodeoxyribonuclease 10	23	COG0847	L	DNA	Replication, recombination and repair	PROKKA_01805___64131	194	A0A1S6L012_9CAUD	GO:0003676; GO:0004527
group_1135	hypothetical protein	23	no_cog	no_cat	no_name	no_func	PROKKA_03343___181583	165	V0W6L7_ECOLX	GO:0016021
group_124	hypothetical protein	23	no_cog	no_cat	no_name	no_func	PROKKA_00795	74	no_uniprot	no_go
group_12611	hypothetical protein	23	no_cog	no_cat	no_name	no_func	PROKKA_01222___14674	47	no_uniprot	no_go
group_12612	Autotransporter beta-domain protein	23	cl25397	no_recog	no_recog	no_func	PROKKA_01223___14675	895	A0A369ED02_ECOLX
xly	Hyaluronate lyase precursor	23	no_cog	no_cat	no_name	no_func	PROKKA_01224___14676	799	A0A379UJB1_SALCE	GO:0030340
group_12614	hypothetical protein	23	no_cog	no_cat	no_name	no_func	PROKKA_01225___14677	334	A0A315HM81_SALET
group_12615	hypothetical protein	23	cl01752	no_recog	no_recog	no_func	PROKKA_01226___14678	485	A0A1S0ZY04_SALCE
yteR	Unsaturated rhamnogalacturonyl hydrolase YteR	23	cl04955	no_recog	no_recog	no_func	PROKKA_01227___14679	348	A0A2I5HBW8_SALDZ	GO:0016787
group_12617	PTS system mannose-specific EIIAB component	23	COG2893	G	Phosphotransferase	Carbohydrate transport and metabolism	PROKKA_01228___14680	145	A0A379U6H8_SALDZ	GO:0016740
group_12618	Mannose permease IID component	23	COG3716	G	Phosphotransferase	Carbohydrate transport and metabolism	PROKKA_01229___14681	289	A0A379U4Y5_SALDZ	GO:0008643
group_12619	N-acetylgalactosamine permease IIC component 1	23	COG3715	G	Phosphotransferase	Carbohydrate transport and metabolism	PROKKA_01230___14682	256	A0A1S1A3U0_SALCE	GO:0009401; GO:0016021
group_12620	PTS system mannose-specific EIIAB component	23	COG3444	G	Phosphotransferase	Carbohydrate transport and metabolism	PROKKA_01231___14683	157	A0A379ULP6_SALCE	GO:0016740
srlR_6	Glucitol operon repressor	23	COG1349	KG	DNA-binding	Transcription;Carbohydrate transport and metabolism	PROKKA_01232___14684	262	A0A379U430_SALDZ	GO:0003677
group_12772	Phage minor tail protein L	23	COG4672	X	Phage-related	Mobilome: prophages, transposons	PROKKA_01092___32228	231	A0A2T8WP67_SALET
group_12835	hypothetical protein	23	COG1734	J	RNA	Translation, ribosomal structure and biogenesis	PROKKA_01806___64132	75	no_uniprot	no_go
group_4227	hypothetical protein	23	no_cog	no_cat	no_name	no_func	PROKKA_00732___23140	261	A0A2T8X937_SALET
group_5741	Dihydrodipicolinate synthetase family protein	23	COG0329	EM	Dihydrodipicolinate	Amino acid transport and metabolism;Cell wall/membrane/envelope biogenesis	PROKKA_04287___4289	301	A0A100N4W1_SALCE	GO:0005737; GO:0016829
group_6220	hypothetical protein	23	cl01542	no_recog	no_recog	no_func	PROKKA_04041___30815	195	A0A0U1H186_SALTM
group_8867	DNA-damage-inducible protein I	23	no_cog	no_cat	no_name	no_func	PROKKA_03990___17442	77	no_uniprot	no_go
group_8874	DNA adenine methylase	23	COG0338	L	Site-specific	Replication, recombination and repair	PROKKA_01819___1820	327	A0A1V4P0B3_9ENTR	GO:0003676; GO:0009007
group_8875	Ogr/Delta-like zinc finger	23	no_cog	no_cat	no_name	no_func	PROKKA_01827___1828	105	A0A1R0FU62_CITBR
group_9074	Bacteriophage replication gene A protein (GPA)	23	no_cog	no_cat	no_name	no_func	PROKKA_01823___1824	876	A0A0L5X105_SALET	GO:0006260
group_9989	hypothetical protein	23	no_cog	no_cat	no_name	no_func	PROKKA_04368___44443	70	no_uniprot	no_go
group_11882	Putative prophage CPS-53 integrase	22	COG0582	LX	Integrase	Replication, recombination and repair;Mobilome: prophages, transposons	PROKKA_01120	385	S1HRH6_ECOLX	GO:0003677; GO:0006310; GO:0015074
group_11897	hypothetical protein	22	no_cog	no_cat	no_name	no_func	PROKKA_01376	247	A0A2J0P6X6_ENTCL
group_11898	DNA-binding transcriptional regulator	22	no_cog	no_cat	no_name	no_func	PROKKA_01377	72	no_uniprot	no_go
group_11899	Phage polarity suppression protein (Psu)	22	no_cog	no_cat	no_name	no_func	PROKKA_01378	187	A0A2J7LX51_ENTCL
group_1218	Type-1 restriction enzyme EcoKI specificity protein	22	COG0732	V	Restriction	Defense mechanisms	PROKKA_02506___15958	461	no_uniprot	no_go
group_12289	Caudovirales tail fibre assembly protein	22	cl21617	no_recog	no_recog	no_func	PROKKA_03649___3650	195	A0A0L9EJK5_SALET
group_12333	hypothetical protein	22	no_cog	no_cat	no_name	no_func	PROKKA_04377___4379	171	A0A0T9W9G5_SALTM
group_12413	Minor tail protein T	22	no_cog	no_cat	no_name	no_func	PROKKA_02237___11128	86	A0A344QR62_SALET
group_12414	Bacteriophage lambda minor tail protein (GpG)	22	no_cog	no_cat	no_name	no_func	PROKKA_02238___11129	130	A0A0T7RUM4_SALET
group_12415	Phage Head-Tail Attachment	22	no_cog	no_cat	no_name	no_func	PROKKA_02242___11133	118	A0A344QR57_SALET
group_12416	hypothetical protein	22	no_cog	no_cat	no_name	no_func	PROKKA_02243___11134	124	A0A0T7RUN8_SALET
group_12422	hypothetical protein	22	COG3539	N	Pilin	Cell motility	PROKKA_02253___11144	196	no_uniprot	no_go
group_12652	hypothetical protein	22	no_cog	no_cat	no_name	no_func	PROKKA_04369___17821	50	no_uniprot	no_go
group_12679	hypothetical protein	22	no_cog	no_cat	no_name	no_func	PROKKA_00750___23158	51	no_uniprot	no_go
group_12680	Bacteriophage replication protein O	22	no_cog	no_cat	no_name	no_func	PROKKA_00751___23159	280	A0A378GRQ1_9ENTR
group_1540	hypothetical protein	22	no_cog	no_cat	no_name	no_func	PROKKA_03693	334	A0A155WAH6_ENTCL
group_279	hypothetical protein	22	no_cog	no_cat	no_name	no_func	PROKKA_01380	219	A0A2J0QX93_ENTCL
group_628	hypothetical protein	22	no_cog	no_cat	no_name	no_func	PROKKA_04367___124387	108	G5ND16_SALET
group_7249	Putative prophage CPS-53 integrase	22	no_cog	no_cat	no_name	no_func	PROKKA_03349	146	A0A2X4QZY1_SALCE	GO:0003677; GO:0006310; GO:0015074
group_8938	Prophage tail length tape measure protein	22	COG5281	X	Phage-related	Mobilome: prophages, transposons	PROKKA_02236___11127	1030	A0A379NLQ2_SALET
group_8979	Phage regulatory protein Rha (Phage_pRha)	22	cl10713	no_recog	no_recog	no_func	PROKKA_00624___27398	180	A0A2S8DEF1_SHIDY
group_9988	hypothetical protein	22	no_cog	no_cat	no_name	no_func	PROKKA_04432___110922	70	no_uniprot	no_go
group_10403	hypothetical protein	21	no_cog	no_cat	no_name	no_func	PROKKA_01778___10669	245	A0A241SA34_SALCE
group_10404	Ash protein family protein	21	no_cog	no_cat	no_name	no_func	PROKKA_01780___10671	200	A0A241SAB2_SALCE
group_10469	hypothetical protein	21	no_cog	no_cat	no_name	no_func	PROKKA_03486___7970	94	A0A1R0FV28_CITBR
group_10489	C-5 cytosine-specific DNA methylase	21	COG0270	L	Site-specific	Replication, recombination and repair	PROKKA_03320___16772	361	A0A0P8I1W7_CITFR	GO:0008168
group_10800	hypothetical protein	21	no_cog	no_cat	no_name	no_func	PROKKA_03317___146088	116	no_uniprot	no_go
group_12183	Bacteriophage CII protein	21	no_cog	no_cat	no_name	no_func	PROKKA_03982___17434	106	A0A0U1K0Q1_SALTM	GO:0003677; GO:0006355
group_12401	Prophage CP4-57 regulatory protein (AlpA)	21	COG3311	KX	Predicted	Transcription;Mobilome: prophages, transposons	PROKKA_01779___10670	88	A0A379QDE7_SALCE
group_12402	hypothetical protein	21	no_cog	no_cat	no_name	no_func	PROKKA_01781___10672	99	A0A241SB30_SALCE
group_12403	hypothetical protein	21	no_cog	no_cat	no_name	no_func	PROKKA_01782___10673	149	A0A241SAG8_SALCE
group_12404	hypothetical protein	21	no_cog	no_cat	no_name	no_func	PROKKA_01783___10674	86	A0A241SB67_SALCE
group_12608	hypothetical protein	21	no_cog	no_cat	no_name	no_func	PROKKA_00202___13652	59	no_uniprot	no_go
group_12658	hypothetical protein	21	no_cog	no_cat	no_name	no_func	PROKKA_04403___17855	51	no_uniprot	no_go
group_12773	Outer membrane protein N precursor	21	COG3203	M	Outer	Cell wall/membrane/envelope biogenesis	PROKKA_01093___32229	373	A0A1Z3QDM2_SALET	GO:0006811; GO:0015288; GO:0046930
group_12774	Phage minor tail protein	21	COG4718	X	Phage-related	Mobilome: prophages, transposons	PROKKA_01094___32230	109	A0A344QR64_SALET
group_12793	Bacteriophage lysis protein	21	no_cog	no_cat	no_name	no_func	PROKKA_04079___35217	154	A0A0R9NDW7_SALNE	GO:0019076; GO:0019835
group_1330	Baseplate J-like protein	21	cl19561	no_recog	no_recog	no_func	PROKKA_04040___30814	475	no_uniprot	no_go
group_13390	HTH domain protein	21	cl28138	no_recog	no_recog	no_func	PROKKA_00415___143185	101	A0A0T9Y778_SALET	GO:0003700
group_13445	hypothetical protein	21	no_cog	no_cat	no_name	no_func	PROKKA_04166___146938	57	no_uniprot	no_go
group_14918	hypothetical protein	21	no_cog	no_cat	no_name	no_func	PROKKA_03072___569667	72	no_uniprot	no_go
group_240	hypothetical protein	21	no_cog	no_cat	no_name	no_func	PROKKA_04464___4466	76	no_uniprot	no_go
group_4295	Influenza Matrix protein (M1)	21	no_cog	no_cat	no_name	no_func	PROKKA_04276___382555	252	X2DJ09_9INFA	GO:0003723; GO:0039660; GO:0042025; GO:0046761; GO:0055036
group_5151	PipA protein	21	no_cog	no_cat	no_name	no_func	PROKKA_04473___147245	125	A0A0T9W9Z0_SALTM
group_6306	DNA N-6-adenine-methyltransferase (Dam)	21	no_cog	no_cat	no_name	no_func	PROKKA_03999___146771	293	A0A100PVB5_SALCE	GO:0003677; GO:0009007
group_7256	Putative prophage CPS-53 integrase	21	COG0582	LX	Integrase	Replication, recombination and repair;Mobilome: prophages, transposons	PROKKA_03977___146749	320	A0A2X4QZY1_SALCE	GO:0003677; GO:0006310; GO:0015074
group_7525	hypothetical protein	21	COG3539	N	Pilin	Cell motility	PROKKA_04400___17852	185	no_uniprot	no_go
ycaM_2	Inner membrane transporter YcaM	21	COG0531	E	Amino	Amino acid transport and metabolism	PROKKA_04462___147234	394	G5RDI1_SALET	GO:0016021; GO:0022857
group_8817	hypothetical protein	21	no_cog	no_cat	no_name	no_func	PROKKA_04165	45	no_uniprot	no_go
group_8972	Terminase-like family protein	21	no_cog	no_cat	no_name	no_func	PROKKA_02726___7210	241	A0A336PD40_CITFR
group_1015	Anaerobic dimethyl sulfoxide reductase chain B	20	COG0437	C	Fe-S-cluster-containing	Energy production and conversion	PROKKA_04402___8886	122	A0A2T8MC48_SALAN
group_10319	hypothetical protein	20	no_cog	no_cat	no_name	no_func	PROKKA_01815___1816	156	no_uniprot	no_go
group_10561	Lysozyme RrrD	20	COG3772	M	Phage-related	Cell wall/membrane/envelope biogenesis	PROKKA_01721___64047	178	A0A0A1RL15_9ENTR	GO:0003796; GO:0009253; GO:0016998; GO:0019835; GO:0042742; GO:0044659
group_1085	hypothetical protein	20	no_cog	no_cat	no_name	no_func	PROKKA_01303___14755	1405	A0A2T8T6S4_SALCE
xerC_4	Tyrosine recombinase XerC	20	cl28330	no_recog	no_recog	no_func	PROKKA_01812___1813	327	A0A026V0H9_ECOLX	GO:0003677; GO:0006310; GO:0015074
group_12197	Regulatory phage protein cox	20	no_cog	no_cat	no_name	no_func	PROKKA_01814___1815	94	A0A026V061_ECOLX
group_12198	hypothetical protein	20	no_cog	no_cat	no_name	no_func	PROKKA_01816___1817	92	no_uniprot	no_go
group_12656	transcriptional repressor DicA	20	COG1396	K	Transcriptional	Transcription	PROKKA_04376___17828	146	A0A2T6WXQ4_SALET	GO:0043565
group_12657	hypothetical protein	20	no_cog	no_cat	no_name	no_func	PROKKA_04379___17831	80	A0A1T0B304_9PAST
group_21013	Transposase	20	COG2963	X	Transposase	Mobilome: prophages, transposons	PROKKA_01001___157029	92	A0A218N4L1_PROMI	GO:0003677; GO:0004803; GO:0006313
group_2849	Lysozyme RrrD	20	COG3772	M	Phage-related	Cell wall/membrane/envelope biogenesis	PROKKA_04397___8881	179	A0A3A3N3C3_SALET
group_305	Transposase IS200 like protein	20	COG1943	X	REP	Mobilome: prophages, transposons	PROKKA_02724___65050	157	A0A2T8RJN0_SALET	GO:0003677; GO:0004803; GO:0006313
group_401	Phage tail fibre repeat protein	20	cl26341	no_recog	no_recog	no_func	PROKKA_00841___5324	309	A0A2C9NUX8_SALET
group_413	Integrase core domain protein	20	COG2801	X	Transposase	Mobilome: prophages, transposons	PROKKA_00001___4483	115	A0A181CU24_9ENTR	GO:0003676; GO:0015074; GO:0032196
group_4220	hypothetical protein	20	no_cog	no_cat	no_name	no_func	PROKKA_04075___35213	62	no_uniprot	no_go
group_7253	Putative prophage CPS-53 integrase	20	no_cog	no_cat	no_name	no_func	PROKKA_03712___66038	146	A0A2X4QZY1_SALCE	GO:0003677; GO:0006310; GO:0015074
group_10509	hypothetical protein	19	no_cog	no_cat	no_name	no_func	PROKKA_04378___17830	89	no_uniprot	no_go
group_10562	hypothetical protein	19	no_cog	no_cat	no_name	no_func	PROKKA_01726___64052	217	A0A2X9I018_ECOLX
arsC_2	Arsenate reductase	19	COG1393	P	Arsenate	Inorganic ion transport and metabolism	PROKKA_04045___66371	141	A0A2J0P7X8_ENTCL	GO:0008794
group_12262	hypothetical protein	19	cl23837	no_recog	no_recog	no_func	PROKKA_02896___2897	70	no_uniprot	no_go
group_12816	Phage major capsid protein, P2 family	19	no_cog	no_cat	no_name	no_func	PROKKA_01716___64042	360	A0A1V4NTC0_9ENTR
group_12817	hypothetical protein	19	no_cog	no_cat	no_name	no_func	PROKKA_01722___64048	124	A0A0A1RY22_9ENTR	GO:0016021
group_12818	P2 phage tail completion protein R (GpR)	19	no_cog	no_cat	no_name	no_func	PROKKA_01724___64050	143	A0A1V4NSD5_9ENTR
group_12819	Phage virion morphogenesis family protein	19	no_cog	no_cat	no_name	no_func	PROKKA_01725___64051	148	A0A1A9FA27_LELAM
group_12820	Phage-related baseplate assembly protein	19	COG4540	X	Phage	Mobilome: prophages, transposons	PROKKA_01727___64053	192	A0A212IHL9_9ENTR
group_12845	HTH-type transcriptional repressor AseR	19	COG0640	K	DNA-binding	Transcription	PROKKA_04041___66367	117	A0A398UKN2_SHISO
group_12846	Arsenical pump-driving ATPase	19	COG0003	P	Anion-transporting	Inorganic ion transport and metabolism	PROKKA_04043___66369	583	A1JPZ3_YERE8	GO:0005524; GO:0015446; GO:0071722
arsB	Arsenical pump membrane protein	19	COG1055	P	Na+/H+	Inorganic ion transport and metabolism	PROKKA_04044___66370	431	A1JPZ5_YERE8	GO:0005886; GO:0015105; GO:0016021; GO:0046685
azr_1	NADPH azoreductase	19	COG0431	C	NAD(P)H-dependent	Energy production and conversion	PROKKA_04046___66372	236	A0A1U9XGZ9_ECOLX	GO:0050446
group_12849	putative permease	19	COG0701	S	Uncharacterized	Function unknown	PROKKA_04048___66374	377	A1JQ01_YERE8	GO:0016021
bin3_1	Putative transposon Tn552 DNA-invertase bin3	19	COG1961	L	Site-specific	Replication, recombination and repair	PROKKA_04049___66375	212	A0A1X3S1A9_9GAMM	GO:0000150; GO:0003677
group_13141	Bacterial regulatory proteins, luxR family	19	COG2197	TK	DNA-binding	Signal transduction mechanisms;Transcription	PROKKA_00197___115563	85	A0A359AAI3_9ENTR	GO:0003677
group_21012	Transposase	19	COG2963	X	Transposase	Mobilome: prophages, transposons	PROKKA_04578___119946	92	A0A218N4L1_PROMI	GO:0003677; GO:0004803; GO:0006313
group_2871	Tn3 transposase DDE domain protein	19	cl14901	no_recog	no_recog	no_func	PROKKA_04050___66376	995	A0A2U9QIS2_ENTCL	GO:0004803; GO:0006313
group_5117	hypothetical protein	19	no_cog	no_cat	no_name	no_func	PROKKA_04219___30993	367	A0A2R4D908_SALET
group_6298	hypothetical protein	19	no_cog	no_cat	no_name	no_func	PROKKA_04408___84298	80	no_uniprot	no_go
group_9011	hypothetical protein	19	no_cog	no_cat	no_name	no_func	PROKKA_04377___17829	51	no_uniprot	no_go
group_10335	hypothetical protein	18	no_cog	no_cat	no_name	no_func	PROKKA_02877___2878	112	A0A315I4A6_SALET
group_10336	hypothetical protein	18	no_cog	no_cat	no_name	no_func	PROKKA_02881___2882	161	A0A315I2R0_SALET
group_10337	Phage Mu protein F like protein	18	cl26983	no_recog	no_recog	no_func	PROKKA_02892___2893	453	A0A2T9MLT9_SALET
group_10338	ERF superfamily protein	18	no_cog	no_cat	no_name	no_func	PROKKA_02898___2899	510	A0A379S527_SALCE
group_10568	DNA-binding transcriptional activator CadC	18	cl21459	no_recog	no_recog	no_func	PROKKA_04053___66379	303	A0A248KLQ4_9ENTR	GO:0000160; GO:0003677; GO:0006355; GO:0016021
group_12196	hypothetical protein	18	COG1396	K	Transcriptional	Transcription	PROKKA_01813___1814	106	L4J6S1_ECOLX	GO:0043565
group_12243	hypothetical protein	18	cl27539	no_recog	no_recog	no_func	PROKKA_02874___2875	183	A0A379S2X4_SALCE
group_12244	Lysozyme RrrD	18	COG3772	M	Phage-related	Cell wall/membrane/envelope biogenesis	PROKKA_02875___2876	175	A0A379S2W1_SALCE
group_12245	hypothetical protein	18	no_cog	no_cat	no_name	no_func	PROKKA_02876___2877	91	A0A315I7X1_SALET	GO:0016021; GO:0016740
group_12249	hypothetical protein	18	no_cog	no_cat	no_name	no_func	PROKKA_02882___2883	142	A0A2T9MLT0_SALET
group_12250	hypothetical protein	18	no_cog	no_cat	no_name	no_func	PROKKA_02883___2884	452	A0A315I4Y6_SALET	GO:0016021
group_12251	hypothetical protein	18	no_cog	no_cat	no_name	no_func	PROKKA_02884___2885	260	A0A315I1Y4_SALET
group_12252	hypothetical protein	18	no_cog	no_cat	no_name	no_func	PROKKA_02885___2886	117	A0A315I5F0_SALET
group_12253	hypothetical protein	18	no_cog	no_cat	no_name	no_func	PROKKA_02886___2887	157	A0A0P8HQB0_CITFR
group_12254	hypothetical protein	18	no_cog	no_cat	no_name	no_func	PROKKA_02887___2888	119	A0A381GLW7_CITFR
group_12255	hypothetical protein	18	no_cog	no_cat	no_name	no_func	PROKKA_02888___2889	84	A0A0P8M3M8_CITFR
group_12256	hypothetical protein	18	cl21556	no_recog	no_recog	no_func	PROKKA_02889___2890	312	A0A381GMF7_CITFR
cgkA	Kappa-carrageenase precursor	18	COG5492	R	Uncharacterized	General function prediction only	PROKKA_02890___2891	263	A0A379S3H7_SALCE	GO:0008152; GO:0033918
group_12258	hypothetical protein	18	cl19842	no_recog	no_recog	no_func	PROKKA_02891___2892	336	A0A1S2RRP0_CITFR
group_12259	hypothetical protein	18	cl21602	no_recog	no_recog	no_func	PROKKA_02893___2894	457	A0A379S2U8_SALCE
group_12260	Phage terminase large subunit	18	cl12054	no_recog	no_recog	no_func	PROKKA_02894___2895	444	A0A379S5F1_SALCE
group_12261	hypothetical protein	18	no_cog	no_cat	no_name	no_func	PROKKA_02895___2896	182	A0A379S6Y1_SALCE
group_12263	hypothetical protein	18	no_cog	no_cat	no_name	no_func	PROKKA_02897___2898	147	A0A1B7HNF7_9ENTR
group_12264	hypothetical protein	18	no_cog	no_cat	no_name	no_func	PROKKA_02899___2900	171	A0A2T9MLP3_SALET
group_12302	hypothetical protein	18	no_cog	no_cat	no_name	no_func	PROKKA_04142___4144	317	A0A2T9MLQ0_SALET
group_12303	hypothetical protein	18	cl17812	no_recog	no_recog	no_func	PROKKA_04143___4145	236	A0A2T9MLR0_SALET
group_12304	hypothetical protein	18	no_cog	no_cat	no_name	no_func	PROKKA_04144___4146	125	A0A2T9MLQ6_SALET
group_12305	hypothetical protein	18	no_cog	no_cat	no_name	no_func	PROKKA_04145___4147	115	A0A315I4D8_SALET
group_12306	hypothetical protein	18	no_cog	no_cat	no_name	no_func	PROKKA_04146___4148	469	A0A379S517_SALCE
group_12307	hypothetical protein	18	no_cog	no_cat	no_name	no_func	PROKKA_04147___4149	251	A0A315I5G9_SALET
group_12308	hypothetical protein	18	no_cog	no_cat	no_name	no_func	PROKKA_04148___4150	76	no_uniprot	no_go
group_12309	hypothetical protein	18	no_cog	no_cat	no_name	no_func	PROKKA_04149___4151	79	no_uniprot	no_go
group_12310	hypothetical protein	18	no_cog	no_cat	no_name	no_func	PROKKA_04151___4153	89	A0A2T9MLU9_SALET
group_12311	Caudovirales tail fibre assembly protein	18	cl21617	no_recog	no_recog	no_func	PROKKA_04152___4154	189	A0A315I2S7_SALET
group_12314	hypothetical protein	18	cl22854	no_recog	no_recog	no_func	PROKKA_04273___4275	89	A0A315I224_SALET	GO:0043565
group_12315	hypothetical protein	18	no_cog	no_cat	no_name	no_func	PROKKA_04274___4276	87	A0A379S2S3_SALCE
group_12316	hypothetical protein	18	no_cog	no_cat	no_name	no_func	PROKKA_04275___4277	121	A0A0P8HTG1_CITFR
group_12320	Phage integrase family protein	18	no_cog	no_cat	no_name	no_func	PROKKA_04281___4283	292	A0A379S6W8_SALCE
group_12321	hypothetical protein	18	no_cog	no_cat	no_name	no_func	PROKKA_04282___4284	85	A0A315I2C0_SALET
group_12338	hypothetical protein	18	no_cog	no_cat	no_name	no_func	PROKKA_04426___4428	173	A0A2T9MLQ3_SALET
group_12341	hypothetical protein	18	no_cog	no_cat	no_name	no_func	PROKKA_04451___4453	171	A0A0T9W9G5_SALTM
group_12427	hypothetical protein	18	no_cog	no_cat	no_name	no_func	PROKKA_03276___12167	95	A0A271CES6_SALET
group_12553	Mobilization protein A	18	cl26262	no_recog	no_recog	no_func	PROKKA_02695___7179	500	A0A336PZH2_CITKO
group_12554	Conjugal transfer protein TraD	18	no_cog	no_cat	no_name	no_func	PROKKA_02696___7180	103	A0A329XZC2_ECOLX	GO:0000746
ltrA	Group II intron-encoded protein LtrA	18	COG3344	X	Retron-type	Mobilome: prophages, transposons	PROKKA_00525___31661	507	V8JM77_ECOLX	GO:0003964
group_12776	hypothetical protein	18	no_cog	no_cat	no_name	no_func	PROKKA_01298___32434	61	no_uniprot	no_go
group_12851	hypothetical protein	18	no_cog	no_cat	no_name	no_func	PROKKA_04051___66377	87	no_uniprot	no_go
group_12852	hypothetical protein	18	no_cog	no_cat	no_name	no_func	PROKKA_04052___66378	161	A0A248KHD8_9ENTR	GO:0016021
group_12853	hypothetical protein	18	no_cog	no_cat	no_name	no_func	PROKKA_04054___66380	254	F5RRS1_9ENTR
group_12854	hypothetical protein	18	no_cog	no_cat	no_name	no_func	PROKKA_04055___66381	173	F5RRS0_9ENTR	GO:0009289
group_12855	hypothetical protein	18	no_cog	no_cat	no_name	no_func	PROKKA_04057___66383	423	A0A1I7DT56_9ENTR
group_12856	Cyclic di-GMP phosphodiesterase YahA	18	COG2200	T	EAL	Signal transduction mechanisms	PROKKA_04058___66384	276	A0A248KL27_9ENTR
group_14133	hypothetical protein	18	cl27666	no_recog	no_recog	no_func	PROKKA_04056___66382	818	F5RRR9_9ENTR
group_1543	Phage major capsid protein, P2 family	18	no_cog	no_cat	no_name	no_func	PROKKA_02939	334	A0A155WAH6_ENTCL
group_2763	hypothetical protein	18	COG5519	S	Uncharcterized	Function unknown	PROKKA_03346	452	A0A265AY38_SALET	GO:0003896; GO:0004386; GO:0008270
group_3485	Dimethyl sulfoxide reductase DmsA precursor	18	COG0243	C	Anaerobic	Energy production and conversion	PROKKA_02174___33312	809	A0A2T9MCT2_SALET	GO:0009055; GO:0009389; GO:0030151; GO:0043546; GO:0051539
group_375	Putative tartrate transporter	18	cl27298	no_recog	no_recog	no_func	PROKKA_03765___66091	441	A0A0D6FCN2_SALTM	GO:0016021; GO:0022857
group_4912	Tyrosine recombinase XerC	18	cl28330	no_recog	no_recog	no_func	PROKKA_00177___134006	327	F0V0F0_SALBN	GO:0003677; GO:0006310; GO:0015074
oadB	Oxaloacetate decarboxylase beta chain	18	COG1883	C	Na+-transporting	Energy production and conversion	PROKKA_04432___147204	433	A0A0F7J570_SALET	GO:0005886; GO:0006814; GO:0008948; GO:0016021
group_8915	hypothetical protein	18	no_cog	no_cat	no_name	no_func	PROKKA_04150___4152	210	A0A315I506_SALET
dmsB_7	Anaerobic dimethyl sulfoxide reductase chain B	17	cl25360	no_recog	no_recog	no_func	PROKKA_04243___156002	59	no_uniprot	no_go
group_11787	hypothetical protein	17	no_cog	no_cat	no_name	no_func	PROKKA_00134	40	no_uniprot	no_go
group_12201	hypothetical protein	17	COG1479	S	Uncharacterized	Function unknown	PROKKA_01825___1826	349	G5RXH9_SALET
group_12202	hypothetical protein	17	no_cog	no_cat	no_name	no_func	PROKKA_01826___1827	206	A0A2V5G858_ECOLX
group_12246	hypothetical protein	17	no_cog	no_cat	no_name	no_func	PROKKA_02878___2879	204	A0A2T9MLL9_SALET
group_12248	hypothetical protein	17	cl10468	no_recog	no_recog	no_func	PROKKA_02880___2881	689	A0A315I1X0_SALET	GO:0016021
group_12319	hypothetical protein	17	no_cog	no_cat	no_name	no_func	PROKKA_04280___4282	178	no_uniprot	no_go
group_12436	Phage capsid family protein	17	cl27539	no_recog	no_recog	no_func	PROKKA_03743___12634	405	A0A3A3KRK3_SALMO
group_12526	hypothetical protein	17	no_cog	no_cat	no_name	no_func	PROKKA_04518___13409	80	no_uniprot	no_go
group_12592	DNA-binding protein H-NS	17	COG2916	K	DNA-binding	Transcription	PROKKA_04270___8754	135	A0A2S0VDT0_9ENTR	GO:0003677; GO:0006355; GO:0046983
group_12593	hypothetical protein	17	no_cog	no_cat	no_name	no_func	PROKKA_04272___8756	92	D8AGF2_ECOMS
group_12594	hypothetical protein	17	no_cog	no_cat	no_name	no_func	PROKKA_04274___8758	126	A0A2X3D6Z0_KLEPN
group_12595	hypothetical protein	17	no_cog	no_cat	no_name	no_func	PROKKA_04275___8759	188	A0A243U8Z7_CITFR
group_12596	hypothetical protein	17	no_cog	no_cat	no_name	no_func	PROKKA_04276___8760	183	A0A377Z254_KLEPO
group_12597	hypothetical protein	17	no_cog	no_cat	no_name	no_func	PROKKA_04277___8761	91	A0A070UKG6_ECOLX	GO:0016021
group_12598	hypothetical protein	17	no_cog	no_cat	no_name	no_func	PROKKA_04278___8762	66	no_uniprot	no_go
group_12599	hypothetical protein	17	no_cog	no_cat	no_name	no_func	PROKKA_04279___8763	71	no_uniprot	no_go
sinR_2	HTH-type transcriptional regulator SinR	17	COG1396	K	Transcriptional	Transcription	PROKKA_04280___8764	93	A0A336Q1I1_CITKO	GO:0043565
group_12669	hypothetical protein	17	no_cog	no_cat	no_name	no_func	PROKKA_04257___22132	240	A0A315I2U2_SALET
prtR_1	HTH-type transcriptional regulator PrtR	17	COG2932	X	Phage	Mobilome: prophages, transposons	PROKKA_00747___23155	231	A0A1S0ZMK6_SALET	GO:0043565
prtR_2	HTH-type transcriptional regulator PrtR	17	COG1396	K	Transcriptional	Transcription	PROKKA_00748___23156	70	no_uniprot	no_go
group_12833	hypothetical protein	17	no_cog	no_cat	no_name	no_func	PROKKA_01803___64129	243	A0A085JGT3_9GAMM
group_12834	hypothetical protein	17	no_cog	no_cat	no_name	no_func	PROKKA_01804___64130	90	S5MZ16_SALBN
group_13268	Response regulator inhibitor for tor operon	17	cl02600	no_recog	no_recog	no_func	PROKKA_00164___138279	66	no_uniprot	no_go
group_1329	Baseplate J-like protein	17	COG3299	X	Uncharacterized	Mobilome: prophages, transposons	PROKKA_04356___17808	359	M7S0C8_SALDU
group_13592	Bacteriophage CI repressor helix-turn-helix domain protein	17	no_cog	no_cat	no_name	no_func	PROKKA_01970___229821	286	Q6K1G0_9CAUD	GO:0043565; GO:0045892; GO:0051259
group_13593	hypothetical protein	17	no_cog	no_cat	no_name	no_func	PROKKA_01971___229822	112	Q6K1G1_9CAUD
group_3324	Glutamate-pyruvate aminotransferase AlaC	17	COG0436	E	Aspartate/methionine/tyrosine	Amino acid transport and metabolism	PROKKA_04392___4394	412	A0A0H2WMA5_SALPA	GO:0008483; GO:0009058; GO:0030170
group_5082	HNH endonuclease	17	no_cog	no_cat	no_name	no_func	PROKKA_03748___12639	114	A0A379VTK5_SALET
group_5962	IS2 repressor TnpA	17	COG2963	X	Transposase	Mobilome: prophages, transposons	PROKKA_03286	92	W1H792_ECOLX	GO:0003677; GO:0004803; GO:0006313
group_6000	hypothetical protein	17	no_cog	no_cat	no_name	no_func	PROKKA_04220___4222	159	A0A2T9MDT1_SALET
group_721	Baseplate J-like protein	17	COG3948	X	Phage-related	Mobilome: prophages, transposons	PROKKA_01729___64055	302	V1GT30_SALCE
group_8820	hypothetical protein	17	no_cog	no_cat	no_name	no_func	PROKKA_02254___11145	45	no_uniprot	no_go
group_8822	hypothetical protein	17	no_cog	no_cat	no_name	no_func	PROKKA_04401___17853	45	no_uniprot	no_go
group_10321	hypothetical protein	16	no_cog	no_cat	no_name	no_func	PROKKA_01820___1821	151	no_uniprot	no_go
group_10445	hypothetical protein	16	no_cog	no_cat	no_name	no_func	PROKKA_04516___13407	121	A0A344QEK0_SALET	GO:0016740
group_10466	Antitermination protein	16	cl27538	no_recog	no_recog	no_func	PROKKA_03457___7941	254	A0A0M4RTW7_9CAUD	GO:0003677; GO:0006355
group_10549	hypothetical protein	16	no_cog	no_cat	no_name	no_func	PROKKA_01294___32430	241	A0A1S0ZGD3_SALET
group_12247	hypothetical protein	16	no_cog	no_cat	no_name	no_func	PROKKA_02879___2880	90	A0A1B7HNE1_9ENTR	GO:0016021
group_12524	hypothetical protein	16	no_cog	no_cat	no_name	no_func	PROKKA_04517___13408	123	no_uniprot	no_go
group_12675	Antirestriction protein Ral	16	no_cog	no_cat	no_name	no_func	PROKKA_00742___23150	64	no_uniprot	no_go
group_12682	hypothetical protein	16	no_cog	no_cat	no_name	no_func	PROKKA_00754___23162	140	A0A379UG42_SALCE
group_1998	hypothetical protein	16	no_cog	no_cat	no_name	no_func	PROKKA_02388___64714	268	A0A379XTW3_SALCE
group_219	Poxvirus D5 protein-like protein	16	cl26703	no_recog	no_recog	no_func	PROKKA_02534___15986	777	A0A167CWW5_ECOLX	GO:0003896; GO:0004386; GO:0008270
group_353	Exodeoxyribonuclease 8	16	no_cog	no_cat	no_name	no_func	PROKKA_03736___17188	548	S1LVU4_9ESCH	GO:0051908
group_3855	Chaperone protein PapD precursor	16	COG3121	W	P	Extracellular structures	PROKKA_01961___15413	103	A0A2T8T0U3_SALCE	GO:0030288; GO:0043711; GO:0061077; GO:0071555
group_6169	hypothetical protein	16	no_cog	no_cat	no_name	no_func	PROKKA_04168	261	no_uniprot	no_go
group_6246	Outer membrane protein A precursor	16	COG2913	M	Outer	Cell wall/membrane/envelope biogenesis	PROKKA_04221___4223	274	A0A2T9MDR7_SALET	GO:0019867
group_7505	hypothetical protein	16	no_cog	no_cat	no_name	no_func	PROKKA_04368___8852	91	A0A2T6WXR8_SALET	GO:0016021
group_8815	hypothetical protein	16	no_cog	no_cat	no_name	no_func	PROKKA_04080___35218	62	no_uniprot	no_go
group_8969	hypothetical protein	16	no_cog	no_cat	no_name	no_func	PROKKA_02697___7181	442	A0A0J1LRT4_9ENTR
group_9037	hypothetical protein	16	no_cog	no_cat	no_name	no_func	PROKKA_02387___64713	92	A0A1J8N808_ECOLX
group_10472	hypothetical protein	15	no_cog	no_cat	no_name	no_func	PROKKA_04267___8751	174	A0A2S0VDU0_9ENTR
group_10475	hypothetical protein	15	no_cog	no_cat	no_name	no_func	PROKKA_04372___8856	78	no_uniprot	no_go
group_10508	hypothetical protein	15	no_cog	no_cat	no_name	no_func	PROKKA_04372___17824	52	no_uniprot	no_go
group_10767	AP2 domain protein	15	no_cog	no_cat	no_name	no_func	PROKKA_00804___143574	188	A0A2A6D6Z9_SALCE	GO:0003677; GO:0004519
group_12199	hypothetical protein	15	no_cog	no_cat	no_name	no_func	PROKKA_01821___1822	75	no_uniprot	no_go
group_12200	hypothetical protein	15	no_cog	no_cat	no_name	no_func	PROKKA_01822___1823	88	A0A223JNM2_9ENTR
group_12602	hypothetical protein	15	no_cog	no_cat	no_name	no_func	PROKKA_04369___8853	232	A0A243U8L7_CITFR
group_12603	DNA binding protein, nucleoid-associated	15	cl27638	no_recog	no_recog	no_func	PROKKA_04370___8854	79	no_uniprot	no_go
group_12681	hypothetical protein	15	no_cog	no_cat	no_name	no_func	PROKKA_00753___23161	78	A0A379UGA4_SALCE
group_12686	Lysis protein S	15	no_cog	no_cat	no_name	no_func	PROKKA_00761___23169	71	no_uniprot	no_go
group_12751	Lipoprotein Rz1 precursor	15	no_cog	no_cat	no_name	no_func	PROKKA_00623___27397	61	no_uniprot	no_go
group_12799	hypothetical protein	15	cl22854	no_recog	no_recog	no_func	PROKKA_04356___35494	93	A0A344QF64_SALET
group_12825	hypothetical protein	15	no_cog	no_cat	no_name	no_func	PROKKA_01746___64072	61	no_uniprot	no_go
group_13395	Bacteriophage Lambda NinG protein	15	no_cog	no_cat	no_name	no_func	PROKKA_00805___143575	200	A0A0K3YMM2_ECOLX	GO:0004519
group_13491	hypothetical protein	15	no_cog	no_cat	no_name	no_func	PROKKA_00392___152149	52	no_uniprot	no_go
group_143	Methylmalonyl-CoA carboxyltransferase 5S subunit	15	COG0511	HI	Biotin	Coenzyme transport and metabolism;Lipid transport and metabolism	PROKKA_04396___66722	562	A0A2X5F2Q3_SALET	GO:0006814; GO:0008948; GO:0047154
group_25	Tail fiber protein	15	no_cog	no_cat	no_name	no_func	PROKKA_00981___125567	648	G5Q0P9_SALMO
group_290	hypothetical protein	15	no_cog	no_cat	no_name	no_func	PROKKA_03487___7971	116	A0A1Z3Q0N4_SALET
group_3002	IS2 transposase TnpB	15	COG2801	X	Transposase	Mobilome: prophages, transposons	PROKKA_00395___62721	196	A0A0E3MS35_ECOLX	GO:0003676; GO:0015074
zinT_2	Metal-binding protein ZinT precursor	15	COG3443	P	Periplasmic	Inorganic ion transport and metabolism	PROKKA_04086___128672	109	A0A100PQ23_SALCE	GO:0008270
group_636	Caudovirales tail fibre assembly protein	15	no_cog	no_cat	no_name	no_func	PROKKA_01733___64059	195	A0A1S6KZY8_9CAUD
ynfE_3	Putative dimethyl sulfoxide reductase chain YnfE precursor	15	COG0243	C	Anaerobic	Energy production and conversion	PROKKA_03995___3997	496	A0A0N1R126_SALSV	GO:0009055; GO:0009389; GO:0030151; GO:0043546; GO:0051539
group_8823	hypothetical protein	15	no_cog	no_cat	no_name	no_func	PROKKA_04356___8840	45	no_uniprot	no_go
group_10376	hypothetical protein	14	no_cog	no_cat	no_name	no_func	PROKKA_03482___7966	180	A0A379VQS4_SALET
group_10416	hypothetical protein	14	no_cog	no_cat	no_name	no_func	PROKKA_03288___12179	307	A0A336PJM3_CITFR
group_10503	hypothetical protein	14	no_cog	no_cat	no_name	no_func	PROKKA_04521___22397	52	no_uniprot	no_go
group_10595	hypothetical protein	14	cl25732	no_recog	no_recog	no_func	PROKKA_00641___98082	641	C6D965_PECCP
group_12442	hypothetical protein	14	no_cog	no_cat	no_name	no_func	PROKKA_04092___12983	78	no_uniprot	no_go
group_12601	Reverse transcriptase (RNA-dependent DNA polymerase)	14	no_cog	no_cat	no_name	no_func	PROKKA_04281___8765	366	A0A064E6Q4_CITFR	GO:0003723; GO:0003964
group_12605	hypothetical protein	14	no_cog	no_cat	no_name	no_func	PROKKA_04373___8857	98	A0A243U8T3_CITFR
group_12625	hypothetical protein	14	cl26422	no_recog	no_recog	no_func	PROKKA_02003___15455	111	no_uniprot	no_go
group_12769	hypothetical protein	14	no_cog	no_cat	no_name	no_func	PROKKA_00032___31168	103	A0A384GEW7_9ENTR
group_12770	hypothetical protein	14	no_cog	no_cat	no_name	no_func	PROKKA_00034___31170	297	A0A349Z9Z9_SERMA
group_12841	hypothetical protein	14	no_cog	no_cat	no_name	no_func	PROKKA_02389___64715	185	A0A100PMB5_SALCE
group_1295	RecBCD enzyme subunit RecB	14	COG0210	L	Superfamily	Replication, recombination and repair	PROKKA_00181___62507	182	F2Q8H2_SALBN	GO:0003677; GO:0004003; GO:0005524
group_12986	hypothetical protein	14	no_cog	no_cat	no_name	no_func	PROKKA_00639___98080	193	C6D967_PECCP
group_5092	hypothetical protein	14	no_cog	no_cat	no_name	no_func	PROKKA_04345___26755	294	no_uniprot	no_go
group_5397	hypothetical protein	14	no_cog	no_cat	no_name	no_func	PROKKA_02959___105114	64	no_uniprot	no_go
group_6224	hypothetical protein	14	cl01542	no_recog	no_recog	no_func	PROKKA_04016___8500	150	A0A0U1H186_SALTM
group_7311	Pectin degradation repressor protein KdgR	14	COG1414	K	DNA-binding	Transcription	PROKKA_04612___119980	171	A0A117FJ72_SALCE	GO:0003677; GO:0006351; GO:0006355
group_920	hypothetical protein	14	no_cog	no_cat	no_name	no_func	PROKKA_02325___230176	246	A0A2T7HMK9_SALMS
group_10411	hypothetical protein	13	no_cog	no_cat	no_name	no_func	PROKKA_03271___12162	295	A0A379XT30_SALCE
group_10432	hypothetical protein	13	no_cog	no_cat	no_name	no_func	PROKKA_04267___13158	108	G5QI01_SALRU
group_10433	hypothetical protein	13	no_cog	no_cat	no_name	no_func	PROKKA_04270___13161	235	V1W6D1_SALMU
group_10434	DNA-binding transcriptional activator CaiF	13	no_cog	no_cat	no_name	no_func	PROKKA_04271___13162	175	A0A1Z3QE56_SALET	GO:0006351
group_10440	hypothetical protein	13	no_cog	no_cat	no_name	no_func	PROKKA_04387___13278	259	R8WZ25_9ENTR
group_10448	Transposase	13	COG2963	X	Transposase	Mobilome: prophages, transposons	PROKKA_04524___13415	126	A0A2N4V6L7_9ENTR	GO:0003677; GO:0004803; GO:0006313
group_11847	hypothetical protein	13	no_cog	no_cat	no_name	no_func	PROKKA_04001___146773	74	no_uniprot	no_go
group_12291	hypothetical protein	13	no_cog	no_cat	no_name	no_func	PROKKA_03738___3739	113	no_uniprot	no_go
paaF_2	2,3-dehydroadipyl-CoA hydratase	13	COG1024	I	Enoyl-CoA	Lipid transport and metabolism	PROKKA_04265___13156	289	G9Z6Y6_9ENTR	GO:0003824
group_12470	sulfate adenylyltransferase subunit 2	13	cl26421	no_recog	no_recog	no_func	PROKKA_04269___13160	411	A0A1J4QN18_SALET	GO:0003824
group_12471	hypothetical protein	13	no_cog	no_cat	no_name	no_func	PROKKA_04272___13163	127	no_uniprot	no_go
group_12476	hypothetical protein	13	COG3539	N	Pilin	Cell motility	PROKKA_04278___13169	303	D4F775_EDWTA	GO:0007155; GO:0009289
group_12488	Integrase core domain protein	13	COG2801	X	Transposase	Mobilome: prophages, transposons	PROKKA_04384___13275	205	A0A155EXA2_KLEAE	GO:0003676; GO:0015074; GO:0032196
group_12491	hypothetical protein	13	no_cog	no_cat	no_name	no_func	PROKKA_04389___13280	59	no_uniprot	no_go
group_12505	hypothetical protein	13	cl22964	no_recog	no_recog	no_func	PROKKA_04455___13346	89	A0A379SE05_SALCE
group_12506	Plasmid stabilisation system protein	13	COG3668	X	Plasmid	Mobilome: prophages, transposons	PROKKA_04456___13347	56	no_uniprot	no_go
group_12530	hypothetical protein	13	cl27632	no_recog	no_recog	no_func	PROKKA_04552___13443	77	no_uniprot	no_go
group_12604	hypothetical protein	13	no_cog	no_cat	no_name	no_func	PROKKA_04371___8855	116	A0A2S0VDW3_9ENTR
group_12629	hypothetical protein	13	no_cog	no_cat	no_name	no_func	PROKKA_03316___16768	175	A0A2X4TU44_SALCE
group_12775	Bacteriophage lambda head decoration protein D	13	no_cog	no_cat	no_name	no_func	PROKKA_01104___32240	115	A0A2T9DV61_SALET
group_12987	hypothetical protein	13	no_cog	no_cat	no_name	no_func	PROKKA_00640___98081	163	C6D966_PECCP
group_12988	hypothetical protein	13	no_cog	no_cat	no_name	no_func	PROKKA_01719___99161	53	no_uniprot	no_go
group_13131	transcriptional repressor DicA	13	COG1396	K	Transcriptional	Transcription	PROKKA_04030___110519	134	A0A2T3CK98_9ENTR	GO:0043565
group_13132	hypothetical protein	13	cl22854	no_recog	no_recog	no_func	PROKKA_04031___110520	79	no_uniprot	no_go
group_13391	hypothetical protein	13	no_cog	no_cat	no_name	no_func	PROKKA_00787___143557	60	no_uniprot	no_go
group_13392	hypothetical protein	13	no_cog	no_cat	no_name	no_func	PROKKA_00788___143558	56	no_uniprot	no_go
group_6003	hypothetical protein	13	no_cog	no_cat	no_name	no_func	PROKKA_00191___31327	225	A0A2X4R6V0_SALCE	GO:0016740
group_6724	hypothetical protein	13	no_cog	no_cat	no_name	no_func	PROKKA_04331___4333	184	A0A2T8SWB2_SALCE
group_7610	Outer membrane usher protein FimD precursor	13	COG3188	NW	Outer	Cell motility;Extracellular structures	PROKKA_04279___13170	884	V1W559_SALMU	GO:0009297; GO:0015473; GO:0016020
group_797	Deubiquitinase SseL	13	no_cog	no_cat	no_name	no_func	PROKKA_01605___1606	340	A0A2T8T295_SALCE
group_9052	hypothetical protein	13	no_cog	no_cat	no_name	no_func	PROKKA_03935___101378	73	no_uniprot	no_go
group_10435	hypothetical protein	12	no_cog	no_cat	no_name	no_func	PROKKA_04274___13165	205	no_uniprot	no_go
focC_2	Chaperone protein FocC precursor	12	COG3121	W	P	Extracellular structures	PROKKA_04280___13171	240	A0A2A6D4V5_SALCE	GO:0030288; GO:0043711; GO:0061077; GO:0071555
group_10447	hypothetical protein	12	no_cog	no_cat	no_name	no_func	PROKKA_04523___13414	103	no_uniprot	no_go
group_10547	hypothetical protein	12	no_cog	no_cat	no_name	no_func	PROKKA_00033___31169	199	A0A0B7GF55_KLEVA	GO:0016021
group_10829	Single-stranded DNA-binding protein	12	COG0629	L	Single-stranded	Replication, recombination and repair	PROKKA_02937___230788	184	A0A0D7LC61_CITFR	GO:0003697; GO:0006260
group_10839	hypothetical protein	12	no_cog	no_cat	no_name	no_func	PROKKA_04268___232119	194	no_uniprot	no_go
group_12406	hypothetical protein	12	no_cog	no_cat	no_name	no_func	PROKKA_02226___11117	124	A0A379QQV4_SALCE
group_12418	Bacteriophage lambda head decoration protein D	12	no_cog	no_cat	no_name	no_func	PROKKA_02245___11136	115	A0A2T9DV61_SALET
group_12467	hypothetical protein	12	no_cog	no_cat	no_name	no_func	PROKKA_04264___13155	79	no_uniprot	no_go
group_12469	hypothetical protein	12	COG1475	D	Chromosome	Cell cycle control, cell division, chromosome partitioning	PROKKA_04268___13159	210	A0A344S6A1_SALCE
mca	Mycothiol S-conjugate amidase	12	COG2120	G	N-acetylglucosaminyl	Carbohydrate transport and metabolism	PROKKA_04385___13276	220	A0A0J0J580_9ENTR
group_12492	hypothetical protein	12	no_cog	no_cat	no_name	no_func	PROKKA_04390___13281	53	no_uniprot	no_go
group_12521	hypothetical protein	12	no_cog	no_cat	no_name	no_func	PROKKA_04512___13403	192	A0A212HSU6_9ENTR
group_12687	Bacteriophage lysis protein	12	no_cog	no_cat	no_name	no_func	PROKKA_00763___23171	155	A0A1S1AC34_SALCE	GO:0019076; GO:0019835
group_127	hypothetical protein	12	no_cog	no_cat	no_name	no_func	PROKKA_03166___118534	99	no_uniprot	no_go
group_12907	IS2 transposase TnpB	12	COG2801	X	Transposase	Mobilome: prophages, transposons	PROKKA_00727___80617	271	A0A0P0FE94_9BACT	GO:0003676; GO:0015074
group_12908	IS2 repressor TnpA	12	COG2963	X	Transposase	Mobilome: prophages, transposons	PROKKA_00728___80618	121	A0A329E5F0_VIBDI	GO:0003677; GO:0004803; GO:0006313
group_13393	hypothetical protein	12	no_cog	no_cat	no_name	no_func	PROKKA_00789___143559	76	no_uniprot	no_go
group_13646	hypothetical protein	12	no_cog	no_cat	no_name	no_func	PROKKA_04269___232120	217	no_uniprot	no_go
group_399	Phage tail fibre repeat protein	12	cl26341	no_recog	no_recog	no_func	PROKKA_02609___2610	655	S5MV28_SALBN
group_431	hypothetical protein	12	COG2801	X	Transposase	Mobilome: prophages, transposons	PROKKA_03483___100926	76	no_uniprot	no_go
group_7312	Pectin degradation repressor protein KdgR	12	COG1414	K	DNA-binding	Transcription	PROKKA_04504___22380	171	A0A117FJ72_SALCE	GO:0003677; GO:0006351; GO:0006355
group_7318	Pectin degradation repressor protein KdgR	12	COG1414	K	DNA-binding	Transcription	PROKKA_03420___570015	171	A0A117FJ72_SALCE	GO:0003677; GO:0006351; GO:0006355
group_7489	Transposase, Mutator family	12	COG3328	X	Transposase	Mobilome: prophages, transposons	PROKKA_04262___13153	99	Q66GG9_YERPS	GO:0003677; GO:0004803; GO:0006313
group_8953	hypothetical protein	12	no_cog	no_cat	no_name	no_func	PROKKA_04281___13172	200	no_uniprot	no_go
tnpA	Transposase for transposon Tn5	12	no_cog	no_cat	no_name	no_func	PROKKA_04525___13416	453	A0A379UC94_SALCE	GO:0016787
group_980	hypothetical protein	12	no_cog	no_cat	no_name	no_func	PROKKA_03640___79117	231	no_uniprot	no_go
group_10393	hypothetical protein	11	no_cog	no_cat	no_name	no_func	PROKKA_01328___10219	244	A0A344SNW7_SALCE
group_10496	hypothetical protein	11	no_cog	no_cat	no_name	no_func	PROKKA_04561___124581	52	no_uniprot	no_go
group_10502	hypothetical protein	11	no_cog	no_cat	no_name	no_func	PROKKA_04526___22402	52	no_uniprot	no_go
group_10622	hypothetical protein	11	no_cog	no_cat	no_name	no_func	PROKKA_04682___102125	193	A0A0H7S073_SHISO
group_10623	hypothetical protein	11	no_cog	no_cat	no_name	no_func	PROKKA_03608___105763	49	no_uniprot	no_go
group_11888	ORF11CD3 domain protein	11	no_cog	no_cat	no_name	no_func	PROKKA_01139	165	A0A379Q9A1_SALCE
group_125	hypothetical protein	11	no_cog	no_cat	no_name	no_func	PROKKA_01956___135785	52	no_uniprot	no_go
group_12507	hypothetical protein	11	no_cog	no_cat	no_name	no_func	PROKKA_04457___13348	49	no_uniprot	no_go
group_12542	Bacteriophage lysis protein	11	no_cog	no_cat	no_name	no_func	PROKKA_00847___5330	154	A0A2C9NUM8_SALET	GO:0019076; GO:0019835
group_12839	site-specific tyrosine recombinase XerC	11	COG0582	LX	Integrase	Replication, recombination and repair;Mobilome: prophages, transposons	PROKKA_02385___64711	356	A0A1M2HYU4_ECOLX	GO:0003677; GO:0006310; GO:0008907
group_1297	RecBCD enzyme subunit RecB	11	COG0210	L	Superfamily	Replication, recombination and repair	PROKKA_00179___134008	182	F2Q8H2_SALBN	GO:0003677; GO:0004003; GO:0005524
group_13085	hypothetical protein	11	no_cog	no_cat	no_name	no_func	PROKKA_03950___101393	220	A0A2T8XGK9_SALET
group_14273	hypothetical protein	11	no_cog	no_cat	no_name	no_func	PROKKA_02103___424583	60	A0A2T7HT54_SALMS
group_3426	hypothetical protein	11	COG2963	X	Transposase	Mobilome: prophages, transposons	PROKKA_04476___147248	133	G5S9I6_SALET	GO:0043565
group_446	hypothetical protein	11	no_cog	no_cat	no_name	no_func	PROKKA_00151___9040	85	A0A2T9QCM1_SALET
group_500	hypothetical protein	11	no_cog	no_cat	no_name	no_func	PROKKA_04260___13151	178	A0A379WW03_SALET
group_5025	hypothetical protein	11	no_cog	no_cat	no_name	no_func	PROKKA_03125___25535	113	A0A2T9Q4W5_SALET
group_701	Transposase	11	COG2963	X	Transposase	Mobilome: prophages, transposons	PROKKA_00948___67716	85	no_uniprot	no_go
group_7209	Phage antitermination protein Q	11	no_cog	no_cat	no_name	no_func	PROKKA_04166___101609	120	A0A1U7FK39_SALET	GO:0003677; GO:0060567
group_7452	hypothetical protein	11	no_cog	no_cat	no_name	no_func	PROKKA_01330___10221	332	no_uniprot	no_go
polC	DNA polymerase III PolC-type	11	COG0847	L	DNA	Replication, recombination and repair	PROKKA_04225___13116	248	A0A2H4YPM5_SALNE	GO:0003676; GO:0004527
group_7491	hypothetical protein	11	no_cog	no_cat	no_name	no_func	PROKKA_04526___13417	97	no_uniprot	no_go
group_8166	hypothetical protein	11	no_cog	no_cat	no_name	no_func	PROKKA_01138	85	A0A1Z3USN9_ECOLX
group_8933	hypothetical protein	11	no_cog	no_cat	no_name	no_func	PROKKA_01329___10220	77	no_uniprot	no_go
group_9040	hypothetical protein	11	no_cog	no_cat	no_name	no_func	PROKKA_04347___71117	269	no_uniprot	no_go
group_9076	hypothetical protein	11	no_cog	no_cat	no_name	no_func	PROKKA_04430___133589	327	A0A090U4A4_9ENTR
group_10594	Glyoxalase-like domain protein	10	COG0346	Q	Catechol	Secondary metabolites biosynthesis, transport and catabolism	PROKKA_00345___97786	144	F2Q8G5_SALBN
group_10678	Type IV pilus biogenesis	10	no_cog	no_cat	no_name	no_func	PROKKA_04311___133470	178	A0A090U648_9ENTR
group_10679	Pilin accessory protein (PilO)	10	no_cog	no_cat	no_name	no_func	PROKKA_04312___133471	427	A0A090UXK9_9ENTR	GO:0016021
group_10680	Outer membrane lipoprotein BfpB precursor	10	cl27726	no_recog	no_recog	no_func	PROKKA_04313___133472	540	A0A090U4I0_9ENTR	GO:0009297; GO:0009306; GO:0019867
group_10682	transcriptional activator RfaH	10	no_cog	no_cat	no_name	no_func	PROKKA_04319___133478	186	A0A090U4H5_9ENTR	GO:0031564
group_10686	hypothetical protein	10	no_cog	no_cat	no_name	no_func	PROKKA_04484___133643	408	A0A090U5W1_9ENTR
group_10690	TraM recognition site of TraD and TraG	10	cl26533	no_recog	no_recog	no_func	PROKKA_04520___133679	731	A0A090U5W7_9ENTR	GO:0016021
group_10695	hypothetical protein	10	cl21503	no_recog	no_recog	no_func	PROKKA_04545___133704	78	no_uniprot	no_go
group_10696	hypothetical protein	10	cl22854	no_recog	no_recog	no_func	PROKKA_04546___133705	118	A0A379SDS1_SALCE
group_10703	hypothetical protein	10	no_cog	no_cat	no_name	no_func	PROKKA_04573___133732	197	G5S5F6_SALET	GO:0016021
group_10707	hypothetical protein	10	no_cog	no_cat	no_name	no_func	PROKKA_04608___133767	277	A0A2T8WUZ7_SALET
group_10708	hypothetical protein	10	no_cog	no_cat	no_name	no_func	PROKKA_04609___133768	102	A0A090U448_9ENTR
group_10709	hypothetical protein	10	no_cog	no_cat	no_name	no_func	PROKKA_04624___133783	57	no_uniprot	no_go
group_10711	hypothetical protein	10	no_cog	no_cat	no_name	no_func	PROKKA_04645___133804	95	A0A1V8NT70_CITBR
group_10712	hypothetical protein	10	no_cog	no_cat	no_name	no_func	PROKKA_04647___133806	63	no_uniprot	no_go
group_10814	Phage integrase family protein	10	no_cog	no_cat	no_name	no_func	PROKKA_02794___154552	151	A0A336NYQ9_CITFR	GO:0003677; GO:0006310; GO:0015074
group_10815	Eco57I restriction-modification methylase	10	cl26740	no_recog	no_recog	no_func	PROKKA_03121___154879	505	A0A0U1HM48_YEREN	GO:0003677; GO:0004519; GO:0006304; GO:0008168
group_10952	TraX protein	10	no_cog	no_cat	no_name	no_func	PROKKA_03838___443524	246	H9ACC0_SALPU	GO:0016021
group_10956	hypothetical protein	10	no_cog	no_cat	no_name	no_func	PROKKA_04305___443991	194	no_uniprot	no_go
group_10957	Phage Mu protein F like protein	10	cl26983	no_recog	no_recog	no_func	PROKKA_04368___444054	272	A0A379QT04_SALCE
group_10960	hypothetical protein	10	no_cog	no_cat	no_name	no_func	PROKKA_04372___444058	113	A0A379TRG1_SALDZ
group_10961	hypothetical protein	10	no_cog	no_cat	no_name	no_func	PROKKA_04373___444059	163	A0A379TS21_SALDZ
group_10963	Gp37 protein	10	no_cog	no_cat	no_name	no_func	PROKKA_04374___444060	153	A0A379TRU8_SALDZ
group_10968	Phage-related baseplate assembly protein	10	cl17812	no_recog	no_recog	no_func	PROKKA_04385___444071	244	A0A379TRD9_SALDZ
group_10974	Transposase IS116/IS110/IS902 family protein	10	COG3547	X	Transposase	Mobilome: prophages, transposons	PROKKA_04425___444111	323	G5MRU0_SALET	GO:0003677; GO:0004803; GO:0006313
holE_1	DNA polymerase III subunit theta	10	no_cog	no_cat	no_name	no_func	PROKKA_04428___444114	140	no_uniprot	no_go
group_10979	hypothetical protein	10	COG5464	L	Predicted	Replication, recombination and repair	PROKKA_04520___444206	332	A0A344QVJ6_SALET
group_10982	hypothetical protein	10	cl23779	no_recog	no_recog	no_func	PROKKA_04621___444307	97	A0A344QUH1_SALET	GO:0008168
group_10983	hypothetical protein	10	no_cog	no_cat	no_name	no_func	PROKKA_04628___444314	80	no_uniprot	no_go
group_10984	hypothetical protein	10	no_cog	no_cat	no_name	no_func	PROKKA_04629___444315	80	no_uniprot	no_go
group_10985	hypothetical protein	10	no_cog	no_cat	no_name	no_func	PROKKA_04641___444327	65	no_uniprot	no_go
group_10986	hypothetical protein	10	no_cog	no_cat	no_name	no_func	PROKKA_04705___444391	176	A0A1J4RCH6_SALET
group_10987	DNA-invertase hin	10	COG1961	L	Site-specific	Replication, recombination and repair	PROKKA_04708___444394	185	A0A344QI29_SALET
slt_2	membrane-bound lytic transglycosylase F	10	cl27682	no_recog	no_recog	no_func	PROKKA_04723___444409	236	A0A379QX78_SALCE	GO:0016829
group_12363	hypothetical protein	10	no_cog	no_cat	no_name	no_func	PROKKA_00047___8936	198	A0A379UES9_SALCE
group_12424	Prophage CP4-57 regulatory protein (AlpA)	10	COG3311	KX	Predicted	Transcription;Mobilome: prophages, transposons	PROKKA_03272___12163	65	no_uniprot	no_go
group_12426	hypothetical protein	10	no_cog	no_cat	no_name	no_func	PROKKA_03275___12166	61	no_uniprot	no_go
group_12653	hypothetical protein	10	no_cog	no_cat	no_name	no_func	PROKKA_04371___17823	134	A0A0T9Y5B5_SALET
group_12792	hypothetical protein	10	no_cog	no_cat	no_name	no_func	PROKKA_03013___34151	59	no_uniprot	no_go
group_12840	hypothetical protein	10	no_cog	no_cat	no_name	no_func	PROKKA_02386___64712	55	no_uniprot	no_go
group_12980	Glutathione-dependent formaldehyde-activating enzyme	10	COG3791	S	Uncharacterized	Function unknown	PROKKA_00346___97787	157	F2Q8G4_SALBN	GO:0016846
group_12981	LexA repressor	10	COG1974	KT	SOS-response	Transcription;Signal transduction mechanisms	PROKKA_00347___97788	140	G5QPI1_SALRU	GO:0003677; GO:0006281; GO:0006355; GO:0009432; GO:0016787
group_12982	DNA polymerase V subunit UmuC	10	cl25410	no_recog	no_recog	no_func	PROKKA_00348___97789	40	no_uniprot	no_go
group_12983	hypothetical protein	10	COG2801	X	Transposase	Mobilome: prophages, transposons	PROKKA_00349___97790	79	no_uniprot	no_go
group_13084	hypothetical protein	10	no_cog	no_cat	no_name	no_func	PROKKA_03941___101384	95	A0A315G3Q8_SALET	GO:0016021
group_13214	hypothetical protein	10	no_cog	no_cat	no_name	no_func	PROKKA_04316___133475	64	no_uniprot	no_go
group_13217	IncFII RepA protein family protein	10	no_cog	no_cat	no_name	no_func	PROKKA_04320___133479	295	A0A2S4SJC7_9ENTR	GO:0006276
group_13218	Variant SH3 domain protein	10	no_cog	no_cat	no_name	no_func	PROKKA_04428___133587	126	A0A090UXI5_9ENTR
group_13219	hypothetical protein	10	no_cog	no_cat	no_name	no_func	PROKKA_04431___133590	86	A0A090U8D3_9ENTR
group_13220	hypothetical protein	10	cl25732	no_recog	no_recog	no_func	PROKKA_04432___133591	371	A0A090U625_9ENTR
group_13221	DNA polymerase III subunit epsilon	10	COG0847	L	DNA	Replication, recombination and repair	PROKKA_04433___133592	286	A0A090UXH8_9ENTR	GO:0003676; GO:0004527
group_13223	DNA adenine methyltransferase YhdJ	10	COG0863	L	DNA	Replication, recombination and repair	PROKKA_04455___133614	227	A0A090U4D2_9ENTR	GO:0003677; GO:0006306; GO:0008170
group_13225	hypothetical protein	10	no_cog	no_cat	no_name	no_func	PROKKA_04458___133617	134	A0A1J4QR36_SALET
group_13226	hypothetical protein	10	no_cog	no_cat	no_name	no_func	PROKKA_04459___133618	255	A0A1J8J8M4_CITFR
group_13240	Phospholipase D precursor	10	COG1502	I	Phosphatidylserine/phosphatidylglycerophosphate/cardiolipin	Lipid transport and metabolism	PROKKA_04519___133678	181	A0A090U866_9ENTR	GO:0003824
group_13241	hypothetical protein	10	COG5464	L	Predicted	Replication, recombination and repair	PROKKA_04524___133683	61	no_uniprot	no_go
group_13244	hypothetical protein	10	no_cog	no_cat	no_name	no_func	PROKKA_04552___133711	151	A0A090UX80_9ENTR
group_13245	hypothetical protein	10	no_cog	no_cat	no_name	no_func	PROKKA_04555___133714	88	A0A090U412_9ENTR	GO:0016021
group_13247	hypothetical protein	10	no_cog	no_cat	no_name	no_func	PROKKA_04561___133720	80	A0A2T8X2A3_SALET
group_13252	Ubiquinone biosynthesis O-methyltransferase	10	cl28104	no_recog	no_recog	no_func	PROKKA_04603___133762	282	A0A090U861_9ENTR	GO:0008168
group_13253	hypothetical protein	10	no_cog	no_cat	no_name	no_func	PROKKA_04607___133766	85	A0A2T9MDV8_SALET	GO:0003677
group_13254	RepFIB replication protein A	10	no_cog	no_cat	no_name	no_func	PROKKA_04623___133782	311	A0A090U4G5_9ENTR
group_13257	LemA family protein	10	cl00742	no_recog	no_recog	no_func	PROKKA_04637___133796	189	A0A2T9MD63_SALET	GO:0016021
group_13261	hypothetical protein	10	no_cog	no_cat	no_name	no_func	PROKKA_03109___136938	120	A0A2X6QVM1_ECOLX	GO:0016021
group_13492	hypothetical protein	10	no_cog	no_cat	no_name	no_func	PROKKA_03111___154869	125	A0A0V9JXA9_9ENTR
group_13493	hypothetical protein	10	no_cog	no_cat	no_name	no_func	PROKKA_03112___154870	164	A0A0J1JYE1_9ENTR	GO:0016021
group_13494	Mobilization protein A	10	cl26262	no_recog	no_recog	no_func	PROKKA_03113___154871	433	A0A344QK34_SALET
group_13498	hypothetical protein	10	no_cog	no_cat	no_name	no_func	PROKKA_03118___154876	78	no_uniprot	no_go
group_13500	hypothetical protein	10	no_cog	no_cat	no_name	no_func	PROKKA_03120___154878	334	A0A2D5PCB3_9GAMM	GO:0000287; GO:0003677; GO:0009036; GO:0009307
group_13501	Prophage CP4-57 integrase	10	COG0582	LX	Integrase	Replication, recombination and repair;Mobilome: prophages, transposons	PROKKA_03122___154880	407	A0A336IPS8_KLEPN	GO:0003677; GO:0006310; GO:0015074
group_14346	hypothetical protein	10	no_cog	no_cat	no_name	no_func	PROKKA_03819___443505	180	A0A315FUX1_SALET	GO:0016021
group_14347	hypothetical protein	10	no_cog	no_cat	no_name	no_func	PROKKA_03820___443506	224	A0A070UNE7_ECOLX	GO:0016021
group_14348	hypothetical protein	10	no_cog	no_cat	no_name	no_func	PROKKA_03821___443507	193	no_uniprot	no_go
group_14349	hypothetical protein	10	no_cog	no_cat	no_name	no_func	PROKKA_03822___443508	95	A0A344QV69_SALET
group_14350	Type-F conjugative transfer system pilin assembly protein	10	no_cog	no_cat	no_name	no_func	PROKKA_03823___443509	209	Q93GM8_SALTY
group_14351	hypothetical protein	10	no_cog	no_cat	no_name	no_func	PROKKA_03824___443510	45	no_uniprot	no_go
group_14355	Putative transposase	10	no_cog	no_cat	no_name	no_func	PROKKA_03931___443617	255	A0A381KTT0_CITFR
group_14356	hypothetical protein	10	no_cog	no_cat	no_name	no_func	PROKKA_03932___443618	125	A0A381KTT0_CITFR
vapC_3	tRNA(fMet)-specific endonuclease VapC	10	COG1487	R	Predicted	General function prediction only	PROKKA_03933___443619	141	A0A0T9XUP7_SALET	GO:0000287; GO:0004540; GO:0090729
group_14369	hypothetical protein	10	no_cog	no_cat	no_name	no_func	PROKKA_04301___443987	211	no_uniprot	no_go
group_14370	hypothetical protein	10	no_cog	no_cat	no_name	no_func	PROKKA_04315___444001	198	no_uniprot	no_go
group_14403	hypothetical protein	10	cl19863	no_recog	no_recog	no_func	PROKKA_04367___444053	510	A0A379TSH9_SALDZ
group_14404	Phage virion morphogenesis family protein	10	cl02089	no_recog	no_recog	no_func	PROKKA_04369___444055	190	A0A379TUI4_SALDZ
group_14407	hypothetical protein	10	no_cog	no_cat	no_name	no_func	PROKKA_04379___444065	107	A0A379TUJ1_SALDZ
group_14408	hypothetical protein	10	no_cog	no_cat	no_name	no_func	PROKKA_04380___444066	88	A0A379TSU2_SALDZ
group_14409	Phage-related minor tail protein	10	cl26558	no_recog	no_recog	no_func	PROKKA_04381___444067	874	A0A379TRM7_SALDZ
group_14410	Phage P2 GpU	10	no_cog	no_cat	no_name	no_func	PROKKA_04382___444068	296	A0A379TS30_SALDZ
group_14411	Phage Tail Protein X	10	cl02088	no_recog	no_recog	no_func	PROKKA_04383___444069	76	no_uniprot	no_go
group_14412	Gene 25-like lysozyme	10	cl01403	no_recog	no_recog	no_func	PROKKA_04386___444072	120	A0A379TRF2_SALDZ
group_14413	Baseplate J-like protein	10	cl01294	no_recog	no_recog	no_func	PROKKA_04387___444073	369	no_uniprot	no_go
group_14414	Phage tail protein (Tail_P2_I)	10	cl01817	no_recog	no_recog	no_func	PROKKA_04388___444074	190	A0A379TRN8_SALDZ
group_14418	hypothetical protein	10	no_cog	no_cat	no_name	no_func	PROKKA_04371___444057	318	A0A379TRL7_SALDZ
nepI_2	Purine ribonucleoside efflux pump NepI	10	COG2814	G	Predicted	Carbohydrate transport and metabolism	PROKKA_04422___444108	397	V8K946_ECOLX	GO:0016021; GO:0055085
group_14452	hypothetical protein	10	no_cog	no_cat	no_name	no_func	PROKKA_04515___444201	80	A0A344QVM1_SALET
group_14453	Plasmid SOS inhibition protein (PsiB)	10	no_cog	no_cat	no_name	no_func	PROKKA_04517___444203	143	A0A344QVJ3_SALET
group_14455	hypothetical protein	10	no_cog	no_cat	no_name	no_func	PROKKA_04519___444205	69	no_uniprot	no_go
group_14456	hypothetical protein	10	no_cog	no_cat	no_name	no_func	PROKKA_04521___444207	99	A0A241PYF6_SALET
group_14466	hypothetical protein	10	no_cog	no_cat	no_name	no_func	PROKKA_04595___444281	108	no_uniprot	no_go
group_14467	hypothetical protein	10	no_cog	no_cat	no_name	no_func	PROKKA_04596___444282	124	A0A379TSH1_SALDZ
group_14468	hypothetical protein	10	no_cog	no_cat	no_name	no_func	PROKKA_04597___444283	135	A0A344QI24_SALET
group_14469	hypothetical protein	10	no_cog	no_cat	no_name	no_func	PROKKA_04598___444284	45	no_uniprot	no_go
group_14470	transcriptional repressor DicA	10	COG1396	K	Transcriptional	Transcription	PROKKA_04599___444285	114	A0A379TRS9_SALDZ
group_14471	hypothetical protein	10	no_cog	no_cat	no_name	no_func	PROKKA_04600___444286	62	no_uniprot	no_go
group_14472	IclR helix-turn-helix domain protein	10	cl27531	no_recog	no_recog	no_func	PROKKA_04601___444287	109	A0A379TRD8_SALDZ
group_14473	hypothetical protein	10	no_cog	no_cat	no_name	no_func	PROKKA_04602___444288	316	A0A1V8NVW5_CITBR
group_14474	hypothetical protein	10	no_cog	no_cat	no_name	no_func	PROKKA_04603___444289	98	A0A379QRY2_SALCE
group_14475	Integrase core domain protein	10	no_cog	no_cat	no_name	no_func	PROKKA_04604___444290	599	A0A1V8NW53_CITBR	GO:0015074
group_14477	hypothetical protein	10	no_cog	no_cat	no_name	no_func	PROKKA_04622___444308	298	no_uniprot	no_go
group_14478	hypothetical protein	10	no_cog	no_cat	no_name	no_func	PROKKA_04623___444309	81	no_uniprot	no_go
group_14483	Integrase core domain protein	10	no_cog	no_cat	no_name	no_func	PROKKA_04630___444316	604	A0A1Z3QCM2_SALET	GO:0003676; GO:0015074
group_14484	hypothetical protein	10	no_cog	no_cat	no_name	no_func	PROKKA_04631___444317	49	no_uniprot	no_go
group_14485	hypothetical protein	10	no_cog	no_cat	no_name	no_func	PROKKA_04632___444318	63	no_uniprot	no_go
group_14486	hypothetical protein	10	no_cog	no_cat	no_name	no_func	PROKKA_04633___444319	76	no_uniprot	no_go
group_14487	Mor transcription activator family protein	10	cl02360	no_recog	no_recog	no_func	PROKKA_04634___444320	186	A0A379TTY1_SALDZ
group_14488	hypothetical protein	10	cl01815	no_recog	no_recog	no_func	PROKKA_04635___444321	144	A0A379TSF1_SALDZ
group_14489	hypothetical protein	10	no_cog	no_cat	no_name	no_func	PROKKA_04636___444322	72	no_uniprot	no_go
group_14490	hypothetical protein	10	no_cog	no_cat	no_name	no_func	PROKKA_04637___444323	147	A0A1V8NVT4_CITBR
group_14491	hypothetical protein	10	no_cog	no_cat	no_name	no_func	PROKKA_04638___444324	230	A0A1V8NVU0_CITBR
group_14492	hypothetical protein	10	no_cog	no_cat	no_name	no_func	PROKKA_04639___444325	92	A0A1V8NVT3_CITBR
group_14494	hypothetical protein	10	no_cog	no_cat	no_name	no_func	PROKKA_04642___444328	76	no_uniprot	no_go
group_14495	hypothetical protein	10	no_cog	no_cat	no_name	no_func	PROKKA_04643___444329	62	no_uniprot	no_go
group_14496	Bacteriophage Mu Gam like protein	10	cl01825	no_recog	no_recog	no_func	PROKKA_04644___444330	174	A0A1V8NVU2_CITBR	GO:0003690; GO:0042262
group_14497	hypothetical protein	10	no_cog	no_cat	no_name	no_func	PROKKA_04645___444331	79	no_uniprot	no_go
group_14498	hypothetical protein	10	no_cog	no_cat	no_name	no_func	PROKKA_04646___444332	95	A0A1V8NVY8_CITBR
group_14499	hypothetical protein	10	no_cog	no_cat	no_name	no_func	PROKKA_04647___444333	125	A0A379TTY9_SALDZ
group_14500	hypothetical protein	10	no_cog	no_cat	no_name	no_func	PROKKA_04706___444392	229	A0A1V8P4G2_CITBR
group_14501	hypothetical protein	10	no_cog	no_cat	no_name	no_func	PROKKA_04709___444395	79	no_uniprot	no_go
group_14503	hypothetical protein	10	no_cog	no_cat	no_name	no_func	PROKKA_04724___444410	212	A0A1V8NVX9_CITBR
group_14509	hypothetical protein	10	no_cog	no_cat	no_name	no_func	PROKKA_04739___444425	184	A0A379TRT9_SALDZ
group_20998	Transposase	10	COG2963	X	Transposase	Mobilome: prophages, transposons	PROKKA_04316___106471	92	A0A218N4L1_PROMI	GO:0003677; GO:0004803; GO:0006313
group_21007	Transposase	10	COG2963	X	Transposase	Mobilome: prophages, transposons	PROKKA_04342___133501	92	A0A218N4L1_PROMI	GO:0003677; GO:0004803; GO:0006313
group_2229	putative dimethyl sulfoxide reductase chain YnfF precursor	10	COG0243	C	Anaerobic	Energy production and conversion	PROKKA_02627___145398	399	A0A2T8WIF4_SALRU	GO:0009055; GO:0009389; GO:0030151; GO:0043546; GO:0051539
group_2526	PipA protein	10	no_cog	no_cat	no_name	no_func	PROKKA_04463___147235	238	A0A2T9HA86_SALCE	GO:0008233
group_3479	Dimethyl sulfoxide reductase DmsA precursor	10	COG0243	C	Anaerobic	Energy production and conversion	PROKKA_04377___8861	412	A0A2T9MCT2_SALET	GO:0009055; GO:0009389; GO:0030151; GO:0043546; GO:0051539
group_432	IS2 transposase TnpB	10	COG2801	X	Transposase	Mobilome: prophages, transposons	PROKKA_01573___15025	76	no_uniprot	no_go
group_448	Bacterial Ig-like domain (group 1)	10	no_cog	no_cat	no_name	no_func	PROKKA_04098___137927	1711	A0A2T9QCM1_SALET
spo0C_2	Chromosome-partitioning protein Spo0J	10	COG1475	D	Chromosome	Cell cycle control, cell division, chromosome partitioning	PROKKA_04516___444202	668	A0A344QVJ2_SALET
group_5957	IS2 repressor TnpA	10	no_cog	no_cat	no_name	no_func	PROKKA_04141___146913	46	no_uniprot	no_go
dpnM_1	Modification methylase DpnIIA	10	COG0338	L	Site-specific	Replication, recombination and repair	PROKKA_04594___444280	256	A0A1V8NVW2_CITBR	GO:0004519; GO:0009007
group_679	Intimin	10	no_cog	no_cat	no_name	no_func	PROKKA_04099___137928	1616	no_uniprot	no_go
group_7451	Phage Tail Collar Domain protein	10	cl26341	no_recog	no_recog	no_func	PROKKA_01327___10218	540	A0A2C9P0H8_SALET
group_7565	hypothetical protein	10	no_cog	no_cat	no_name	no_func	PROKKA_04461___133620	339	A0A090U846_9ENTR
group_7570	hypothetical protein	10	no_cog	no_cat	no_name	no_func	PROKKA_04636___133795	247	A0A085HBT5_9GAMM	GO:0016021
group_7643	Phage tail sheath protein	10	COG3497	X	Phage	Mobilome: prophages, transposons	PROKKA_04376___444062	478	A0A379TSI9_SALDZ
group_9031	hypothetical protein	10	no_cog	no_cat	no_name	no_func	PROKKA_04511___13402	126	A0A2T9MFZ3_SALET
group_9075	hypothetical protein	10	no_cog	no_cat	no_name	no_func	PROKKA_04429___133588	175	A0A090U4G1_9ENTR
group_9077	hypothetical protein	10	no_cog	no_cat	no_name	no_func	PROKKA_04453___133612	311	A0A090U603_9ENTR
group_9080	hypothetical protein	10	no_cog	no_cat	no_name	no_func	PROKKA_04463___133622	156	A0A090UX86_9ENTR
group_9085	hypothetical protein	10	no_cog	no_cat	no_name	no_func	PROKKA_04553___133712	268	A0A2S4RR22_CITAM
group_9086	Single-stranded DNA-binding protein	10	COG0629	L	Single-stranded	Replication, recombination and repair	PROKKA_04562___133721	181	A0A090U4B6_9ENTR	GO:0003697; GO:0006260
group_9087	hypothetical protein	10	no_cog	no_cat	no_name	no_func	PROKKA_04566___133725	133	A0A090U856_9ENTR	GO:0016021
group_9088	Toxin coregulated pilus biosynthesis protein E	10	no_cog	no_cat	no_name	no_func	PROKKA_04572___133731	276	A0A090U4D1_9ENTR	GO:0016021
group_9095	hypothetical protein	10	no_cog	no_cat	no_name	no_func	PROKKA_04616___133775	438	A0A090U492_9ENTR	GO:0016021
group_9199	hypothetical protein	10	cl26672	no_recog	no_recog	no_func	PROKKA_04648___444334	395	A0A1V8NVU4_CITBR
group_10405	hypothetical protein	9	no_cog	no_cat	no_name	no_func	PROKKA_02228___11119	442	no_uniprot	no_go
group_10620	hypothetical protein	9	no_cog	no_cat	no_name	no_func	PROKKA_03953___101396	327	A0A379SB35_SALCE
group_10681	PilM	9	no_cog	no_cat	no_name	no_func	PROKKA_04314___133473	143	A0A090U4C5_9ENTR
group_10685	AAA-like domain protein	9	cl26286	no_recog	no_recog	no_func	PROKKA_04483___133642	1020	A0A2T6WXX7_SALET
group_10698	Twitching mobility protein	9	cl21455	no_recog	no_recog	no_func	PROKKA_04554___133713	389	A0A090U840_9ENTR
group_10710	EamA-like transporter family protein	9	COG2962	S	Uncharacterized	Function unknown	PROKKA_04629___133788	304	A0A2T9MD58_SALET	GO:0005887
group_10761	Glutathione-dependent formaldehyde-activating enzyme	9	cl01553	no_recog	no_recog	no_func	PROKKA_04514___142630	73	no_uniprot	no_go
group_10777	hypothetical protein	9	no_cog	no_cat	no_name	no_func	PROKKA_01429___224952	107	A0A024GW58_KLEPN
group_10799	hypothetical protein	9	no_cog	no_cat	no_name	no_func	PROKKA_03222___145993	86	no_uniprot	no_go
group_10922	hypothetical protein	9	no_cog	no_cat	no_name	no_func	PROKKA_03222___416807	295	A0A1Z3Q0Q5_SALET
group_10923	hypothetical protein	9	no_cog	no_cat	no_name	no_func	PROKKA_03224___416809	101	A0A1Z3Q0U1_SALET
group_10924	Bacteriophage lysis protein	9	no_cog	no_cat	no_name	no_func	PROKKA_03237___416822	155	C0PZH4_SALPC	GO:0019076; GO:0019835
group_10955	Murein tetrapeptide carboxypeptidase	9	cl00700	no_recog	no_recog	no_func	PROKKA_03959___443645	359	V1WGK2_SALMU
group_10959	hypothetical protein	9	no_cog	no_cat	no_name	no_func	PROKKA_04370___444056	379	A0A379QUI6_SALCE
group_10969	hypothetical protein	9	no_cog	no_cat	no_name	no_func	PROKKA_04403___444089	95	no_uniprot	no_go
group_12464	hypothetical protein	9	no_cog	no_cat	no_name	no_func	PROKKA_04258___13149	93	A0A379WVD4_SALET
group_12465	hypothetical protein	9	no_cog	no_cat	no_name	no_func	PROKKA_04259___13150	73	no_uniprot	no_go
group_12557	Bacteriophage CI repressor helix-turn-helix domain protein	9	COG2932	X	Phage	Mobilome: prophages, transposons	PROKKA_02707___7191	210	A0A2D3N3E6_ECOLX	GO:0003677; GO:0045892; GO:0051259
group_12558	hypothetical protein	9	no_cog	no_cat	no_name	no_func	PROKKA_02708___7192	82	E9Z1S8_ECOLX
group_12562	hypothetical protein	9	no_cog	no_cat	no_name	no_func	PROKKA_02714___7198	77	no_uniprot	no_go
group_12563	hypothetical protein	9	COG1734	J	RNA	Translation, ribosomal structure and biogenesis	PROKKA_02715___7199	75	no_uniprot	no_go
group_12564	Exodeoxyribonuclease 10	9	COG0847	L	DNA	Replication, recombination and repair	PROKKA_02716___7200	194	A0A2V2GGR0_9FIRM	GO:0003676; GO:0004527
group_12565	hypothetical protein	9	no_cog	no_cat	no_name	no_func	PROKKA_02722___7206	297	A0A2H9ELD5_ECOLX
group_12566	hypothetical protein	9	no_cog	no_cat	no_name	no_func	PROKKA_02723___7207	87	A0A2H9EN46_ECOLX	GO:0016021
group_12567	hypothetical protein	9	no_cog	no_cat	no_name	no_func	PROKKA_02724___7208	138	A0A2H9ELQ2_ECOLX	GO:0016021
group_12794	hypothetical protein	9	no_cog	no_cat	no_name	no_func	PROKKA_04092___35230	187	A0A0H3BQK9_SALNS
group_128	hypothetical protein	9	no_cog	no_cat	no_name	no_func	PROKKA_01936___117304	61	no_uniprot	no_go
group_12924	hypothetical protein	9	no_cog	no_cat	no_name	no_func	PROKKA_02124___82014	166	no_uniprot	no_go
group_12977	Transposon Tn10 TetC protein	9	COG1309	K	DNA-binding	Transcription	PROKKA_00342___97783	74	no_uniprot	no_go
group_12978	Variant SH3 domain protein	9	no_cog	no_cat	no_name	no_func	PROKKA_00343___97784	125	F2Q8G7_SALBN
pipB2_2	Secreted effector protein pipB2	9	COG1357	S	Uncharacterized	Function unknown	PROKKA_00344___97785	215	F2Q8G6_SALBN
epsE_2	Type II secretion system protein E	9	cl28318	no_recog	no_recog	no_func	PROKKA_04310___133469	499	A0A090U8F7_9ENTR
group_13213	Toxin co-regulated pilus biosynthesis protein Q	9	no_cog	no_cat	no_name	no_func	PROKKA_04315___133474	330	A0A090U8F2_9ENTR
group_13216	hypothetical protein	9	no_cog	no_cat	no_name	no_func	PROKKA_04318___133477	218	A0A090UXK4_9ENTR
group_13230	site-specific tyrosine recombinase XerC	9	COG0582	LX	Integrase	Replication, recombination and repair;Mobilome: prophages, transposons	PROKKA_04485___133644	384	A0A315FX44_SALET	GO:0003677; GO:0006310; GO:0015074
group_13231	PsiA protein	9	no_cog	no_cat	no_name	no_func	PROKKA_04489___133648	242	G5QKT4_SALRU
group_13248	hypothetical protein	9	no_cog	no_cat	no_name	no_func	PROKKA_04563___133722	102	A0A2T6WXU6_SALET
group_13249	Transglycosylase SLT domain protein	9	COG0741	M	Soluble	Cell wall/membrane/envelope biogenesis	PROKKA_04574___133733	156	A0A090UXL5_9ENTR
group_13255	hypothetical protein	9	no_cog	no_cat	no_name	no_func	PROKKA_04630___133789	176	A0A090UX89_9ENTR	GO:0016021
group_13263	RutC family protein	9	COG0251	V	Enamine	Defense mechanisms	PROKKA_04240___138069	62	no_uniprot	no_go
group_13366	Secreted effector protein pipB2	9	COG1357	S	Uncharacterized	Function unknown	PROKKA_04513___142629	215	A0A090U8D9_9ENTR
group_13435	hypothetical protein	9	no_cog	no_cat	no_name	no_func	PROKKA_03228___145999	144	A0A379V2K6_SALET
group_13436	hypothetical protein	9	no_cog	no_cat	no_name	no_func	PROKKA_03229___146000	101	A0A271CDE0_SALET
group_13496	hypothetical protein	9	no_cog	no_cat	no_name	no_func	PROKKA_03116___154874	116	A0A336IQN4_KLEPN
group_13497	hypothetical protein	9	no_cog	no_cat	no_name	no_func	PROKKA_03117___154875	136	A0A336IT03_KLEPN
group_13829	putative HTH-type transcriptional regulator	9	COG1974	KT	SOS-response	Transcription;Signal transduction mechanisms	PROKKA_03507___261995	217	A0A192Y690_9CAUD	GO:0043565
group_13830	Helix-turn-helix	9	cl22854	no_recog	no_recog	no_func	PROKKA_03508___261996	69	no_uniprot	no_go
group_14266	HNH endonuclease	9	COG1403	V	5-methylcytosine-specific	Defense mechanisms	PROKKA_03221___416806	266	A0A1Z3Q110_SALET	GO:0004519
group_14267	DNA replication protein DnaC	9	COG1484	L	DNA	Replication, recombination and repair	PROKKA_03223___416808	281	A0A1Z3Q0S8_SALET	GO:0005524
group_14352	hypothetical protein	9	no_cog	no_cat	no_name	no_func	PROKKA_03831___443517	951	Q4L1T7_SALCE	GO:0016021
group_14354	hypothetical protein	9	no_cog	no_cat	no_name	no_func	PROKKA_03845___443531	76	no_uniprot	no_go
group_14366	Helix-turn-helix domain protein	9	no_cog	no_cat	no_name	no_func	PROKKA_04131___443817	115	A0A146A6V2_ENTCL
group_14367	site-specific tyrosine recombinase XerC	9	COG0582	LX	Integrase	Replication, recombination and repair;Mobilome: prophages, transposons	PROKKA_04132___443818	337	A0A0V2D4U9_SALCE	GO:0003677; GO:0006310; GO:0015074
group_14368	hypothetical protein	9	no_cog	no_cat	no_name	no_func	PROKKA_04296___443982	108	no_uniprot	no_go
group_14405	hypothetical protein	9	no_cog	no_cat	no_name	no_func	PROKKA_04375___444061	71	no_uniprot	no_go
group_14406	Phage tail tube protein FII	9	cl01390	no_recog	no_recog	no_func	PROKKA_04377___444063	174	A0A379TRC8_SALDZ
group_14415	hypothetical protein	9	cl19863	no_recog	no_recog	no_func	PROKKA_04389___444075	506	A0A379QU05_SALCE
group_14416	Phage Mu protein F like protein	9	cl26983	no_recog	no_recog	no_func	PROKKA_04390___444076	285	A0A379QT04_SALCE
group_14417	Phage virion morphogenesis family protein	9	cl02089	no_recog	no_recog	no_func	PROKKA_04391___444077	183	A0A379QVC8_SALCE
group_14419	hypothetical protein	9	no_cog	no_cat	no_name	no_func	PROKKA_04393___444079	319	A0A379TRL7_SALDZ
group_14420	hypothetical protein	9	no_cog	no_cat	no_name	no_func	PROKKA_04394___444080	113	A0A379QSI0_SALCE
group_14421	hypothetical protein	9	cl01818	no_recog	no_recog	no_func	PROKKA_04395___444081	144	A0A379QRW7_SALCE
group_14422	Gp37 protein	9	no_cog	no_cat	no_name	no_func	PROKKA_04396___444082	162	A0A379QUI8_SALCE
group_14423	hypothetical protein	9	no_cog	no_cat	no_name	no_func	PROKKA_04397___444083	80	A0A379QX04_SALCE
group_14424	Phage tail sheath protein	9	COG3497	X	Phage	Mobilome: prophages, transposons	PROKKA_04398___444084	477	A0A379QS79_SALCE
group_14425	Phage tail tube protein FII	9	cl01390	no_recog	no_recog	no_func	PROKKA_04399___444085	174	A0A379QTF7_SALCE
group_14427	hypothetical protein	9	no_cog	no_cat	no_name	no_func	PROKKA_04401___444087	92	A0A379QRV4_SALCE
group_14428	hypothetical protein	9	no_cog	no_cat	no_name	no_func	PROKKA_04402___444088	51	no_uniprot	no_go
group_14429	Phage-related minor tail protein	9	cl26558	no_recog	no_recog	no_func	PROKKA_04404___444090	809	A0A1C3HHQ6_SERMA	GO:0016021
group_14430	Phage P2 GpU	9	no_cog	no_cat	no_name	no_func	PROKKA_04405___444091	297	A0A379QTF1_SALCE
group_14431	Phage Tail Protein X	9	no_cog	no_cat	no_name	no_func	PROKKA_04406___444092	71	no_uniprot	no_go
group_14432	Phage late control gene D protein (GPD)	9	COG3500	X	Phage	Mobilome: prophages, transposons	PROKKA_04407___444093	390	A0A379QWZ4_SALCE
group_14433	Phage-related baseplate assembly protein	9	cl17812	no_recog	no_recog	no_func	PROKKA_04408___444094	229	A0A379QS70_SALCE
group_14434	Gene 25-like lysozyme	9	cl01403	no_recog	no_recog	no_func	PROKKA_04409___444095	118	A0A379QTG7_SALCE
group_14435	Baseplate J-like protein	9	cl01294	no_recog	no_recog	no_func	PROKKA_04410___444096	371	A0A379QSY4_SALCE
group_14436	Phage tail protein (Tail_P2_I)	9	cl01817	no_recog	no_recog	no_func	PROKKA_04411___444097	189	A0A379QVB1_SALCE
group_14440	Alpha/beta hydrolase family protein	9	COG1073	T	Fermentation-respiration	Signal transduction mechanisms	PROKKA_04423___444109	352	A0A2T3U4N1_9ESCH	GO:0016787
group_14441	HTH-type transcriptional regulator DmlR	9	COG0583	K	DNA-binding	Transcription	PROKKA_04424___444110	295	A0A1X3KSV6_ECOLX	GO:0003677; GO:0003700; GO:0006351
group_14447	Bacterial membrane flanked domain protein	9	cl28701	no_recog	no_recog	no_func	PROKKA_04471___444157	155	A0A1J4REH9_SALET	GO:0016021
group_14449	ATP-dependent Clp protease ATP-binding subunit ClpX	9	cl26528	no_recog	no_recog	no_func	PROKKA_04479___444165	69	no_uniprot	no_go
group_14454	PsiA protein	9	no_cog	no_cat	no_name	no_func	PROKKA_04518___444204	243	A0A344QVJ4_SALET
group_14457	hypothetical protein	9	no_cog	no_cat	no_name	no_func	PROKKA_04522___444208	79	no_uniprot	no_go
group_14458	hypothetical protein	9	no_cog	no_cat	no_name	no_func	PROKKA_04523___444209	148	A0A377AUZ9_ECOLX
group_14459	hypothetical protein	9	no_cog	no_cat	no_name	no_func	PROKKA_04525___444211	45	no_uniprot	no_go
group_14463	Transposase	9	no_cog	no_cat	no_name	no_func	PROKKA_04561___444247	280	A0A2N5AM33_KLEVA	GO:0003677; GO:0004803; GO:0006313
group_14479	transcriptional repressor DicA	9	COG1396	K	Transcriptional	Transcription	PROKKA_04624___444310	113	no_uniprot	no_go
group_14480	hypothetical protein	9	no_cog	no_cat	no_name	no_func	PROKKA_04625___444311	70	no_uniprot	no_go
group_14481	hypothetical protein	9	cl27531	no_recog	no_recog	no_func	PROKKA_04626___444312	86	A0A344QI21_SALET
group_1988	hypothetical protein	9	no_cog	no_cat	no_name	no_func	PROKKA_03097___136926	106	G5QN13_SALRU
group_1996	hypothetical protein	9	no_cog	no_cat	no_name	no_func	PROKKA_04128___88614	242	A0A379S2T1_SALCE
group_20996	Transposase	9	COG2963	X	Transposase	Mobilome: prophages, transposons	PROKKA_00768___67536	92	A0A218N4L1_PROMI	GO:0003677; GO:0004803; GO:0006313
group_21015	Transposase	9	COG2963	X	Transposase	Mobilome: prophages, transposons	PROKKA_03420___141536	92	A0A218N4L1_PROMI	GO:0003677; GO:0004803; GO:0006313
group_237	hypothetical protein	9	no_cog	no_cat	no_name	no_func	PROKKA_04527___22403	76	no_uniprot	no_go
group_3555	Influenza RNA-dependent RNA polymerase subunit PA	9	no_cog	no_cat	no_name	no_func	PROKKA_04457___387029	264	A0A345Z613_9INFA
group_414	IS2 transposase TnpB	9	COG2801	X	Transposase	Mobilome: prophages, transposons	PROKKA_00311___27083	130	A0A2N4VX25_9ENTR	GO:0003676; GO:0015074; GO:0032196
group_4486	Alpha,alpha-trehalose-phosphate synthase [UDP-forming]	9	COG0380	G	Trehalose-6-phosphate	Carbohydrate transport and metabolism	PROKKA_02159___2160	473	A0A0K6RDY0_SALTM	GO:0003825; GO:0005992
group_5163	F pilus assembly Type-IV secretion system for plasmid transfer	9	COG3451	U	Type	Intracellular trafficking, secretion, and vesicular transport	PROKKA_03815___443501	882	A0A0F6AW95_SALT1
group_5172	hypothetical protein	9	no_cog	no_cat	no_name	no_func	PROKKA_04707___444393	213	no_uniprot	no_go
group_5578	Septum site-determining protein MinD	9	COG0489	D	Chromosome	Cell cycle control, cell division, chromosome partitioning	PROKKA_04108___293166	369	A0A0H3NEV4_SALTS	GO:0005524; GO:0016887; GO:0046872; GO:0051536
group_6234	Integrase core domain protein	9	COG2801	X	Transposase	Mobilome: prophages, transposons	PROKKA_04182___223507	217	A0A379VC68_SALET
group_649	Caudovirales tail fibre assembly protein	9	no_cog	no_cat	no_name	no_func	PROKKA_00851___14301	133	A0A1L1Q135_SALCE
group_692	Transposase	9	COG2963	X	Transposase	Mobilome: prophages, transposons	PROKKA_01998___375504	92	A0A218N4L1_PROMI	GO:0003677; GO:0004803; GO:0006313
group_724	Phage tail protein (Tail_P2_I)	9	COG4385	X	Bacteriophage	Mobilome: prophages, transposons	PROKKA_01730___64056	201	A0A1S6L000_9CAUD
noc_2	Nucleoid occlusion protein	9	no_cog	no_cat	no_name	no_func	PROKKA_04636___142752	67	no_uniprot	no_go
group_8786	Tryptophan synthase alpha chain	9	COG0159	E	Tryptophan	Amino acid transport and metabolism	PROKKA_01969___1970	268	A0A2T8T881_SALCE	GO:0004834
group_8849	HTH-type transcriptional regulator SgrR	9	cl01709	no_recog	no_recog	no_func	PROKKA_00177___178	562	A0A1V4NSM6_9ENTR
traC_3	DNA primase TraC	9	cl26703	no_recog	no_recog	no_func	PROKKA_04464___133623	850	A0A090U472_9ENTR
tap_2	Methyl-accepting chemotaxis protein IV	9	COG0840	NT	Methyl-accepting	Cell motility;Signal transduction mechanisms	PROKKA_04525___133684	549	A0A2T8T141_SALCE	GO:0004888; GO:0006935; GO:0007165; GO:0016021
group_10365	hypothetical protein	8	no_cog	no_cat	no_name	no_func	PROKKA_03126___25536	105	A0A379VBK5_SALET
group_10684	hypothetical protein	8	no_cog	no_cat	no_name	no_func	PROKKA_04454___133613	115	A0A381KSJ6_CITFR
group_10688	hypothetical protein	8	no_cog	no_cat	no_name	no_func	PROKKA_04490___133649	108	A0A090U4B2_9ENTR
group_10704	putative Mg(2 ) transport ATPase	8	COG1285	S	Uncharacterized	Function unknown	PROKKA_04586___133745	222	A0A090U612_9ENTR	GO:0005886; GO:0016021
group_10772	hypothetical protein	8	no_cog	no_cat	no_name	no_func	PROKKA_01005___143775	249	A0A090U477_9ENTR
group_10965	hypothetical protein	8	no_cog	no_cat	no_name	no_func	PROKKA_04378___444064	92	A0A379TRE2_SALDZ
group_10996	hypothetical protein	8	no_cog	no_cat	no_name	no_func	PROKKA_04633___449105	103	A0A379TS12_SALDZ
group_11900	hypothetical protein	8	no_cog	no_cat	no_name	no_func	PROKKA_01379	68	no_uniprot	no_go
group_12083	hypothetical protein	8	no_cog	no_cat	no_name	no_func	PROKKA_03288	42	no_uniprot	no_go
group_12118	hypothetical protein	8	no_cog	no_cat	no_name	no_func	PROKKA_03688	50	no_uniprot	no_go
group_12439	Bor protein	8	no_cog	no_cat	no_name	no_func	PROKKA_03750___12641	96	A0A379UEW5_SALCE
group_12440	Bacteriophage lysis protein	8	no_cog	no_cat	no_name	no_func	PROKKA_03751___12642	160	A0A379R9D4_SALCE
group_12528	hypothetical protein	8	no_cog	no_cat	no_name	no_func	PROKKA_04544___13435	70	no_uniprot	no_go
group_12606	hypothetical protein	8	no_cog	no_cat	no_name	no_func	PROKKA_04374___8858	104	A0A2S0VDQ7_9ENTR
group_12660	hypothetical protein	8	no_cog	no_cat	no_name	no_func	PROKKA_04410___17862	110	no_uniprot	no_go
group_12689	hypothetical protein	8	no_cog	no_cat	no_name	no_func	PROKKA_04218___26628	43	no_uniprot	no_go
group_12777	hypothetical protein	8	no_cog	no_cat	no_name	no_func	PROKKA_02806___33944	74	no_uniprot	no_go
group_12778	hypothetical protein	8	no_cog	no_cat	no_name	no_func	PROKKA_02807___33945	77	no_uniprot	no_go
group_12779	hypothetical protein	8	cl28233	no_recog	no_recog	no_func	PROKKA_02808___33946	85	no_uniprot	no_go
group_12780	putative type I restriction enzymeP M protein	8	COG0286	V	Type	Defense mechanisms	PROKKA_02809___33947	592	A0A354RUC6_ALCFA	GO:0004519
group_12781	EcoKI restriction-modification system protein HsdS	8	COG0732	V	Restriction	Defense mechanisms	PROKKA_02810___33948	657	A0A2S8UJ66_9BURK	GO:0003677; GO:0004519; GO:0006304
group_12782	hypothetical protein	8	cl26248	no_recog	no_recog	no_func	PROKKA_02811___33949	583	A0A1B9BVA0_9PROT	GO:0003697; GO:0005524; GO:0005737; GO:0006260; GO:0006281
group_12783	hypothetical protein	8	no_cog	no_cat	no_name	no_func	PROKKA_02812___33950	285	A0A354RV63_ALCFA
ybaQ	putative HTH-type transcriptional regulator YbaQ	8	cl22854	no_recog	no_recog	no_func	PROKKA_02813___33951	144	A0A1D3B3B7_ENTAS	GO:0043565
group_12785	TrbL/VirB6 plasmid conjugal transfer protein	8	cl01503	no_recog	no_recog	no_func	PROKKA_02814___33952	463	A0A1D3B3Q3_ENTAS	GO:0016021; GO:0030255
group_12786	hypothetical protein	8	no_cog	no_cat	no_name	no_func	PROKKA_02815___33953	57	no_uniprot	no_go
group_12787	hypothetical protein	8	cl02193	no_recog	no_recog	no_func	PROKKA_02816___33954	264	A0A2Z3X4R7_9ENTR
group_12788	hypothetical protein	8	no_cog	no_cat	no_name	no_func	PROKKA_02817___33955	73	no_uniprot	no_go
group_12789	Plasmid encoded RepA protein	8	no_cog	no_cat	no_name	no_func	PROKKA_02818___33956	323	A0A1V2T6E5_ECOLX
group_12790	Prophage CP4-57 regulatory protein (AlpA)	8	cl02600	no_recog	no_recog	no_func	PROKKA_02819___33957	75	no_uniprot	no_go
group_12791	hypothetical protein	8	no_cog	no_cat	no_name	no_func	PROKKA_02820___33958	344	A0A1V2T6K0_ECOLX
group_12797	hypothetical protein	8	no_cog	no_cat	no_name	no_func	PROKKA_04101___35239	250	Q8Z640_SALTI
group_12798	hypothetical protein	8	cl00824	no_recog	no_recog	no_func	PROKKA_04102___35240	136	A0A0V9JXM2_9ENTR
group_12821	Prophage CP4-57 regulatory protein (AlpA)	8	COG3311	KX	Predicted	Transcription;Mobilome: prophages, transposons	PROKKA_01742___64068	67	no_uniprot	no_go
group_12822	hypothetical protein	8	no_cog	no_cat	no_name	no_func	PROKKA_01743___64069	125	A0A0V9JXA9_9ENTR
group_12823	hypothetical protein	8	no_cog	no_cat	no_name	no_func	PROKKA_01744___64070	164	A0A0V9JX31_9ENTR	GO:0016021
group_12824	Mobilization protein A	8	cl26262	no_recog	no_recog	no_func	PROKKA_01745___64071	433	A0A0V9JXP3_9ENTR
group_12826	hypothetical protein	8	no_cog	no_cat	no_name	no_func	PROKKA_01747___64073	111	A0A336J0D9_KLEPN	GO:0016021
group_12827	hypothetical protein	8	no_cog	no_cat	no_name	no_func	PROKKA_01748___64074	113	A0A0J1JYE4_9ENTR
group_12828	hypothetical protein	8	no_cog	no_cat	no_name	no_func	PROKKA_01749___64075	137	A0A0V9JXT0_9ENTR
group_12830	D12 class N6 adenine-specific DNA methyltransferase	8	COG0338	L	Site-specific	Replication, recombination and repair	PROKKA_01751___64077	300	A0A0J1JXY6_9ENTR	GO:0003676; GO:0009007
group_12831	hypothetical protein	8	no_cog	no_cat	no_name	no_func	PROKKA_01752___64078	492	A0A0J1JYE0_9ENTR
group_12832	Prophage CP4-57 integrase	8	COG0582	LX	Integrase	Replication, recombination and repair;Mobilome: prophages, transposons	PROKKA_01753___64079	406	A0A0J1JYD4_9ENTR	GO:0003677; GO:0006310; GO:0015074
group_129	hypothetical protein	8	no_cog	no_cat	no_name	no_func	PROKKA_03665___137494	54	no_uniprot	no_go
group_12968	hypothetical protein	8	no_cog	no_cat	no_name	no_func	PROKKA_04324___88810	118	no_uniprot	no_go
glgS_2	Glycogen synthesis protein GlgS	8	no_cog	no_cat	no_name	no_func	PROKKA_04585___133744	63	no_uniprot	no_go
group_13358	hypothetical protein	8	no_cog	no_cat	no_name	no_func	PROKKA_04445___142561	187	A0A090U439_9ENTR
group_13394	hypothetical protein	8	no_cog	no_cat	no_name	no_func	PROKKA_00802___143572	263	A0A1K3MSN3_MYCTX
group_13397	Phage terminase large subunit	8	cl12054	no_recog	no_recog	no_func	PROKKA_00817___143587	470	A0A1E7Z2S5_9GAMM	GO:0006323
group_13398	hypothetical protein	8	no_cog	no_cat	no_name	no_func	PROKKA_00818___143588	696	A0A117HVJ8_SALCE
group_13399	hypothetical protein	8	no_cog	no_cat	no_name	no_func	PROKKA_00819___143589	297	D7X4V4_ECOLX
group_13400	P22 coat protein - gene protein 5	8	no_cog	no_cat	no_name	no_func	PROKKA_00820___143590	425	A0A1E7Z337_9GAMM
group_13401	hypothetical protein	8	no_cog	no_cat	no_name	no_func	PROKKA_00821___143591	61	no_uniprot	no_go
group_13402	P22 tail accessory factor	8	no_cog	no_cat	no_name	no_func	PROKKA_00822___143592	160	A0A100VA97_SALCE
group_13428	Phage portal protein	8	COG4695	X	Phage	Mobilome: prophages, transposons	PROKKA_03200___145971	435	A0A3A3N807_SALET
group_13429	Phage Terminase	8	COG4626	X	Phage	Mobilome: prophages, transposons	PROKKA_03201___145972	580	A0A330RSH7_KLEPN
group_13431	hypothetical protein	8	no_cog	no_cat	no_name	no_func	PROKKA_03208___145979	134	A0A379S5W9_SALCE
group_13432	hypothetical protein	8	no_cog	no_cat	no_name	no_func	PROKKA_03210___145981	304	A0A0N1QWM0_SALSV
group_13433	hypothetical protein	8	no_cog	no_cat	no_name	no_func	PROKKA_03223___145994	63	no_uniprot	no_go
group_13434	hypothetical protein	8	no_cog	no_cat	no_name	no_func	PROKKA_03224___145995	110	A0A1S0ZGA3_SALET
group_13499	hypothetical protein	8	no_cog	no_cat	no_name	no_func	PROKKA_03119___154877	154	A0A336IQM1_KLEPN
group_14446	ORF6N domain protein	8	no_cog	no_cat	no_name	no_func	PROKKA_04470___444156	188	A0A0T9WM58_SALET
group_14464	hypothetical protein	8	no_cog	no_cat	no_name	no_func	PROKKA_04592___444278	129	no_uniprot	no_go
group_14465	hypothetical protein	8	no_cog	no_cat	no_name	no_func	PROKKA_04593___444279	84	no_uniprot	no_go
group_14493	hypothetical protein	8	no_cog	no_cat	no_name	no_func	PROKKA_04640___444326	66	no_uniprot	no_go
group_14521	hypothetical protein	8	no_cog	no_cat	no_name	no_func	PROKKA_04551___449023	64	no_uniprot	no_go
group_1727	Prophage CP4-57 integrase	8	COG0582	LX	Integrase	Replication, recombination and repair;Mobilome: prophages, transposons	PROKKA_02838___2839	165	A0A383Q017_9ENTR
group_1794	Cyclic di-GMP phosphodiesterase YfgF	8	cl25447	no_recog	no_recog	no_func	PROKKA_03642___137471	518	A0A2T9QCS9_SALET	GO:0016021
group_1851	hypothetical protein	8	cl01226	no_recog	no_recog	no_func	PROKKA_04494___22370	43	no_uniprot	no_go
group_21010	Transposase	8	COG2963	X	Transposase	Mobilome: prophages, transposons	PROKKA_00873___76348	92	A0A218N4L1_PROMI	GO:0003677; GO:0004803; GO:0006313
group_231	hypothetical protein	8	cl26704	no_recog	no_recog	no_func	PROKKA_04182___138011	397	A0A1C0PH69_CITFR	GO:0003896; GO:0004386; GO:0008270
group_2808	Protein-disulfide oxidoreductase DsbI	8	COG1495	O	Disulfide	Posttranslational modification, protein turnover, chaperones	PROKKA_01645___144416	225	A0A265B587_SALET	GO:0005887; GO:0015035
group_297	Phage stabilisation protein	8	no_cog	no_cat	no_name	no_func	PROKKA_00823___143593	479	A0A344RSH8_SALCE
mshA	hypothetical protein	8	COG0438	M	Glycosyltransferase	Cell wall/membrane/envelope biogenesis	PROKKA_04639___142755	123	A0A0H2WMR7_SALPA	GO:0016740
group_3471	Glycosyl transferase family 2	8	no_cog	no_cat	no_name	no_func	PROKKA_04451___44526	277	A0A0U1ISA8_SALTM	GO:0016740
group_3571	hypothetical protein	8	cl28323	no_recog	no_recog	no_func	PROKKA_03781___155539	290	A0A064E8L8_CITFR
group_5062	hypothetical protein	8	no_cog	no_cat	no_name	no_func	PROKKA_04467___444153	68	no_uniprot	no_go
group_5064	hypothetical protein	8	no_cog	no_cat	no_name	no_func	PROKKA_02227___11118	193	A0A1V8P4E8_CITBR
group_6266	Exoenzyme S synthesis regulatory protein ExsA	8	COG2207	K	AraC-type	Transcription	PROKKA_04533___13424	290	A0A2T9MDR9_SALET	GO:0003700; GO:0006351; GO:0043565
dpnM_2	Modification methylase DpnIIA	8	COG0338	L	Site-specific	Replication, recombination and repair	PROKKA_04620___444306	112	A0A379TRA7_SALDZ	GO:0009007
group_6374	hypothetical protein	8	no_cog	no_cat	no_name	no_func	PROKKA_04619___444305	107	no_uniprot	no_go
group_6629	Cytochrome bo(3) ubiquinol oxidase subunit 2 precursor	8	COG1622	C	Heme/copper-type	Energy production and conversion	PROKKA_00657___658	318	M7S7F6_SALDU	GO:0004129; GO:0005507; GO:0005886; GO:0008827; GO:0016021; GO:0070469
group_6642	hypothetical protein	8	no_cog	no_cat	no_name	no_func	PROKKA_04272___284780	269	A0A1X2RVH8_SALET	GO:0009405
group_7424	hypothetical protein	8	no_cog	no_cat	no_name	no_func	PROKKA_04327___110817	94	A0A379XPB0_SALCE
group_7631	Influenza virus nucleoprotein	8	no_cog	no_cat	no_name	no_func	PROKKA_04447___391493	456	Q20SF6_9INFA	GO:0003723; GO:0005198; GO:0019013; GO:0019029; GO:0042025; GO:0046718; GO:0075732
group_8961	hypothetical protein	8	no_cog	no_cat	no_name	no_func	PROKKA_04543___13434	153	S5MXB4_SALBN
spkB	Serine/threonine-protein kinase B	8	COG1357	S	Uncharacterized	Function unknown	PROKKA_04139___88625	179	E7C9Q5_9CAUD
group_9083	hypothetical protein	8	no_cog	no_cat	no_name	no_func	PROKKA_04491___133650	71	no_uniprot	no_go
group_9193	Phage late control gene D protein (GPD)	8	COG3500	X	Phage	Mobilome: prophages, transposons	PROKKA_04384___444070	388	A0A379TSJ9_SALDZ
group_9196	hypothetical protein	8	COG3539	N	Pilin	Cell motility	PROKKA_04550___444236	193	no_uniprot	no_go
group_9198	hypothetical protein	8	no_cog	no_cat	no_name	no_func	PROKKA_04591___444277	109	no_uniprot	no_go
group_96	Y_Y_Y domain protein	8	no_cog	no_cat	no_name	no_func	PROKKA_04115___106270	2995	A0A2T8TG37_SALCE
group_10576	Phage tail sheath protein	7	COG3497	X	Phage	Mobilome: prophages, transposons	PROKKA_00339___80229	489	A0A0J0J5D5_9ENTR
group_10577	Phage late control gene D protein (GPD)	7	COG3500	X	Phage	Mobilome: prophages, transposons	PROKKA_00345___80235	372	A0A2C9NUZ1_SALET
group_10691	hypothetical protein	7	cl26534	no_recog	no_recog	no_func	PROKKA_04521___133680	297	A0A090UXA5_9ENTR	GO:0016021
group_10705	hypothetical protein	7	no_cog	no_cat	no_name	no_func	PROKKA_04588___133747	177	A0A090U4F1_9ENTR
group_10716	hypothetical protein	7	no_cog	no_cat	no_name	no_func	PROKKA_02717___140833	127	Q6UAU9_9CAUD
group_10722	hypothetical protein	7	cl11461	no_recog	no_recog	no_func	PROKKA_02752___140868	116	R8WX85_9ENTR
group_10759	DNA polymerase III subunit theta	7	no_cog	no_cat	no_name	no_func	PROKKA_04420___142536	84	A0A1V8NT53_CITBR	GO:0003677; GO:0003887; GO:0006260
group_10760	Caudovirales tail fibre assembly protein	7	no_cog	no_cat	no_name	no_func	PROKKA_04504___142620	177	V1WQ17_SALMU
group_10763	hypothetical protein	7	no_cog	no_cat	no_name	no_func	PROKKA_04612___142728	70	no_uniprot	no_go
group_10805	Chitinase class I	7	COG3179	R	Predicted	General function prediction only	PROKKA_03739___150995	208	A0A2H6KQT1_9ENTR	GO:0004568; GO:0006032; GO:0016998
group_10809	hypothetical protein	7	no_cog	no_cat	no_name	no_func	PROKKA_03755___151011	146	A0A1C0PFE7_CITFR
group_10811	hypothetical protein	7	cl01947	no_recog	no_recog	no_func	PROKKA_04032___151288	215	A0A1C0PFB9_CITFR	GO:0003676; GO:0008168
group_10992	hypothetical protein	7	no_cog	no_cat	no_name	no_func	PROKKA_04722___444408	119	A0A1V8NVV1_CITBR	GO:0016021
group_10994	Phage tail fibre repeat protein	7	cl26341	no_recog	no_recog	no_func	PROKKA_04727___444413	304	no_uniprot	no_go
group_10995	Helix-turn-helix domain protein	7	COG1396	K	Transcriptional	Transcription	PROKKA_04735___444421	112	A0A2A2GPY5_9GAMM	GO:0043565
group_10999	hypothetical protein	7	no_cog	no_cat	no_name	no_func	PROKKA_04740___444426	103	A0A379TS12_SALDZ
group_11003	hypothetical protein	7	no_cog	no_cat	no_name	no_func	PROKKA_04741___444427	61	no_uniprot	no_go
group_11057	hypothetical protein	7	no_cog	no_cat	no_name	no_func	PROKKA_02902___569497	42	no_uniprot	no_go
group_11885	hypothetical protein	7	no_cog	no_cat	no_name	no_func	PROKKA_01133	297	A0A377ZQE1_KLEPO
group_11887	hypothetical protein	7	no_cog	no_cat	no_name	no_func	PROKKA_01136	141	B7LBM5_ECO55
group_12541	hypothetical protein	7	no_cog	no_cat	no_name	no_func	PROKKA_00846___5329	168	A0A2C9NUW1_SALET
group_126	hypothetical protein	7	no_cog	no_cat	no_name	no_func	PROKKA_02168___117536	57	no_uniprot	no_go
group_12609	Phage-related minor tail protein	7	cl26558	no_recog	no_recog	no_func	PROKKA_00855___14305	814	S5MTA4_SALBN	GO:0016021
group_12610	hypothetical protein	7	no_cog	no_cat	no_name	no_func	PROKKA_00881___14331	61	no_uniprot	no_go
group_12749	Helix-turn-helix	7	cl27795	no_recog	no_recog	no_func	PROKKA_00611___27385	63	no_uniprot	no_go
group_12829	hypothetical protein	7	no_cog	no_cat	no_name	no_func	PROKKA_01750___64076	154	A0A0J1JY28_9ENTR
group_12897	Phage tail tube protein FII	7	cl01390	no_recog	no_recog	no_func	PROKKA_00340___80230	168	A0A2C9NUT8_SALET
group_12898	hypothetical protein	7	no_cog	no_cat	no_name	no_func	PROKKA_00341___80231	99	A0A2N4UYV0_9ENTR
group_12899	hypothetical protein	7	no_cog	no_cat	no_name	no_func	PROKKA_00342___80232	607	A0A2X2RZP6_CITFR
group_12900	Phage P2 GpU	7	cl01391	no_recog	no_recog	no_func	PROKKA_00343___80233	156	A0A2X2RPX0_CITFR
group_12901	Phage Tail Protein X	7	cl02088	no_recog	no_recog	no_func	PROKKA_00344___80234	71	no_uniprot	no_go
group_12902	Gene 25-like lysozyme	7	cl01403	no_recog	no_recog	no_func	PROKKA_00346___80236	117	A0A0D7LY11_CITFR
group_12903	Baseplate J-like protein	7	cl01294	no_recog	no_recog	no_func	PROKKA_00347___80237	306	A0A2C9NUP0_SALET
group_12904	Phage tail protein (Tail_P2_I)	7	cl01817	no_recog	no_recog	no_func	PROKKA_00348___80238	187	A0A2C9NUP8_SALET
group_13187	hypothetical protein	7	no_cog	no_cat	no_name	no_func	PROKKA_04213___124233	47	no_uniprot	no_go
group_13224	hypothetical protein	7	no_cog	no_cat	no_name	no_func	PROKKA_04457___133616	139	A0A090U8A0_9ENTR
group_13227	Macrophage killing protein with similarity to conjugation protein	7	no_cog	no_cat	no_name	no_func	PROKKA_04462___133621	225	A0A090U5V2_9ENTR	GO:0016021
group_13251	hypothetical protein	7	no_cog	no_cat	no_name	no_func	PROKKA_04595___133754	114	A0A2T9MDU1_SALET	GO:0006355
group_13258	hypothetical protein	7	no_cog	no_cat	no_name	no_func	PROKKA_04646___133805	136	A0A1V8NT72_CITBR
group_13301	Phage gp6-like head-tail connector protein	7	no_cog	no_cat	no_name	no_func	PROKKA_02751___140867	105	A0A0P8H8D4_CITFR
group_13381	hypothetical protein	7	no_cog	no_cat	no_name	no_func	PROKKA_04613___142729	75	no_uniprot	no_go
group_13463	hypothetical protein	7	no_cog	no_cat	no_name	no_func	PROKKA_03738___150994	160	A0A379VMS3_SALET
group_13475	hypothetical protein	7	no_cog	no_cat	no_name	no_func	PROKKA_03762___151018	110	A0A366FAA6_9ENTR
group_13480	hypothetical protein	7	no_cog	no_cat	no_name	no_func	PROKKA_04031___151287	59	no_uniprot	no_go
group_13481	Prophage CP4-57 regulatory protein (AlpA)	7	cl02600	no_recog	no_recog	no_func	PROKKA_04035___151291	82	A0A1X3IJE9_ECOLX
group_13482	RecT family protein	7	no_cog	no_cat	no_name	no_func	PROKKA_04036___151292	299	A0A2J0R5H4_ENTCL	GO:0003677; GO:0006259
group_13483	Exodeoxyribonuclease 8	7	no_cog	no_cat	no_name	no_func	PROKKA_04037___151293	273	A0A1C0PFH5_CITFR
group_13484	hypothetical protein	7	no_cog	no_cat	no_name	no_func	PROKKA_04039___151295	49	no_uniprot	no_go
group_13485	hypothetical protein	7	no_cog	no_cat	no_name	no_func	PROKKA_04042___151298	64	no_uniprot	no_go
group_13486	Serine/threonine-protein phosphatase 1	7	COG0639	T	Diadenosine	Signal transduction mechanisms	PROKKA_04043___151299	224	A0A243TVS4_CITFR	GO:0016787
dnaT_2	Primosomal protein 1	7	cl26675	no_recog	no_recog	no_func	PROKKA_04044___151300	225	A0A379VLU6_SALET
group_13495	hypothetical protein	7	no_cog	no_cat	no_name	no_func	PROKKA_03115___154873	111	A0A336J0D9_KLEPN	GO:0016021
group_13965	PipA protein	7	no_cog	no_cat	no_name	no_func	PROKKA_04475___298044	226	A0A2T8TDC2_SALCE
group_14121	hypothetical protein	7	no_cog	no_cat	no_name	no_func	PROKKA_01134___312758	57	no_uniprot	no_go
group_14358	Caudovirales tail fibre assembly protein	7	no_cog	no_cat	no_name	no_func	PROKKA_03962___443648	47	no_uniprot	no_go
group_14359	hypothetical protein	7	cl26926	no_recog	no_recog	no_func	PROKKA_03963___443649	319	A0A384GNT8_9ENTR
group_14363	Leucine Rich Repeat protein	7	no_cog	no_cat	no_name	no_func	PROKKA_04125___443811	270	A0A0J1KN48_9ENTR
group_14460	hypothetical protein	7	no_cog	no_cat	no_name	no_func	PROKKA_04528___444214	225	A0A241PXU2_SALET
group_14482	hypothetical protein	7	no_cog	no_cat	no_name	no_func	PROKKA_04627___444313	311	A0A1Z3PZ37_SALET
group_14502	hypothetical protein	7	no_cog	no_cat	no_name	no_func	PROKKA_04721___444407	60	no_uniprot	no_go
group_14504	hypothetical protein	7	no_cog	no_cat	no_name	no_func	PROKKA_04725___444411	79	no_uniprot	no_go
group_14505	Caudovirales tail fibre assembly protein	7	no_cog	no_cat	no_name	no_func	PROKKA_04726___444412	197	A0A344QIH2_SALET
group_14506	hypothetical protein	7	no_cog	no_cat	no_name	no_func	PROKKA_04736___444422	65	no_uniprot	no_go
group_14507	IclR helix-turn-helix domain protein	7	cl27531	no_recog	no_recog	no_func	PROKKA_04737___444423	102	A0A1Z3PZ75_SALET	GO:0003677; GO:0006355
group_14508	hypothetical protein	7	no_cog	no_cat	no_name	no_func	PROKKA_04738___444424	142	no_uniprot	no_go
group_14515	hypothetical protein	7	no_cog	no_cat	no_name	no_func	PROKKA_04742___444428	142	no_uniprot	no_go
group_14630	hypothetical protein	7	no_cog	no_cat	no_name	no_func	PROKKA_01288___491474	55	no_uniprot	no_go
group_1635	CRISPR-associated endonuclease/helicase Cas3	7	cl28316	no_recog	no_recog	no_func	PROKKA_00819___98261	575	A0A2T8XKJ7_SALET	GO:0004536; GO:0033680; GO:0051607
group_1645	Influenza RNA-dependent RNA polymerase subunit PB2	7	no_cog	no_cat	no_name	no_func	PROKKA_04341___315965	152	no_uniprot	no_go
group_182	hypothetical protein	7	no_cog	no_cat	no_name	no_func	PROKKA_00104	63	no_uniprot	no_go
group_220	hypothetical protein	7	no_cog	no_cat	no_name	no_func	PROKKA_04159___146931	64	no_uniprot	no_go
group_2239	Pyruvate-flavodoxin oxidoreductase	7	cl25361	no_recog	no_recog	no_func	PROKKA_04451___13342	1174	A0A2T9EU95_SALET	GO:0005506; GO:0016903; GO:0022900; GO:0030976; GO:0051539
group_246	hypothetical protein	7	no_cog	no_cat	no_name	no_func	PROKKA_04403___110893	407	A0A3A4UHD5_SALET
group_280	hypothetical protein	7	no_cog	no_cat	no_name	no_func	PROKKA_02508___108997	340	A0A2S4QGH3_CITFR
group_296	hypothetical protein	7	no_cog	no_cat	no_name	no_func	PROKKA_04268___156027	59	no_uniprot	no_go
group_3001	IS2 transposase TnpB	7	COG2801	X	Transposase	Mobilome: prophages, transposons	PROKKA_00366___102520	61	no_uniprot	no_go
group_3547	hypothetical protein	7	no_cog	no_cat	no_name	no_func	PROKKA_00992___143762	442	G5QKL8_SALRU
group_4923	Acetaldehyde dehydrogenase 4	7	cl26651	no_recog	no_recog	no_func	PROKKA_04362___17814	91	G4C9A9_SALIN	GO:0008774; GO:0019380; GO:0051287
group_6232	Integrase core domain protein	7	COG2801	X	Transposase	Mobilome: prophages, transposons	PROKKA_04467___147239	217	A0A379VC68_SALET
group_6321	putative transposase	7	COG5464	L	Predicted	Replication, recombination and repair	PROKKA_04522___133681	73	no_uniprot	no_go
group_691	Transposase	7	COG2963	X	Transposase	Mobilome: prophages, transposons	PROKKA_04360___337714	85	no_uniprot	no_go
group_7485	hypothetical protein	7	no_cog	no_cat	no_name	no_func	PROKKA_04226___13117	134	A0A2H4YPM5_SALNE	GO:0003676; GO:0004527
group_751	hypothetical protein	7	no_cog	no_cat	no_name	no_func	PROKKA_04287___232138	147	A0A0H2WMJ5_SALPA	GO:0007155; GO:0009289
group_8959	hypothetical protein	7	no_cog	no_cat	no_name	no_func	PROKKA_04531___13422	107	A0A378BYN0_KLEPN
group_9078	hypothetical protein	7	no_cog	no_cat	no_name	no_func	PROKKA_04456___133615	73	no_uniprot	no_go
group_9091	Type IV leader peptidase family protein	7	no_cog	no_cat	no_name	no_func	PROKKA_04575___133734	203	A0A2T8WYQ1_SALET	GO:0004190; GO:0016021
group_9127	Plasmid stability protein	7	no_cog	no_cat	no_name	no_func	PROKKA_04623___142739	129	A0A090U607_9ENTR
group_9128	hypothetical protein	7	no_cog	no_cat	no_name	no_func	PROKKA_04647___142763	134	G5QKU2_SALRU
group_9197	hypothetical protein	7	cl19929	no_recog	no_recog	no_func	PROKKA_04562___444248	166	no_uniprot	no_go
group_9202	Influenza non-structural protein (NS1)	7	no_cog	no_cat	no_name	no_func	PROKKA_04588___453720	214	A0A219P789_9INFA	GO:0003723; GO:0030430; GO:0039502; GO:0039524; GO:0039540; GO:0039580; GO:0042025
group_9203	Influenza non-structural protein (NS2)	7	no_cog	no_cat	no_name	no_func	PROKKA_04589___453721	72	no_uniprot	no_go
group_9843	hypothetical protein	7	no_cog	no_cat	no_name	no_func	PROKKA_04674___102117	263	A0A2C9NUW0_SALET
group_10442	hypothetical protein	6	no_cog	no_cat	no_name	no_func	PROKKA_04495___13386	159	A0A381HL79_9ENTR
dnaG_3	hypothetical protein	6	cl26789	no_recog	no_recog	no_func	PROKKA_04530___13421	553	A0A383N2B4_KLEPN
group_10650	hypothetical protein	6	no_cog	no_cat	no_name	no_func	PROKKA_04425___115354	58	no_uniprot	no_go
group_10692	hypothetical protein	6	cl21600	no_recog	no_recog	no_func	PROKKA_04523___133682	154	A0A2T9MDV5_SALET
group_10693	hypothetical protein	6	cl21600	no_recog	no_recog	no_func	PROKKA_01039___143809	154	A0A2T9MDV5_SALET
hlyD	Hemolysin secretion protein D, chromosomal	6	no_cog	no_cat	no_name	no_func	PROKKA_04526___133685	171	A0A2S4RPX5_CITAM	GO:0008565; GO:0009306; GO:0016021
group_10701	hypothetical protein	6	no_cog	no_cat	no_name	no_func	PROKKA_04564___133723	181	A0A2T6WY04_SALET	GO:0016021
group_10702	hypothetical protein	6	no_cog	no_cat	no_name	no_func	PROKKA_04565___133724	710	A0A2T6WXW2_SALET
group_10706	hypothetical protein	6	COG2963	X	Transposase	Mobilome: prophages, transposons	PROKKA_04592___133751	46	no_uniprot	no_go
group_10714	hypothetical protein	6	no_cog	no_cat	no_name	no_func	PROKKA_02712___140828	638	A0A2I8WMT9_KLEOX
group_10715	hypothetical protein	6	no_cog	no_cat	no_name	no_func	PROKKA_02714___140830	76	no_uniprot	no_go
group_10717	DNA polymerase III PolC-type	6	COG0847	L	DNA	Replication, recombination and repair	PROKKA_02724___140840	204	A0A2T9NWY7_SALTH	GO:0003676; GO:0004527
group_10718	Phage terminase, small subunit	6	cl01525	no_recog	no_recog	no_func	PROKKA_02743___140859	144	A0A117HVI7_SALCE
group_10719	Phage Terminase	6	COG4626	X	Phage	Mobilome: prophages, transposons	PROKKA_02744___140860	571	A0A100V3T3_SALCE
group_10720	hypothetical protein	6	no_cog	no_cat	no_name	no_func	PROKKA_02745___140861	59	no_uniprot	no_go
group_10721	Phage portal protein	6	COG4695	X	Phage	Mobilome: prophages, transposons	PROKKA_02746___140862	419	A0A100V3T2_SALCE
group_10723	hypothetical protein	6	no_cog	no_cat	no_name	no_func	PROKKA_02754___140870	133	A0A090U0B4_9ENTR
group_10724	hypothetical protein	6	no_cog	no_cat	no_name	no_func	PROKKA_02755___140871	145	A0A0D7LTR5_CITFR
group_10725	Phage minor tail protein L	6	COG4672	X	Phage-related	Mobilome: prophages, transposons	PROKKA_02759___140875	231	A0A212IIZ1_9ENTR
group_10726	hypothetical protein	6	no_cog	no_cat	no_name	no_func	PROKKA_02762___140878	210	no_uniprot	no_go
group_10727	hypothetical protein	6	no_cog	no_cat	no_name	no_func	PROKKA_02764___140880	192	A0A2X4U8Q1_SALCE
group_10764	Plasmid segregation protein ParM	6	no_cog	no_cat	no_name	no_func	PROKKA_04622___142738	110	A0A090U8B1_9ENTR
group_10776	hypothetical protein	6	no_cog	no_cat	no_name	no_func	PROKKA_01273___157301	107	A0A024GW58_KLEPN
group_10803	hypothetical protein	6	no_cog	no_cat	no_name	no_func	PROKKA_04478___147250	54	no_uniprot	no_go
group_10824	Bacteriophage lysis protein	6	no_cog	no_cat	no_name	no_func	PROKKA_02424___230275	155	A0A2X4TPH7_SALCE	GO:0019076; GO:0019835
group_10841	Phage capsid family protein	6	no_cog	no_cat	no_name	no_func	PROKKA_02725___243811	428	A0A379TPM5_SALCE
group_10918	DNA polymerase V subunit UmuC	6	no_cog	no_cat	no_name	no_func	PROKKA_04355___413544	49	no_uniprot	no_go
group_10930	Phage protein GP46	6	COG4381	X	Mu-like	Mobilome: prophages, transposons	PROKKA_00268___373774	145	A0A379QTU3_SALCE
group_10931	Bacteriophage Mu Gp45 protein	6	cl17812	no_recog	no_recog	no_func	PROKKA_00267___373773	210	A0A379R1Z7_SALCE
group_10932	Mu-like prophage FluMu protein gp41	6	cl23966	no_recog	no_recog	no_func	PROKKA_00263___373769	161	A0A379QYW0_SALCE
group_10933	Phage tail sheath protein	6	COG4386	X	Mu-like	Mobilome: prophages, transposons	PROKKA_00261___373767	500	A0A379QX16_SALCE
group_10934	hypothetical protein	6	cl01818	no_recog	no_recog	no_func	PROKKA_00256___373762	137	A0A1X2RQJ8_SALET
group_10935	hypothetical protein	6	no_cog	no_cat	no_name	no_func	PROKKA_00255___373761	160	A0A379R203_SALCE
group_10936	Phage virion morphogenesis family protein	6	cl02089	no_recog	no_recog	no_func	PROKKA_00252___373758	158	A0A1V8P4D0_CITBR
group_10937	hypothetical protein	6	no_cog	no_cat	no_name	no_func	PROKKA_00246___373752	102	A0A1X2RQL5_SALET	GO:0016021
group_10938	Lysozyme RrrD	6	COG3772	M	Phage-related	Cell wall/membrane/envelope biogenesis	PROKKA_00243___373749	166	A0A1V8P4E2_CITBR	GO:0003796; GO:0009253; GO:0016998; GO:0019835; GO:0042742; GO:0044659
icaA	Poly-beta-1,6-N-acetyl-D-glucosamine synthase	6	COG1215	N	Glycosyltransferase,	Cell motility	PROKKA_04386___13277	326	A0A2G8ZP92_ECOLX	GO:0016021
group_12529	hypothetical protein	6	no_cog	no_cat	no_name	no_func	PROKKA_04545___13436	74	no_uniprot	no_go
group_12539	hypothetical protein	6	cl02289	no_recog	no_recog	no_func	PROKKA_00842___5325	111	A0A0D7LVZ0_CITFR
group_12540	hypothetical protein	6	no_cog	no_cat	no_name	no_func	PROKKA_00844___5327	71	no_uniprot	no_go
group_1255	Arylsulfate sulfotransferase AssT precursor	6	no_cog	no_cat	no_name	no_func	PROKKA_04209___289023	415	A0A2T9Q554_SALET	GO:0004062
group_12807	HTH-type transcriptional regulator PrtR	6	COG2932	X	Phage	Mobilome: prophages, transposons	PROKKA_02496___60451	235	A0A2U3EVK9_9ENTR	GO:0043565
group_12842	HTH-type transcriptional regulator PrtR	6	COG2932	X	Phage	Mobilome: prophages, transposons	PROKKA_02408___64734	235	A0A124DPY9_SALCE	GO:0008236; GO:0016021; GO:0043565
group_12843	hypothetical protein	6	cl22854	no_recog	no_recog	no_func	PROKKA_02409___64735	74	no_uniprot	no_go
group_13139	hypothetical protein	6	no_cog	no_cat	no_name	no_func	PROKKA_04376___110866	69	no_uniprot	no_go
group_13222	hypothetical protein	6	no_cog	no_cat	no_name	no_func	PROKKA_04434___133593	202	A0A090U4F6_9ENTR
group_13228	Toxin RTX-I translocation ATP-binding protein	6	COG2274	V	ABC-type	Defense mechanisms	PROKKA_04480___133639	689	A0A2S4RQ03_CITAM	GO:0005524; GO:0008233; GO:0008565; GO:0016021; GO:0030253; GO:0030256; GO:0042626
group_13229	hypothetical protein	6	no_cog	no_cat	no_name	no_func	PROKKA_04482___133641	202	A0A090U482_9ENTR
group_13256	hypothetical protein	6	no_cog	no_cat	no_name	no_func	PROKKA_04631___133790	132	A0A090U5V6_9ENTR	GO:0016021
group_13265	hypothetical protein	6	no_cog	no_cat	no_name	no_func	PROKKA_00157___138272	208	A0A1J4QKR8_SALET
group_13266	hypothetical protein	6	no_cog	no_cat	no_name	no_func	PROKKA_00159___138274	82	no_uniprot	no_go
group_13267	hypothetical protein	6	no_cog	no_cat	no_name	no_func	PROKKA_00160___138275	378	no_uniprot	no_go
group_13271	hypothetical protein	6	no_cog	no_cat	no_name	no_func	PROKKA_02715___140831	54	no_uniprot	no_go
group_13273	hypothetical protein	6	no_cog	no_cat	no_name	no_func	PROKKA_02718___140834	108	A0A2T9NWX3_SALTH
group_13275	hypothetical protein	6	cl26703	no_recog	no_recog	no_func	PROKKA_02720___140836	1341	A0A2I8WMX4_KLEOX
group_13276	transcriptional repressor DicA	6	cl28411	no_recog	no_recog	no_func	PROKKA_02721___140837	202	A0A2I8WPN2_KLEOX	GO:0043565
group_13277	Phage antitermination protein Q	6	no_cog	no_cat	no_name	no_func	PROKKA_02722___140838	245	A0A378H5B0_KLEPN
group_13278	hypothetical protein	6	no_cog	no_cat	no_name	no_func	PROKKA_02723___140839	66	no_uniprot	no_go
group_13282	hypothetical protein	6	no_cog	no_cat	no_name	no_func	PROKKA_02728___140844	105	no_uniprot	no_go
group_13284	hypothetical protein	6	no_cog	no_cat	no_name	no_func	PROKKA_02730___140846	108	A0A1Q8YTT1_9ENTR
group_13285	hypothetical protein	6	no_cog	no_cat	no_name	no_func	PROKKA_02731___140847	73	no_uniprot	no_go
hicB	Antitoxin HicB	6	COG1598	V	Predicted	Defense mechanisms	PROKKA_02732___140848	144	A0A1M2I339_ECOLX
group_13287	hypothetical protein	6	no_cog	no_cat	no_name	no_func	PROKKA_02733___140849	73	no_uniprot	no_go
group_13288	hypothetical protein	6	cl27531	no_recog	no_recog	no_func	PROKKA_02734___140850	75	no_uniprot	no_go
rsrIM	Modification methylase RsrI	6	COG0863	L	DNA	Replication, recombination and repair	PROKKA_02735___140851	371	A0A0I5DSP2_SHISO	GO:0003677; GO:0006306; GO:0008170
group_13290	hypothetical protein	6	no_cog	no_cat	no_name	no_func	PROKKA_02736___140852	103	A0A169HEH7_KLEOX	GO:0016021
group_13291	hypothetical protein	6	no_cog	no_cat	no_name	no_func	PROKKA_02737___140853	162	Q6UAS8_9CAUD
group_13292	hypothetical protein	6	no_cog	no_cat	no_name	no_func	PROKKA_02738___140854	154	A0A2T9NX06_SALTH	GO:0016021
group_13293	hypothetical protein	6	no_cog	no_cat	no_name	no_func	PROKKA_02739___140855	72	no_uniprot	no_go
group_13294	hypothetical protein	6	no_cog	no_cat	no_name	no_func	PROKKA_02740___140856	101	A0A0F0X9S2_9ENTR	GO:0016740
group_13295	C-5 cytosine-specific DNA methylase	6	COG0270	L	Site-specific	Replication, recombination and repair	PROKKA_02741___140857	336	O64366_BPN15	GO:0008168
group_13296	hypothetical protein	6	no_cog	no_cat	no_name	no_func	PROKKA_02742___140858	237	no_uniprot	no_go
sppA_1	Putative signal peptide peptidase SppA	6	COG0616	O	Periplasmic	Posttranslational modification, protein turnover, chaperones	PROKKA_02748___140864	305	A0A0D7LTH9_CITFR	GO:0008233
group_13305	Phage minor tail protein	6	cl01940	no_recog	no_recog	no_func	PROKKA_02758___140874	110	A0A0D7LTE5_CITFR
group_13362	DNA-invertase hin	6	COG1961	L	Site-specific	Replication, recombination and repair	PROKKA_04497___142613	183	S5MWX7_SALBN	GO:0000150; GO:0003677
group_13363	Virulence regulon transcriptional activator VirB	6	COG1475	D	Chromosome	Cell cycle control, cell division, chromosome partitioning	PROKKA_04498___142614	324	A0A0F0X6P7_9ENTR	GO:0003677
group_13364	Chromosome partitioning protein ParA	6	COG1192	N	Cellulose	Cell motility	PROKKA_04499___142615	387	A0A0F0X7P6_9ENTR
group_13377	hypothetical protein	6	no_cog	no_cat	no_name	no_func	PROKKA_04586___142702	52	no_uniprot	no_go
group_13444	Modification methylase TaqI	6	no_cog	no_cat	no_name	no_func	PROKKA_03693___146464	187	A0A1V4NS79_9ENTR	GO:0003676; GO:0008168
group_13467	hypothetical protein	6	no_cog	no_cat	no_name	no_func	PROKKA_03745___151001	55	no_uniprot	no_go
group_13468	hypothetical protein	6	no_cog	no_cat	no_name	no_func	PROKKA_03747___151003	600	B7UGQ5_ECO27
group_13469	hypothetical protein	6	no_cog	no_cat	no_name	no_func	PROKKA_03748___151004	937	T1S9Y0_9CAUD
group_13471	hypothetical protein	6	no_cog	no_cat	no_name	no_func	PROKKA_03753___151009	107	A0A1C0PFF0_CITFR
group_13472	hypothetical protein	6	no_cog	no_cat	no_name	no_func	PROKKA_03754___151010	114	A0A1C0PFC5_CITFR
group_13473	hypothetical protein	6	no_cog	no_cat	no_name	no_func	PROKKA_03756___151012	328	A0A243TVY8_CITFR
group_13474	hypothetical protein	6	no_cog	no_cat	no_name	no_func	PROKKA_03758___151014	107	A0A1V8NS87_CITBR	GO:0004812
group_13476	hypothetical protein	6	no_cog	no_cat	no_name	no_func	PROKKA_03763___151019	491	A0A1C0PFE0_CITFR
group_13477	Terminase small subunit	6	COG3728	X	Phage	Mobilome: prophages, transposons	PROKKA_03764___151020	223	A0A243TVR1_CITFR	GO:0006323
group_13478	hypothetical protein	6	no_cog	no_cat	no_name	no_func	PROKKA_03765___151021	112	A0A1C0PFD8_CITFR
group_13479	hypothetical protein	6	no_cog	no_cat	no_name	no_func	PROKKA_03766___151022	40	no_uniprot	no_go
group_14317	hypothetical protein	6	COG3778	X	Uncharacterized	Mobilome: prophages, transposons	PROKKA_00270___373776	187	A0A379QUL2_SALCE
group_14318	Baseplate J-like protein	6	COG3299	X	Uncharacterized	Mobilome: prophages, transposons	PROKKA_00269___373775	360	A0A379QVU2_SALCE
group_14319	Phage late control gene D protein (GPD)	6	cl15796	no_recog	no_recog	no_func	PROKKA_00266___373772	379	A0A379QZH5_SALCE
group_14323	hypothetical protein	6	no_cog	no_cat	no_name	no_func	PROKKA_00259___373765	89	no_uniprot	no_go
group_14324	hypothetical protein	6	no_cog	no_cat	no_name	no_func	PROKKA_00258___373764	55	no_uniprot	no_go
group_14326	Mu-like prophage major head subunit gpT	6	cl01826	no_recog	no_recog	no_func	PROKKA_00254___373760	323	A0A379QW73_SALCE
group_14328	hypothetical protein	6	COG4383	X	Mu-like	Mobilome: prophages, transposons	PROKKA_00250___373756	525	A0A1V8P5Y3_CITBR
group_14332	hypothetical protein	6	cl27468	no_recog	no_recog	no_func	PROKKA_00247___373753	95	A0A379QVV6_SALCE
group_14335	Mor transcription activator family protein	6	COG5566	K	Transcriptional	Transcription	PROKKA_00242___373748	145	A0A379QU83_SALCE
group_14336	hypothetical protein	6	no_cog	no_cat	no_name	no_func	PROKKA_00241___373747	67	no_uniprot	no_go
group_14442	hypothetical protein	6	no_cog	no_cat	no_name	no_func	PROKKA_04429___444115	75	no_uniprot	no_go
group_14443	hypothetical protein	6	no_cog	no_cat	no_name	no_func	PROKKA_04430___444116	76	no_uniprot	no_go
group_14444	hypothetical protein	6	no_cog	no_cat	no_name	no_func	PROKKA_04431___444117	460	A0A344QVI8_SALET	GO:0016787
group_14445	Methyltransferase small domain protein	6	cl28093	no_recog	no_recog	no_func	PROKKA_04432___444118	187	A0A344QVI9_SALET	GO:0008168
group_14448	hypothetical protein	6	no_cog	no_cat	no_name	no_func	PROKKA_04478___444164	244	A0A198GFA2_9GAMM
group_14450	hypothetical protein	6	no_cog	no_cat	no_name	no_func	PROKKA_00278___373784	257	no_uniprot	no_go
glmU_2	Bifunctional protein GlmU	6	COG1208	JM	NDP-sugar	Translation, ribosomal structure and biogenesis;Cell wall/membrane/envelope biogenesis	PROKKA_04556___444242	230	A0A376RQ29_ECOLX	GO:0016740
group_14532	hypothetical protein	6	no_cog	no_cat	no_name	no_func	PROKKA_04591___453723	66	no_uniprot	no_go
group_14533	hypothetical protein	6	no_cog	no_cat	no_name	no_func	PROKKA_04592___453724	92	A0A1V8NVT3_CITBR
group_14694	hypothetical protein	6	COG4228	X	Mu-like	Mobilome: prophages, transposons	PROKKA_00265___373771	458	A0A379QX00_SALCE
group_1847	hypothetical protein	6	COG3157	U	Type	Intracellular trafficking, secretion, and vesicular transport	PROKKA_04247___35385	161	A0A2T8T315_SALCE
yqcE_2	Inner membrane protein YqcE	6	no_cog	no_cat	no_name	no_func	PROKKA_04474___147246	194	A0A0H2WTS2_SALPA	GO:0016021; GO:0055085
group_1999	hypothetical protein	6	no_cog	no_cat	no_name	no_func	PROKKA_00161___138276	251	no_uniprot	no_go
group_20990	Transposase	6	COG2963	X	Transposase	Mobilome: prophages, transposons	PROKKA_00781___85265	92	A0A218N4L1_PROMI	GO:0003677; GO:0004803; GO:0006313
group_242	hypothetical protein	6	no_cog	no_cat	no_name	no_func	PROKKA_04279___138108	326	A0A3A4UHD5_SALET
group_2855	hypothetical protein	6	cl00222	no_recog	no_recog	no_func	PROKKA_04260___417845	92	no_uniprot	no_go
group_293	hypothetical protein	6	no_cog	no_cat	no_name	no_func	PROKKA_04482___147254	59	no_uniprot	no_go
dctD_1	C4-dicarboxylate transport transcriptional regulatory protein DctD	6	cl26036	no_recog	no_recog	no_func	PROKKA_04203___240855	99	A0A379P974_SALCE
group_3713	putative inner membrane protein	6	COG2391	R	Uncharacterized	General function prediction only	PROKKA_02125___2126	401	G4C1F3_SALIN	GO:0016021
ydiF_1	Acetate CoA-transferase YdiF	6	cl25563	no_recog	no_recog	no_func	PROKKA_00701___23109	187	A0A379XVB5_SALCE	GO:0008775
gpr_3	L-glyceraldehyde 3-phosphate reductase	6	COG0667	R	Predicted	General function prediction only	PROKKA_01218___220542	142	G5ML97_SALET
group_417	IS2 transposase TnpB	6	COG2801	X	Transposase	Mobilome: prophages, transposons	PROKKA_04399___17851	76	no_uniprot	no_go
group_437	hypothetical protein	6	no_cog	no_cat	no_name	no_func	PROKKA_00777___143547	339	A0A3A4LXQ5_SALET
group_462	Toxin RTX-I translocation ATP-binding protein	6	COG2274	V	ABC-type	Defense mechanisms	PROKKA_04436___4438	391	A0A2T9ECN8_SALET	GO:0005524; GO:0016021; GO:0042626
group_4978	hypothetical protein	6	no_cog	no_cat	no_name	no_func	PROKKA_03628___146399	289	A0A0T9VW28_SALTM
group_5959	IS2 repressor TnpA	6	COG2963	X	Transposase	Mobilome: prophages, transposons	PROKKA_00936___250686	131	E5YK19_9ENTR	GO:0003677; GO:0004803; GO:0006313
group_6299	hypothetical protein	6	no_cog	no_cat	no_name	no_func	PROKKA_03677___163962	80	no_uniprot	no_go
group_675	Intimin	6	no_cog	no_cat	no_name	no_func	PROKKA_01723___94868	154	A0A2T8T707_SALCE	GO:0007155
group_7456	hypothetical protein	6	no_cog	no_cat	no_name	no_func	PROKKA_02776___11667	71	no_uniprot	no_go
group_7572	hypothetical protein	6	cl01053	no_recog	no_recog	no_func	PROKKA_02766___140882	452	A0A2X4RBD1_SALCE
group_770	S-adenosylmethionine:tRNA ribosyltransferase-isomerase	6	COG0809	J	S-adenosylmethionine:tRNA-ribosyltransferase-isomerase	Translation, ribosomal structure and biogenesis	PROKKA_02868___2869	245	A0A0R9PMN5_SALNE	GO:0005737; GO:0008616; GO:0016740; GO:0016853
mrr_2	Mrr restriction system protein	6	cl26033	no_recog	no_recog	no_func	PROKKA_02517___24927	172	no_uniprot	no_go
group_8964	ATP-dependent Clp protease proteolytic subunit	6	cl23717	no_recog	no_recog	no_func	PROKKA_00843___5326	589	no_uniprot	no_go
group_8965	Phage terminase large subunit (GpA)	6	COG5525	X	Phage	Mobilome: prophages, transposons	PROKKA_00845___5328	705	A0A2C9NUS8_SALET
group_9038	hypothetical protein	6	no_cog	no_cat	no_name	no_func	PROKKA_00162___138277	90	A0A1J8N808_ECOLX
cya	Bifunctional hemolysin/adenylate cyclase precursor	6	COG2931	Q	Ca2+-binding	Secondary metabolites biosynthesis, transport and catabolism	PROKKA_04481___133640	818	A0A2S4RRH6_CITAM	GO:0005509
group_9093	Relaxase/Mobilisation nuclease domain protein	6	no_cog	no_cat	no_name	no_func	PROKKA_04593___133752	417	A0A2T9MDU7_SALET
group_9098	hypothetical protein	6	no_cog	no_cat	no_name	no_func	PROKKA_04640___133799	177	F4V511_ECOLX
group_9100	NlpC/P60 family protein	6	COG0791	M	Cell	Cell wall/membrane/envelope biogenesis	PROKKA_02760___140876	248	A0A2I8TJ39_9ENTR
group_9184	Mu-like prophage I protein	6	cl19864	no_recog	no_recog	no_func	PROKKA_00253___373759	409	A0A1V8P4C2_CITBR	GO:0008233
group_9185	hypothetical protein	6	cl01815	no_recog	no_recog	no_func	PROKKA_00240___373746	172	A0A1V8P4C3_CITBR
group_10361	hypothetical protein	5	no_cog	no_cat	no_name	no_func	PROKKA_04129___88615	76	no_uniprot	no_go
group_10443	hypothetical protein	5	no_cog	no_cat	no_name	no_func	PROKKA_04510___13401	78	no_uniprot	no_go
group_10633	hypothetical protein	5	no_cog	no_cat	no_name	no_func	PROKKA_03114___109603	120	A0A0M2K628_9GAMM
group_10683	hypothetical protein	5	no_cog	no_cat	no_name	no_func	PROKKA_04435___133594	174	A0A1E7Z4D5_9GAMM
group_10697	hypothetical protein	5	no_cog	no_cat	no_name	no_func	PROKKA_04548___133707	85	A0A2S4Q5T0_CITFR	GO:0016021
group_10770	hypothetical protein	5	no_cog	no_cat	no_name	no_func	PROKKA_00949___143719	129	A0A090U486_9ENTR
group_10779	hypothetical protein	5	no_cog	no_cat	no_name	no_func	PROKKA_01709___153467	107	A0A024GW58_KLEPN
group_10816	hypothetical protein	5	cl26351	no_recog	no_recog	no_func	PROKKA_03449___163734	397	D4ZK75_SHEVD
group_10844	hypothetical protein	5	no_cog	no_cat	no_name	no_func	PROKKA_03846___257881	144	no_uniprot	no_go
group_10848	hypothetical protein	5	no_cog	no_cat	no_name	no_func	PROKKA_04157___275694	399	A0A090U417_9ENTR	GO:0016021
group_10939	hypothetical protein	5	no_cog	no_cat	no_name	no_func	PROKKA_00237___373743	110	A0A1V8P4J2_CITBR
group_10940	hypothetical protein	5	no_cog	no_cat	no_name	no_func	PROKKA_00236___373742	182	A0A379QYQ8_SALCE
group_10941	hypothetical protein	5	no_cog	no_cat	no_name	no_func	PROKKA_00234___373740	177	A0A1V8P4T2_CITBR
group_10942	hypothetical protein	5	no_cog	no_cat	no_name	no_func	PROKKA_00233___373739	192	A0A379QUA6_SALCE
group_10943	hypothetical protein	5	no_cog	no_cat	no_name	no_func	PROKKA_00232___373738	212	A0A379QZM8_SALCE
group_10958	hypothetical protein	5	no_cog	no_cat	no_name	no_func	PROKKA_04392___444078	379	A0A379QUI6_SALCE
group_10978	hypothetical protein	5	no_cog	no_cat	no_name	no_func	PROKKA_00276___373782	125	A0A344QSR1_SALET
group_11002	hypothetical protein	5	no_cog	no_cat	no_name	no_func	PROKKA_04745___444431	61	no_uniprot	no_go
group_11010	hypothetical protein	5	no_cog	no_cat	no_name	no_func	PROKKA_04537___449009	311	A0A1Z3PZ37_SALET
group_1214	Caudovirales tail fibre assembly protein	5	no_cog	no_cat	no_name	no_func	PROKKA_04450___57940	127	A0A2T8TCL9_SALCE
group_12405	hypothetical protein	5	no_cog	no_cat	no_name	no_func	PROKKA_02221___11112	65	no_uniprot	no_go
group_12499	hypothetical protein	5	no_cog	no_cat	no_name	no_func	PROKKA_04448___13339	58	no_uniprot	no_go
group_12500	hypothetical protein	5	no_cog	no_cat	no_name	no_func	PROKKA_04449___13340	79	no_uniprot	no_go
group_12501	Transposase from transposon Tn916	5	COG0582	LX	Integrase	Replication, recombination and repair;Mobilome: prophages, transposons	PROKKA_04450___13341	440	Q8ZQI9_SALTY	GO:0003677; GO:0006310; GO:0015074
group_1252	hypothetical protein	5	cl26341	no_recog	no_recog	no_func	PROKKA_04505___142621	317	A0A0D3RLX1_SALTM
group_12535	DNA-binding transcriptional regulator	5	no_cog	no_cat	no_name	no_func	PROKKA_00883___14333	79	no_uniprot	no_go
group_12645	hypothetical protein	5	no_cog	no_cat	no_name	no_func	PROKKA_04068___17520	312	A0A376QS64_ECOLX
group_1271	Sensor histidine kinase DpiB	5	COG3290	T	Sensor	Signal transduction mechanisms	PROKKA_00714___715	553	A0A2T9I647_SALET	GO:0000155; GO:0005524; GO:0016021
group_12806	P63C domain protein	5	no_cog	no_cat	no_name	no_func	PROKKA_02495___60450	290	A0A3A3IYL6_SALMO
recB_1	RecBCD enzyme subunit RecB	5	COG0210	L	Superfamily	Replication, recombination and repair	PROKKA_00842___414426	384	F0V0E8_SALBN	GO:0003677; GO:0004003; GO:0005524
group_13087	hypothetical protein	5	no_cog	no_cat	no_name	no_func	PROKKA_04288___101731	130	A0A1C0P2R7_CITFR
group_13088	Bacteriophage CI repressor helix-turn-helix domain protein	5	no_cog	no_cat	no_name	no_func	PROKKA_04289___101732	287	A0A1C0P2U3_CITFR	GO:0043565; GO:0045892; GO:0051259
cysH_2	Thioredoxin-dependent 5'-adenylylsulfate reductase	5	cl28415	no_recog	no_recog	no_func	PROKKA_00431___106919	334	A0A344S5E2_SALCE
group_13174	hypothetical protein	5	no_cog	no_cat	no_name	no_func	PROKKA_03943___119311	122	S5N9D4_SALBN
iadA_2	Isoaspartyl dipeptidase	5	cl00281	no_recog	no_recog	no_func	PROKKA_04504___133663	388	A0A2N4UYC4_9ENTR	GO:0005737; GO:0008237; GO:0008798; GO:0016810; GO:0046872
group_13236	hypothetical protein	5	cl21594	no_recog	no_recog	no_func	PROKKA_04506___133665	228	A0A220QF44_CITFR	GO:0016021
group_13272	hypothetical protein	5	cl27059	no_recog	no_recog	no_func	PROKKA_02716___140832	116	A0A0F0X7Q1_9ENTR	GO:0016021
group_13371	hypothetical protein	5	no_cog	no_cat	no_name	no_func	PROKKA_04559___142675	446	A0A2T9MD93_SALET
group_13379	hypothetical protein	5	COG1734	J	RNA	Translation, ribosomal structure and biogenesis	PROKKA_04603___142719	70	no_uniprot	no_go
group_13407	CobQ/CobB/MinD/ParA nucleotide binding domain protein	5	COG1192	N	Cellulose	Cell motility	PROKKA_00950___143720	209	A0A090U4E2_9ENTR
group_13437	hypothetical protein	5	no_cog	no_cat	no_name	no_func	PROKKA_03667___146438	114	A0A2S4RRC3_CITAM	GO:0016021
group_1352	hypothetical protein	5	no_cog	no_cat	no_name	no_func	PROKKA_00158___138273	255	V1YNE6_SALMU
group_13532	Tyrosine recombinase XerC	5	cl28330	no_recog	no_recog	no_func	PROKKA_03441___163726	308	A0A344SFJ4_SALCE
group_13533	Putative helicase	5	cl26883	no_recog	no_recog	no_func	PROKKA_03442___163727	537	A0A1H4G3I0_9GAMM
group_13534	hypothetical protein	5	no_cog	no_cat	no_name	no_func	PROKKA_03445___163730	361	A8AM65_CITK8
group_13535	hypothetical protein	5	cl28415	no_recog	no_recog	no_func	PROKKA_03446___163731	543	G4CA64_SALIN	GO:0016740
group_13536	chromosome segregation protein	5	cl25732	no_recog	no_recog	no_func	PROKKA_03447___163732	663	A8AM63_CITK8
group_13537	hypothetical protein	5	no_cog	no_cat	no_name	no_func	PROKKA_03448___163733	115	G4CA67_SALIN
group_13541	hypothetical protein	5	no_cog	no_cat	no_name	no_func	PROKKA_04475___164761	195	A0A0F6TWZ6_CITAM
group_13542	hypothetical protein	5	no_cog	no_cat	no_name	no_func	PROKKA_04476___164762	85	A8AM57_CITK8	GO:0016021
group_13642	Caudovirales tail fibre assembly protein	5	no_cog	no_cat	no_name	no_func	PROKKA_03422___231273	133	A0A2R4I8B6_SALET
group_1372	TraP protein	5	no_cog	no_cat	no_name	no_func	PROKKA_03809___443495	193	Q93GN8_SALTY	GO:0016021
group_13758	hypothetical protein	5	no_cog	no_cat	no_name	no_func	PROKKA_00870___241956	240	A0A2X6JG00_ECOLX
group_14320	hypothetical protein	5	cl28567	no_recog	no_recog	no_func	PROKKA_00264___373770	706	A0A379QU66_SALCE
group_14321	Phage tail tube protein	5	no_cog	no_cat	no_name	no_func	PROKKA_00262___373768	121	A0A379QZJ8_SALCE
group_14337	hypothetical protein	5	no_cog	no_cat	no_name	no_func	PROKKA_03767___443453	134	A0A379QW95_SALCE
group_14338	hypothetical protein	5	no_cog	no_cat	no_name	no_func	PROKKA_00238___373744	96	no_uniprot	no_go
group_14339	hypothetical protein	5	no_cog	no_cat	no_name	no_func	PROKKA_00235___373741	173	A0A379QW91_SALCE
group_14343	hypothetical protein	5	COG2842	X	Bacteriophage	Mobilome: prophages, transposons	PROKKA_00227___373733	307	A0A1V8P4G9_CITBR	GO:0003677; GO:0006313
group_14437	hypothetical protein	5	no_cog	no_cat	no_name	no_func	PROKKA_04412___444098	88	no_uniprot	no_go
group_14518	hypothetical protein	5	no_cog	no_cat	no_name	no_func	PROKKA_04212___448684	129	A0A1V8P6D2_CITBR
group_14527	hypothetical protein	5	no_cog	no_cat	no_name	no_func	PROKKA_04391___453523	81	no_uniprot	no_go
group_14627	Tyrosine recombinase XerD	5	cl28330	no_recog	no_recog	no_func	PROKKA_01257___491443	337	A0A344RT86_SALCE
group_14628	Regulatory phage protein cox	5	no_cog	no_cat	no_name	no_func	PROKKA_01258___491444	91	A0A344RT88_SALCE
group_14629	hypothetical protein	5	no_cog	no_cat	no_name	no_func	PROKKA_01259___491445	110	A0A344RT89_SALCE
group_14631	hypothetical protein	5	cl01938	no_recog	no_recog	no_func	PROKKA_01289___491475	203	A0A2R4D6V8_SALET
group_14632	putative toxin YafO	5	no_cog	no_cat	no_name	no_func	PROKKA_01290___491476	126	A0A2R4D6T7_SALET
group_14707	hypothetical protein	5	no_cog	no_cat	no_name	no_func	PROKKA_01259___531867	75	no_uniprot	no_go
group_14708	hypothetical protein	5	no_cog	no_cat	no_name	no_func	PROKKA_01262___531870	245	A0A156AQR7_ENTCL
group_14709	Phage polarity suppression protein (Psu)	5	no_cog	no_cat	no_name	no_func	PROKKA_01264___531872	188	R8WRP7_9ENTR
group_14710	hypothetical protein	5	no_cog	no_cat	no_name	no_func	PROKKA_01265___531873	913	A0A1T5HCF4_9ENTR	GO:0003677; GO:0004519; GO:0009307
group_1764	hypothetical protein	5	no_cog	no_cat	no_name	no_func	PROKKA_01345___94490	551	A0A3A3MNQ1_SALMO
group_1861	Phenolic acid decarboxylase subunit C	5	COG0043	H	3-polyprenyl-4-hydroxybenzoate	Coenzyme transport and metabolism	PROKKA_04005___106160	475	A0A2T8T4U1_SALCE	GO:0009636; GO:0016831; GO:0019439; GO:0046872
group_2004	hypothetical protein	5	COG5464	L	Predicted	Replication, recombination and repair	PROKKA_04316___453448	309	A0A2T8ZMB8_SALET
group_2119	DNA-invertase hin	5	COG1961	L	Site-specific	Replication, recombination and repair	PROKKA_04351___422469	190	A0A2C9NWD3_SALET	GO:0000150; GO:0003677; GO:0016021
group_2136	Alpha-amylase precursor	5	COG0366	G	Glycosidase	Carbohydrate transport and metabolism	PROKKA_00752___165561	228	A0A379V3G4_SALET	GO:0004556; GO:0008152; GO:0103025
group_222	hypothetical protein	5	no_cog	no_cat	no_name	no_func	PROKKA_01260___531868	64	no_uniprot	no_go
group_2326	DNA polymerase III subunit beta	5	no_cog	no_cat	no_name	no_func	PROKKA_04546___13437	84	A0A379R3R9_SALCE
group_2332	hypothetical protein	5	cl25732	no_recog	no_recog	no_func	PROKKA_00605___27379	238	G5S7X3_SALET
group_2812	Thiol:disulfide interchange protein DsbL precursor	5	cl00388	no_recog	no_recog	no_func	PROKKA_02758___2759	223	A0A2T9QB97_SALET	GO:0015035; GO:0042597
group_285	Putative helicase	5	no_cog	no_cat	no_name	no_func	PROKKA_04258___110748	147	A0A241SA80_SALCE
group_3000	IS2 transposase TnpB	5	COG2801	X	Transposase	Mobilome: prophages, transposons	PROKKA_02101___104256	61	no_uniprot	no_go
group_3011	IS2 transposase TnpB	5	COG2801	X	Transposase	Mobilome: prophages, transposons	PROKKA_01145___103299	61	no_uniprot	no_go
group_3024	IS2 transposase TnpB	5	COG2801	X	Transposase	Mobilome: prophages, transposons	PROKKA_02392___104547	61	no_uniprot	no_go
group_3025	IS2 transposase TnpB	5	COG2801	X	Transposase	Mobilome: prophages, transposons	PROKKA_02899___105054	61	no_uniprot	no_go
group_3063	IS2 transposase TnpB	5	COG2801	X	Transposase	Mobilome: prophages, transposons	PROKKA_00308	273	A0A143HWB6_ENTAS	GO:0003676; GO:0015074
group_3472	Glycosyl transferase family 2	5	no_cog	no_cat	no_name	no_func	PROKKA_04568___142684	277	A0A0U1ISA8_SALTM	GO:0016740
dmsA_5	Dimethyl sulfoxide reductase DmsA precursor	5	COG0243	C	Anaerobic	Energy production and conversion	PROKKA_02961___163246	502	A0A2T9MCT2_SALET	GO:0009055; GO:0009389; GO:0030151; GO:0043546; GO:0051539
group_3482	Dimethyl sulfoxide reductase DmsA precursor	5	COG0243	C	Anaerobic	Energy production and conversion	PROKKA_04334___71104	378	A0A2T9MCT2_SALET	GO:0009055; GO:0009389; GO:0030151; GO:0043546; GO:0051539
group_4064	L-glyceraldehyde 3-phosphate reductase	5	COG0667	R	Predicted	General function prediction only	PROKKA_01646___157674	142	G5ML97_SALET
dnaC_3	DNA replication protein DnaC	5	COG1484	L	DNA	Replication, recombination and repair	PROKKA_04707___102150	144	G5SAN0_SALET	GO:0005524
group_5034	DNA replication protein DnaC	5	COG1484	L	DNA	Replication, recombination and repair	PROKKA_04729___444415	250	A0A2C9NYU2_SALET	GO:0005524
group_5081	DNA-binding transcriptional regulator	5	no_cog	no_cat	no_name	no_func	PROKKA_01263___531871	81	A0A2L0T7S0_9ENTR
group_5093	hypothetical protein	5	no_cog	no_cat	no_name	no_func	PROKKA_02487___117855	294	no_uniprot	no_go
group_5173	Phage tail fibre repeat protein	5	no_cog	no_cat	no_name	no_func	PROKKA_04216___448688	374	A0A1J4RE48_SALET
group_5478	hypothetical protein	5	no_cog	no_cat	no_name	no_func	PROKKA_04404___110894	226	A0A2T9HAD7_SALCE
group_59	Outer membrane protein IcsA autotransporter precursor	5	cl22877	no_recog	no_recog	no_func	PROKKA_04026___151282	1935	A0A2T8T6W3_SALCE	GO:0019867
group_6267	Phage polarity suppression protein (Psu)	5	no_cog	no_cat	no_name	no_func	PROKKA_00882___14332	188	A0A1C0PH04_CITFR
group_6368	hypothetical protein	5	no_cog	no_cat	no_name	no_func	PROKKA_04551___444237	197	no_uniprot	no_go
group_6370	hypothetical protein	5	no_cog	no_cat	no_name	no_func	PROKKA_04621___462629	166	no_uniprot	no_go
group_643	Caudovirales tail fibre assembly protein	5	no_cog	no_cat	no_name	no_func	PROKKA_04471___311553	136	A0A315H3K0_SALET
group_647	Caudovirales tail fibre assembly protein	5	no_cog	no_cat	no_name	no_func	PROKKA_04077___83967	133	A0A0H2WS75_SALPA
group_665	Salmonella phage P22 tailspike	5	no_cog	no_cat	no_name	no_func	PROKKA_03123___327739	655	A0A2J0R9S2_SALET	GO:0009405
yjiG_2	Inner membrane protein YjiG	5	COG0700	S	Spore	Function unknown	PROKKA_04505___133664	153	A0A212HAI7_9ENTR	GO:0016021
group_6709	Inner membrane protein YecN	5	COG3788	S	Uncharacterized	Function unknown	PROKKA_03165___447637	131	A0A241SEU3_SALCE	GO:0016021
group_736	hypothetical protein	5	no_cog	no_cat	no_name	no_func	PROKKA_03931___110420	60	no_uniprot	no_go
group_7457	hypothetical protein	5	no_cog	no_cat	no_name	no_func	PROKKA_04447___13338	71	no_uniprot	no_go
group_7630	Influenza RNA-dependent RNA polymerase subunit PB1	5	no_cog	no_cat	no_name	no_func	PROKKA_04451___387023	349	B0VVX1_9INFA	GO:0000166; GO:0003723; GO:0003968; GO:0006351; GO:0019083; GO:0030430; GO:0039523; GO:0039694; GO:0042025
group_8819	hypothetical protein	5	no_cog	no_cat	no_name	no_func	PROKKA_04395___101838	45	no_uniprot	no_go
group_9097	hypothetical protein	5	no_cog	no_cat	no_name	no_func	PROKKA_04632___133791	141	A0A2J9HHC8_HAFAL	GO:0016021
group_9099	hypothetical protein	5	no_cog	no_cat	no_name	no_func	PROKKA_03096___136925	145	A0A117G4B2_SALCE
group_9130	Pentapeptide repeats (8 copies)	5	COG1357	S	Uncharacterized	Function unknown	PROKKA_00790___143560	164	A0A3A4ZXH9_SALET
group_9201	hypothetical protein	5	no_cog	no_cat	no_name	no_func	PROKKA_04469___453601	119	no_uniprot	no_go
group_9204	hypothetical protein	5	no_cog	no_cat	no_name	no_func	PROKKA_04602___453734	104	no_uniprot	no_go
group_1026	hypothetical protein	4	cl26704	no_recog	no_recog	no_func	PROKKA_04245___138074	402	A0A2T9EVR7_SALET	GO:0003896; GO:0004386; GO:0008270
group_10363	hypothetical protein	4	no_cog	no_cat	no_name	no_func	PROKKA_04165___101608	105	A0A0W4T3I3_SALCE
group_10459	hypothetical protein	4	no_cog	no_cat	no_name	no_func	PROKKA_02705___7189	84	A0A2D3N4H8_ECOLX	GO:0016021
group_10497	hypothetical protein	4	no_cog	no_cat	no_name	no_func	PROKKA_04640___120008	52	no_uniprot	no_go
group_10533	HTH-type transcriptional repressor AseR	4	COG0640	K	DNA-binding	Transcription	PROKKA_00174___26946	117	A0A379LQE8_PRORE
group_10535	Arsenical pump-driving ATPase	4	COG0003	P	Anion-transporting	Inorganic ion transport and metabolism	PROKKA_00176___26948	583	A0A379LRT0_PRORE	GO:0015446
group_10536	Arsenate reductase	4	COG1393	P	Arsenate	Inorganic ion transport and metabolism	PROKKA_00178___26950	141	A0A379LSD6_PRORE	GO:0008794
ybhA_3	Pyridoxal phosphate phosphatase YbhA	4	COG0561	HR	Hydroxymethylpyrimidine	Coenzyme transport and metabolism;General function prediction only	PROKKA_04140___110630	192	Q8Z2S4_SALTI	GO:0016787
group_10648	hypothetical protein	4	no_cog	no_cat	no_name	no_func	PROKKA_04392___110882	420	A0A0U1H352_SALTM
lacA	Galactoside O-acetyltransferase	4	COG0110	R	Acetyltransferase	General function prediction only	PROKKA_04486___133645	222	no_uniprot	no_go
fadL_3	Long-chain fatty acid transport protein precursor	4	cl21487	no_recog	no_recog	no_func	PROKKA_04495___133654	395	A0A167J489_9ENTR
group_10766	hypothetical protein	4	no_cog	no_cat	no_name	no_func	PROKKA_04626___142742	104	G5NMT5_SALET	GO:0016021
group_10771	Macrophage killing protein with similarity to conjugation protein	4	no_cog	no_cat	no_name	no_func	PROKKA_01002___143772	225	G5NMS9_SALET
ttrS_2	Tetrathionate sensor histidine kinase TtrS	4	cl26271	no_recog	no_recog	no_func	PROKKA_01031___143801	531	A0A344QXP9_SALET	GO:0016301
group_10781	hypothetical protein	4	no_cog	no_cat	no_name	no_func	PROKKA_01378___220702	107	A0A024GW58_KLEPN
group_10783	hypothetical protein	4	no_cog	no_cat	no_name	no_func	PROKKA_03866___227390	107	A0A024GW58_KLEPN
group_10784	hypothetical protein	4	no_cog	no_cat	no_name	no_func	PROKKA_03919___227443	107	A0A024GW58_KLEPN
group_10794	hypothetical protein	4	no_cog	no_cat	no_name	no_func	PROKKA_04389___413578	104	A0A024GW58_KLEPN
group_10825	DNA adenine methyltransferase YhdJ	4	COG0863	L	DNA	Replication, recombination and repair	PROKKA_02928___230779	225	A0A2Z3XH82_9ENTR	GO:0003677; GO:0006306; GO:0008170
group_10836	Replication initiation protein	4	no_cog	no_cat	no_name	no_func	PROKKA_02981___230832	142	A0A1C4GN03_9ENTR	GO:0006276
group_10849	hypothetical protein	4	no_cog	no_cat	no_name	no_func	PROKKA_04331___275868	231	A0A2T9MD93_SALET
group_10896	hypothetical protein	4	no_cog	no_cat	no_name	no_func	PROKKA_04509___311591	69	no_uniprot	no_go
group_10928	Influenza non-structural protein (NS2)	4	no_cog	no_cat	no_name	no_func	PROKKA_04460___426940	91	A0A219P7J1_9INFA	GO:0006405; GO:0019012; GO:0039675; GO:0042025
group_11019	hypothetical protein	4	no_cog	no_cat	no_name	no_func	PROKKA_04071___475672	65	no_uniprot	no_go
group_12187	hypothetical protein	4	no_cog	no_cat	no_name	no_func	PROKKA_01716___212021	62	no_uniprot	no_go
group_12407	hypothetical protein	4	no_cog	no_cat	no_name	no_func	PROKKA_02229___11120	586	E9XJE3_ECOLX	GO:0003824
group_12408	Bacteriophage lambda tail assembly protein I	4	COG4723	X	Phage-related	Mobilome: prophages, transposons	PROKKA_02231___11122	192	Q57QV5_SALCH
group_12409	NlpC/P60 family protein	4	COG0791	M	Cell	Cell wall/membrane/envelope biogenesis	PROKKA_02232___11123	245	A0A1Z3QDM4_SALET
group_12410	Phage minor tail protein L	4	COG4672	X	Phage-related	Mobilome: prophages, transposons	PROKKA_02233___11124	231	A0A1J4QKS2_SALET
ail_3	Attachment invasion locus protein precursor	4	COG3637	M	Opacity	Cell wall/membrane/envelope biogenesis	PROKKA_02234___11125	174	A0A2T9DT47_SALET	GO:0009279
group_12412	Phage minor tail protein	4	COG4718	X	Phage-related	Mobilome: prophages, transposons	PROKKA_02235___11126	110	B5R8R6_SALG2
group_12517	transcriptional repressor DicA	4	COG1396	K	Transcriptional	Transcription	PROKKA_04492___13383	211	no_uniprot	no_go
group_12518	transcriptional repressor DicA	4	cl22854	no_recog	no_recog	no_func	PROKKA_04493___13384	137	A0A1X2RKB6_SALET	GO:0043565
group_12519	hypothetical protein	4	no_cog	no_cat	no_name	no_func	PROKKA_04494___13385	83	A0A1X2RIW9_SALET
group_12520	Bacterial regulatory proteins, gntR family	4	cl27888	no_recog	no_recog	no_func	PROKKA_04497___13388	320	A0A155N2R0_KLEAE
group_12576	hypothetical protein	4	no_cog	no_cat	no_name	no_func	PROKKA_03458___7942	59	no_uniprot	no_go
group_12578	NinF protein	4	no_cog	no_cat	no_name	no_func	PROKKA_03461___7945	58	no_uniprot	no_go
group_12579	hypothetical protein	4	no_cog	no_cat	no_name	no_func	PROKKA_03462___7946	133	A0A2T9Q346_SALET
group_12607	Prophage CP4-57 regulatory protein (AlpA)	4	COG3311	KX	Predicted	Transcription;Mobilome: prophages, transposons	PROKKA_04375___8859	72	no_uniprot	no_go
group_12752	Fic/DOC family protein	4	COG3654	X	Prophage	Mobilome: prophages, transposons	PROKKA_01862___28636	130	W3V191_9GAMM	GO:0016301
group_12753	Phd_YefM	4	cl09153	no_recog	no_recog	no_func	PROKKA_01863___28637	73	no_uniprot	no_go
group_12754	hypothetical protein	4	no_cog	no_cat	no_name	no_func	PROKKA_01864___28638	203	A0A034T5E5_9GAMM	GO:0004601
group_12755	Helix-turn-helix	4	COG1396	K	Transcriptional	Transcription	PROKKA_01865___28639	375	A0A2A7VLD5_YERPU	GO:0043565
group_12756	hypothetical protein	4	no_cog	no_cat	no_name	no_func	PROKKA_01866___28640	398	A0A386VS92_VIBPH
group_12757	hypothetical protein	4	no_cog	no_cat	no_name	no_func	PROKKA_01867___28641	464	A0A133LKC1_CITFR
group_12758	Prophage CP4-57 regulatory protein (AlpA)	4	COG3311	KX	Predicted	Transcription;Mobilome: prophages, transposons	PROKKA_01868___28642	61	no_uniprot	no_go
group_12759	hypothetical protein	4	no_cog	no_cat	no_name	no_func	PROKKA_01869___28643	174	A0A0T9TQG2_YERFR
group_12760	hypothetical protein	4	COG2003	L	DNA	Replication, recombination and repair	PROKKA_01870___28644	162	A0A2A7VLD0_YERPU	GO:0008237; GO:0046872
group_12761	hypothetical protein	4	no_cog	no_cat	no_name	no_func	PROKKA_01871___28645	181	A0A2A7VL54_YERPU
group_12762	transcriptional repressor DicA	4	COG1396	K	Transcriptional	Transcription	PROKKA_01872___28646	123	A0A2A7VLD8_YERPU	GO:0043565
group_12763	hypothetical protein	4	no_cog	no_cat	no_name	no_func	PROKKA_01873___28647	175	A0A370YJI3_ECOLX
group_12767	hypothetical protein	4	no_cog	no_cat	no_name	no_func	PROKKA_01878___28652	175	A0A2A7VLH0_YERPU
group_12768	Prophage CP4-57 integrase	4	COG0582	LX	Integrase	Replication, recombination and repair;Mobilome: prophages, transposons	PROKKA_01879___28653	419	A0A2A7VL18_YERPU	GO:0003677; GO:0006310; GO:0015074
group_12984	Phage-related minor tail protein	4	cl26558	no_recog	no_recog	no_func	PROKKA_00614___98055	813	A0A1C0P3W2_CITFR	GO:0016021
group_12985	hypothetical protein	4	no_cog	no_cat	no_name	no_func	PROKKA_00638___98079	82	no_uniprot	no_go
group_13086	hypothetical protein	4	no_cog	no_cat	no_name	no_func	PROKKA_04100___101543	54	no_uniprot	no_go
group_13092	hypothetical protein	4	COG1734	J	RNA	Translation, ribosomal structure and biogenesis	PROKKA_04295___101738	74	no_uniprot	no_go
group_13093	hypothetical protein	4	no_cog	no_cat	no_name	no_func	PROKKA_04296___101739	100	no_uniprot	no_go
group_13094	hypothetical protein	4	no_cog	no_cat	no_name	no_func	PROKKA_04301___101744	312	A0A1V2ST51_ECOLX
group_13128	hypothetical protein	4	no_cog	no_cat	no_name	no_func	PROKKA_03958___110447	80	no_uniprot	no_go
group_13129	hypothetical protein	4	no_cog	no_cat	no_name	no_func	PROKKA_03959___110448	74	no_uniprot	no_go
group_13192	hypothetical protein	4	no_cog	no_cat	no_name	no_func	PROKKA_02367___126953	317	A0A2T3V8Q6_ECOLX
group_13193	hypothetical protein	4	no_cog	no_cat	no_name	no_func	PROKKA_02369___126955	229	A0A329XN15_ECOLX
group_13194	hypothetical protein	4	no_cog	no_cat	no_name	no_func	PROKKA_02370___126956	98	A0A2H3M2V0_ECOLX
group_13195	Single-stranded DNA-binding protein	4	COG0629	L	Single-stranded	Replication, recombination and repair	PROKKA_02372___126958	153	Q57SS3_SALCH	GO:0003697; GO:0006260
group_13196	Single-stranded DNA-binding protein DdrA	4	cl01936	no_recog	no_recog	no_func	PROKKA_02373___126959	235	A0A3A3PXH4_SALET
group_13198	hypothetical protein	4	no_cog	no_cat	no_name	no_func	PROKKA_02380___126966	81	A0A1J5WL42_9ENTR
group_13201	hypothetical protein	4	no_cog	no_cat	no_name	no_func	PROKKA_02391___126977	78	no_uniprot	no_go
group_13203	hypothetical protein	4	no_cog	no_cat	no_name	no_func	PROKKA_02393___126979	60	no_uniprot	no_go
group_13204	Bacteriophage lysis protein	4	no_cog	no_cat	no_name	no_func	PROKKA_02399___126985	155	A0A192Y6B1_9CAUD	GO:0019076; GO:0019835
group_13210	hypothetical protein	4	no_cog	no_cat	no_name	no_func	PROKKA_03435___132593	282	A0A1W2EVT0_9PSED
group_13243	hypothetical protein	4	no_cog	no_cat	no_name	no_func	PROKKA_04547___133706	52	no_uniprot	no_go
group_13269	hypothetical protein	4	no_cog	no_cat	no_name	no_func	PROKKA_02583___140699	106	A0A0T9WFM9_SALET
group_13383	hypothetical protein	4	no_cog	no_cat	no_name	no_func	PROKKA_04615___142731	202	A0A090U482_9ENTR
group_13423	Fumarate reductase flavoprotein subunit precursor	4	cl27323	no_recog	no_recog	no_func	PROKKA_01032___143802	530	A0A344QXQ0_SALET
group_1353	hypothetical protein	4	no_cog	no_cat	no_name	no_func	PROKKA_04449___142565	166	A0A379VPM8_SALET
group_13547	hypothetical protein	4	no_cog	no_cat	no_name	no_func	PROKKA_00199___169492	401	A0A2U4FRB8_9VIBR
group_13823	hypothetical protein	4	no_cog	no_cat	no_name	no_func	PROKKA_04025___258060	44	no_uniprot	no_go
group_13847	SnoaL-like domain protein	4	cl09109	no_recog	no_recog	no_func	PROKKA_04330___275867	117	A0A1F2HMC1_9GAMM	GO:0016853
group_14115	hypothetical protein	4	no_cog	no_cat	no_name	no_func	PROKKA_04403___311485	140	A0A0P8I4E8_CITFR
group_14218	Tyrosine recombinase XerD	4	cl28330	no_recog	no_recog	no_func	PROKKA_00001___391521	343	A0A331GCR9_KLEPN	GO:0003677; GO:0006310; GO:0015074
group_14219	hypothetical protein	4	no_cog	no_cat	no_name	no_func	PROKKA_00002___391522	166	A0A330YQF2_KLEPN
group_1422	Type I secretion system membrane fusion protein PrsE	4	COG0845	MV	Multidrug	Cell wall/membrane/envelope biogenesis;Defense mechanisms	PROKKA_03463___3464	193	A0A0U1J991_SALTM	GO:0009306; GO:0016021
group_14220	hypothetical protein	4	no_cog	no_cat	no_name	no_func	PROKKA_00003___391523	111	A0A157UH04_ENTCL
group_14221	Bacteriophage CI repressor helix-turn-helix domain protein	4	no_cog	no_cat	no_name	no_func	PROKKA_00004___391524	285	A0A157UGZ4_ENTCL	GO:0003677; GO:0045892; GO:0051259
group_14222	hypothetical protein	4	no_cog	no_cat	no_name	no_func	PROKKA_00005___391525	75	no_uniprot	no_go
group_14223	Phage regulatory protein CII (CP76)	4	no_cog	no_cat	no_name	no_func	PROKKA_00006___391526	169	A0A379XM19_SALCE
group_14272	hypothetical protein	4	no_cog	no_cat	no_name	no_func	PROKKA_01594___424074	77	no_uniprot	no_go
group_14275	T5orf172 domain protein	4	no_cog	no_cat	no_name	no_func	PROKKA_03529___426009	161	S1M742_9ESCH
group_14276	Secreted effector protein pipB2	4	COG1357	S	Uncharacterized	Function unknown	PROKKA_03553___426033	194	I6S1T3_9CAUD
group_14322	hypothetical protein	4	no_cog	no_cat	no_name	no_func	PROKKA_03746___443432	76	no_uniprot	no_go
group_14325	hypothetical protein	4	cl02087	no_recog	no_recog	no_func	PROKKA_03749___443435	178	A0A1V8P4H2_CITBR
group_14327	Phage Mu protein F like protein	4	COG2369	S	Uncharacterized	Function unknown	PROKKA_03755___443441	440	A0A1V8P4N2_CITBR
group_14329	Terminase-like family protein	4	COG4373	X	Mu-like	Mobilome: prophages, transposons	PROKKA_03757___443443	562	A0A379R0E7_SALCE
group_14330	hypothetical protein	4	no_cog	no_cat	no_name	no_func	PROKKA_03758___443444	87	A0A379QXZ6_SALCE
group_14331	hypothetical protein	4	no_cog	no_cat	no_name	no_func	PROKKA_03759___443445	194	A0A1X2RLV7_SALET
group_14333	hypothetical protein	4	no_cog	no_cat	no_name	no_func	PROKKA_03762___443448	119	A0A379QYP8_SALCE
group_14334	hypothetical protein	4	no_cog	no_cat	no_name	no_func	PROKKA_03763___443449	123	A0A386Q0G6_SHISO
group_14340	hypothetical protein	4	no_cog	no_cat	no_name	no_func	PROKKA_03776___443462	97	A0A1X2RLM8_SALET
group_14341	hypothetical protein	4	no_cog	no_cat	no_name	no_func	PROKKA_03777___443463	74	no_uniprot	no_go
group_14342	hypothetical protein	4	no_cog	no_cat	no_name	no_func	PROKKA_03778___443464	80	A0A379QYR7_SALCE
group_14344	hypothetical protein	4	no_cog	no_cat	no_name	no_func	PROKKA_03780___443466	718	A0A379QZL0_SALCE
group_14345	transcriptional repressor DicA	4	no_cog	no_cat	no_name	no_func	PROKKA_03781___443467	170	A0A2T8X2U7_SALET	GO:0043565
group_14426	hypothetical protein	4	no_cog	no_cat	no_name	no_func	PROKKA_04400___444086	91	A0A379QU71_SALCE
group_14451	hypothetical protein	4	no_cog	no_cat	no_name	no_func	PROKKA_04511___444197	80	no_uniprot	no_go
group_14519	Phage tail tube protein FII	4	cl01390	no_recog	no_recog	no_func	PROKKA_04228___448700	174	A0A379TRC8_SALDZ
group_14520	hypothetical protein	4	no_cog	no_cat	no_name	no_func	PROKKA_04230___448702	67	no_uniprot	no_go
group_14526	hypothetical protein	4	no_cog	no_cat	no_name	no_func	PROKKA_04318___453450	101	no_uniprot	no_go
group_14570	hypothetical protein	4	no_cog	no_cat	no_name	no_func	PROKKA_04070___475671	111	A0A1E7X424_9BURK
group_14916	hypothetical protein	4	no_cog	no_cat	no_name	no_func	PROKKA_00490___567085	83	A0A0T9XRU8_SALET
group_15119	hypothetical protein	4	no_cog	no_cat	no_name	no_func	PROKKA_01521___599930	65	no_uniprot	no_go
group_1528	putative HTH-type transcriptional regulator YbdO	4	COG0583	K	DNA-binding	Transcription	PROKKA_04358___328974	183	A0A2T8T9M9_SALCE	GO:0003677; GO:0003700; GO:0006351
group_1615	hypothetical protein	4	COG3440	V	Predicted	Defense mechanisms	PROKKA_03909___430859	291	G5SKN0_SALET
group_1724	Prophage CP4-57 integrase	4	no_cog	no_cat	no_name	no_func	PROKKA_01125___330110	227	A0A2S5RLJ0_ECOLX	GO:0003677; GO:0006310; GO:0015074
group_1775	Prophage CP4-57 regulatory protein (AlpA)	4	COG3311	KX	Predicted	Transcription;Mobilome: prophages, transposons	PROKKA_04213___138042	88	A0A167I6D3_9ENTR
group_1796	Cyclic di-GMP phosphodiesterase YfgF	4	cl25447	no_recog	no_recog	no_func	PROKKA_04486___22362	669	A0A2T9QCS9_SALET	GO:0016021
pheP_2	Phenylalanine-specific permease	4	COG1113	E	L-asparagine	Amino acid transport and metabolism	PROKKA_03134___257169	182	A0A0H3ND63_SALTS	GO:0006865; GO:0016021; GO:0022857
group_1852	hypothetical protein	4	cl01226	no_recog	no_recog	no_func	PROKKA_04531___124551	43	no_uniprot	no_go
group_20992	Transposase	4	COG2963	X	Transposase	Mobilome: prophages, transposons	PROKKA_03905___377412	92	A0A218N4L1_PROMI	GO:0003677; GO:0004803; GO:0006313
group_21008	Transposase	4	COG2963	X	Transposase	Mobilome: prophages, transposons	PROKKA_04228___320198	92	A0A218N4L1_PROMI	GO:0003677; GO:0004803; GO:0006313
ggt_2	Gamma-glutamyltranspeptidase precursor	4	cl19223	no_recog	no_recog	no_func	PROKKA_01620___108108	232	A0A2T9A0I9_SALET	GO:0006751; GO:0016740; GO:0036374
group_2478	hypothetical protein	4	no_cog	no_cat	no_name	no_func	PROKKA_04765___444451	125	A0A379QQV4_SALCE
group_249	hypothetical protein	4	no_cog	no_cat	no_name	no_func	PROKKA_04078___83968	407	A0A3A4UHD5_SALET
group_252	hypothetical protein	4	no_cog	no_cat	no_name	no_func	PROKKA_03421___231272	230	A0A0H2WS26_SALPA
group_2810	Thiol:disulfide interchange protein DsbL precursor	4	cl00388	no_recog	no_recog	no_func	PROKKA_04064___417649	223	A0A2T9QB97_SALET	GO:0015035; GO:0042597
group_2859	DNA-invertase hin	4	COG1961	L	Site-specific	Replication, recombination and repair	PROKKA_04525___119893	183	A0A379TSF2_SALCE
group_2875	Tn3 transposase DDE domain protein	4	COG4644	X	Transposase	Mobilome: prophages, transposons	PROKKA_04159___262647	600	A0A318F2V7_KLEOX	GO:0004803; GO:0006313
group_2891	hypothetical protein	4	COG3464	X	Transposase	Mobilome: prophages, transposons	PROKKA_02842___60797	125	A0A285J8H4_9GAMM
group_3005	IS2 transposase TnpB	4	COG2801	X	Transposase	Mobilome: prophages, transposons	PROKKA_00672___102826	61	no_uniprot	no_go
group_3027	IS2 transposase TnpB	4	COG2801	X	Transposase	Mobilome: prophages, transposons	PROKKA_03016___105171	61	no_uniprot	no_go
group_3029	IS2 transposase TnpB	4	COG2801	X	Transposase	Mobilome: prophages, transposons	PROKKA_03056___105211	61	no_uniprot	no_go
group_3031	IS2 transposase TnpB	4	COG2801	X	Transposase	Mobilome: prophages, transposons	PROKKA_03453___105608	61	no_uniprot	no_go
group_3035	IS2 transposase TnpB	4	COG2801	X	Transposase	Mobilome: prophages, transposons	PROKKA_03655___105810	61	no_uniprot	no_go
group_3037	IS2 transposase TnpB	4	COG2801	X	Transposase	Mobilome: prophages, transposons	PROKKA_03682___105837	61	no_uniprot	no_go
group_3039	IS2 transposase TnpB	4	COG2801	X	Transposase	Mobilome: prophages, transposons	PROKKA_03827___105982	61	no_uniprot	no_go
group_3041	IS2 transposase TnpB	4	COG2801	X	Transposase	Mobilome: prophages, transposons	PROKKA_04132___106287	61	no_uniprot	no_go
group_3328	C4-dicarboxylate transport transcriptional regulatory protein DctD	4	cl26036	no_recog	no_recog	no_func	PROKKA_02934	99	A0A100U9J0_SALCE	GO:0000160; GO:0005524; GO:0006351; GO:0006355; GO:0008134; GO:0043565
group_3486	Dimethyl sulfoxide reductase DmsA precursor	4	COG0243	C	Anaerobic	Energy production and conversion	PROKKA_03190___123210	502	A0A2T9MCT2_SALET	GO:0009055; GO:0009389; GO:0030151; GO:0043546; GO:0051539
group_362	Cytochrome c biogenesis ATP-binding export protein CcmA	4	COG4133	O	ABC-type	Posttranslational modification, protein turnover, chaperones	PROKKA_04424___22300	182	A0A2R4D7X5_SALET	GO:0005524; GO:0005886; GO:0015439; GO:0017004; GO:0103115
group_440	hypothetical protein	4	no_cog	no_cat	no_name	no_func	PROKKA_04128___328744	225	A0A2X4QZG6_SALCE
group_4553	Flavin mononucleotide phosphatase YigB	4	COG1011	H	FMN	Coenzyme transport and metabolism	PROKKA_02647___235039	238	M7RK44_SALDU	GO:0016787
group_5019	hypothetical protein	4	no_cog	no_cat	no_name	no_func	PROKKA_03398___195451	246	no_uniprot	no_go
group_5063	hypothetical protein	4	no_cog	no_cat	no_name	no_func	PROKKA_01331___10222	190	A0A1V8P4E8_CITBR
group_5066	hypothetical protein	4	no_cog	no_cat	no_name	no_func	PROKKA_00984___450116	190	A0A1V8P4E8_CITBR
group_5321	Caudovirales tail fibre assembly protein	4	no_cog	no_cat	no_name	no_func	PROKKA_04503___142619	172	A0A1U7FUV7_SALET
group_55	hypothetical protein	4	no_cog	no_cat	no_name	no_func	PROKKA_04357___110847	1764	A0A379P8Y1_SALCE
group_5596	Oligogalacturonate-specific porin KdgM precursor	4	no_cog	no_cat	no_name	no_func	PROKKA_04454___4456	223	A0A1Z3Q9L5_SALET
group_5742	putative 2-keto-3-deoxy-galactonate aldolase YagE	4	COG0329	EM	Dihydrodipicolinate	Amino acid transport and metabolism;Cell wall/membrane/envelope biogenesis	PROKKA_04244___439662	301	A0A100N4W1_SALCE	GO:0005737; GO:0016829
group_5757	hypothetical protein	4	no_cog	no_cat	no_name	no_func	PROKKA_04312___315936	47	no_uniprot	no_go
group_5958	IS2 repressor TnpA	4	COG2963	X	Transposase	Mobilome: prophages, transposons	PROKKA_00931___143701	131	E5YK19_9ENTR	GO:0003677; GO:0004803; GO:0006313
group_6168	hypothetical protein	4	no_cog	no_cat	no_name	no_func	PROKKA_04418___530603	40	no_uniprot	no_go
group_6264	Exoenzyme S synthesis regulatory protein ExsA	4	COG2207	K	AraC-type	Transcription	PROKKA_04491___232342	104	A0A2T9MDR9_SALET	GO:0003700; GO:0006351; GO:0043565
group_6314	type I restriction enzyme EcoKI subunit R	4	COG1061	KL	Superfamily	Transcription;Replication, recombination and repair	PROKKA_03402___363652	542	S5MXA1_SALBN	GO:0003677; GO:0004386; GO:0005524
group_655	Chaperone protein ClpB	4	COG0542	O	ATP-dependent	Posttranslational modification, protein turnover, chaperones	PROKKA_04332___4334	887	G5QV36_SALSE	GO:0005524; GO:0019538
group_6713	Inner membrane protein YecN	4	COG3788	S	Uncharacterized	Function unknown	PROKKA_02911___87397	131	A0A241SEU3_SALCE	GO:0016021
group_6830	RNA polymerase-associated protein RapA	4	COG0553	KL	Superfamily	Transcription;Replication, recombination and repair	PROKKA_03085___118453	968	G5QUE7_SALSE	GO:0003677; GO:0004386; GO:0005524; GO:0006355
group_700	Transposase	4	COG2963	X	Transposase	Mobilome: prophages, transposons	PROKKA_02656___109145	85	no_uniprot	no_go
gylR	Glycerol operon regulatory protein	4	cl27531	no_recog	no_recog	no_func	PROKKA_04446___173741	90	G4C9A8_SALIN	GO:0003677; GO:0006351; GO:0006355
group_7416	Teichoic acids export ATP-binding protein TagH	4	COG1134	GM	ABC-type	Carbohydrate transport and metabolism;Cell wall/membrane/envelope biogenesis	PROKKA_04455___4457	236	A0A0D6H092_SALTM	GO:0005524; GO:0016887
group_8081	putative transcriptional regulatory protein YeeN	4	COG0217	KJ	Transcriptional	Transcription;Translation, ribosomal structure and biogenesis	PROKKA_04459___4461	238	C0Q7F8_SALPC	GO:0003677; GO:0005737; GO:0006355
group_8638	Mrr restriction system protein	4	cl26033	no_recog	no_recog	no_func	PROKKA_02472___29246	172	no_uniprot	no_go
group_8856	hypothetical protein	4	no_cog	no_cat	no_name	no_func	PROKKA_00526___18400	88	A0A2H5GFV0_KLEPN	GO:0016787
group_8955	hypothetical protein	4	no_cog	no_cat	no_name	no_func	PROKKA_04491___13382	121	no_uniprot	no_go
group_8968	hypothetical protein	4	no_cog	no_cat	no_name	no_func	PROKKA_02929___465575	308	A0A2T8ZYX2_SALET
group_9017	hypothetical protein	4	no_cog	no_cat	no_name	no_func	PROKKA_01252___50271	79	no_uniprot	no_go
group_9096	Metallo-beta-lactamase superfamily protein	4	cl25950	no_recog	no_recog	no_func	PROKKA_04621___133780	311	A0A167J493_9ENTR	GO:0046983
group_9112	hypothetical protein	4	no_cog	no_cat	no_name	no_func	PROKKA_04607___142723	110	no_uniprot	no_go
group_9131	hypothetical protein	4	no_cog	no_cat	no_name	no_func	PROKKA_01033___143803	140	A0A344QXQ1_SALET
group_9142	Phospholipase D precursor	4	COG1502	I	Phosphatidylserine/phosphatidylglycerophosphate/cardiolipin	Lipid transport and metabolism	PROKKA_02979___230830	187	J0MK58_9ENTR	GO:0004519
group_9165	Influenza non-structural protein (NS2)	4	no_cog	no_cat	no_name	no_func	PROKKA_04277___382556	103	D7EEU4_9INFA	GO:0006405; GO:0019012; GO:0039675; GO:0042025
group_9209	hypothetical protein	4	no_cog	no_cat	no_name	no_func	PROKKA_03958___480272	134	no_uniprot	no_go
group_969	Outer membrane usher protein FimD precursor	4	COG3188	NW	Outer	Cell motility;Extracellular structures	PROKKA_04209___66535	315	A0A2T8LW53_SALAN	GO:0009297; GO:0015473; GO:0016020
group_977	hypothetical protein	4	no_cog	no_cat	no_name	no_func	PROKKA_02827___314451	125	A0A0F7JAJ3_SALET
group_1018	Anaerobic dimethyl sulfoxide reductase chain B	3	COG0437	C	Fe-S-cluster-containing	Energy production and conversion	PROKKA_04601___476203	122	A0A2S4QCQ8_CITFR
group_10366	hypothetical protein	3	no_cog	no_cat	no_name	no_func	PROKKA_03663___399584	105	A0A0W4T3I3_SALCE
group_10430	Phage minor tail protein U	3	no_cog	no_cat	no_name	no_func	PROKKA_04249___13140	133	A0A271CDA7_SALET
group_10457	hypothetical protein	3	no_cog	no_cat	no_name	no_func	PROKKA_01991___99433	110	A0A0T9Y4P2_SALET
group_10501	hypothetical protein	3	no_cog	no_cat	no_name	no_func	PROKKA_03387___132545	52	no_uniprot	no_go
group_10504	hypothetical protein	3	no_cog	no_cat	no_name	no_func	PROKKA_04454___178224	52	no_uniprot	no_go
group_10526	hypothetical protein	3	no_cog	no_cat	no_name	no_func	PROKKA_00140___26912	197	G5S0S4_SALET	GO:0016021
group_10527	Type IV leader peptidase family protein	3	no_cog	no_cat	no_name	no_func	PROKKA_00142___26914	219	A0A2T9P6Q2_SALTH	GO:0004190; GO:0016021
group_10529	hypothetical protein	3	no_cog	no_cat	no_name	no_func	PROKKA_00158___26930	246	A0A370WCL3_9GAMM
group_10537	NADPH azoreductase	3	COG0431	C	NAD(P)H-dependent	Energy production and conversion	PROKKA_00179___26951	260	A0A0J6MR92_9ENTR	GO:0016491
group_10546	hypothetical protein	3	no_cog	no_cat	no_name	no_func	PROKKA_01876___28650	122	A0A0T9TQ20_YERFR	GO:0016021
group_10570	ParB-like nuclease domain protein	3	no_cog	no_cat	no_name	no_func	PROKKA_03948___79425	293	S0VLN6_ECOLX
group_10571	ParB-like nuclease domain protein	3	COG1475	D	Chromosome	Cell cycle control, cell division, chromosome partitioning	PROKKA_03949___79426	112	A0A0A1AFP0_ECOLX
group_10572	DNA-invertase hin	3	COG1961	L	Site-specific	Replication, recombination and repair	PROKKA_04182___79659	195	A0A1X1DCQ6_9GAMM	GO:0000150; GO:0003677
group_10573	hypothetical protein	3	no_cog	no_cat	no_name	no_func	PROKKA_04188___79665	90	A0A2T3RJT7_9ESCH	GO:0043565
group_10574	ORF6N domain protein	3	cl10713	no_recog	no_recog	no_func	PROKKA_04190___79667	382	A0A2A2C542_ECOLX
group_10587	hypothetical protein	3	COG3539	N	Pilin	Cell motility	PROKKA_04045___83935	194	no_uniprot	no_go
group_10592	hypothetical protein	3	no_cog	no_cat	no_name	no_func	PROKKA_03506___92331	609	A0A1L4YAC9_ECOLX
group_10593	hypothetical protein	3	cl01921	no_recog	no_recog	no_func	PROKKA_03508___92333	79	no_uniprot	no_go
group_10765	hypothetical protein	3	no_cog	no_cat	no_name	no_func	PROKKA_04625___142741	147	A0A2S4RR45_CITAM	GO:0016021
group_10773	hypothetical protein	3	no_cog	no_cat	no_name	no_func	PROKKA_01010___143780	88	A0A2S4RR34_CITAM
group_10774	hypothetical protein	3	no_cog	no_cat	no_name	no_func	PROKKA_01029___143799	179	A0A370V533_9ESCH
group_10778	hypothetical protein	3	no_cog	no_cat	no_name	no_func	PROKKA_00001___151758	107	A0A024GW58_KLEPN
group_10780	hypothetical protein	3	no_cog	no_cat	no_name	no_func	PROKKA_00833___220157	107	A0A024GW58_KLEPN
group_10782	hypothetical protein	3	no_cog	no_cat	no_name	no_func	PROKKA_00227___223749	107	A0A024GW58_KLEPN
group_10785	hypothetical protein	3	no_cog	no_cat	no_name	no_func	PROKKA_04255___227779	107	A0A024GW58_KLEPN
group_10786	hypothetical protein	3	no_cog	no_cat	no_name	no_func	PROKKA_04184___435273	107	A0A024GW58_KLEPN
group_10787	hypothetical protein	3	no_cog	no_cat	no_name	no_func	PROKKA_04280___227804	107	A0A024GW58_KLEPN
group_10790	hypothetical protein	3	no_cog	no_cat	no_name	no_func	PROKKA_03773___434861	107	A0A024GW58_KLEPN
group_10791	hypothetical protein	3	no_cog	no_cat	no_name	no_func	PROKKA_04034___435122	107	A0A024GW58_KLEPN
group_10792	hypothetical protein	3	no_cog	no_cat	no_name	no_func	PROKKA_04076___435164	107	A0A024GW58_KLEPN
group_10793	hypothetical protein	3	no_cog	no_cat	no_name	no_func	PROKKA_04291___435380	107	A0A024GW58_KLEPN
group_10797	hypothetical protein	3	no_cog	no_cat	no_name	no_func	PROKKA_01876___144647	107	A0A024GW58_KLEPN
group_10802	hypothetical protein	3	COG4453	S	Uncharacterized	Function unknown	PROKKA_03678___146449	88	A0A285B9N6_9ENTR	GO:0006355
group_10826	hypothetical protein	3	no_cog	no_cat	no_name	no_func	PROKKA_02929___230780	73	no_uniprot	no_go
group_10827	hypothetical protein	3	no_cog	no_cat	no_name	no_func	PROKKA_02930___230781	139	A0A2N4UZQ7_9ENTR	GO:0008168
group_10828	hypothetical protein	3	no_cog	no_cat	no_name	no_func	PROKKA_02935___230786	105	A0A2N4UZP5_9ENTR	GO:0016021
group_10830	hypothetical protein	3	no_cog	no_cat	no_name	no_func	PROKKA_02947___230798	48	no_uniprot	no_go
group_10831	TraK protein	3	no_cog	no_cat	no_name	no_func	PROKKA_02957___230808	246	A0A344R9E6_SALET
group_10832	hypothetical protein	3	cl00755	no_recog	no_recog	no_func	PROKKA_02959___230810	88	I3W4F4_SALCE	GO:0008270
group_10833	hypothetical protein	3	no_cog	no_cat	no_name	no_func	PROKKA_02969___230820	259	A0A344R9G1_SALET
group_10834	Conjugative relaxosome accessory transposon protein	3	no_cog	no_cat	no_name	no_func	PROKKA_02971___230822	453	A0A344R9G3_SALET
group_10835	hypothetical protein	3	no_cog	no_cat	no_name	no_func	PROKKA_02977___230828	188	A0A2Z3XF61_9ENTR
group_10878	hypothetical protein	3	cl26703	no_recog	no_recog	no_func	PROKKA_03210___305868	1324	A0A379TSG0_SALCE
group_10879	DNA polymerase III PolC-type	3	COG0847	L	DNA	Replication, recombination and repair	PROKKA_03217___305875	204	A0A2T9NWY7_SALTH	GO:0003676; GO:0004527
group_10882	hypothetical protein	3	no_cog	no_cat	no_name	no_func	PROKKA_03238___305896	88	A0A1U7FQC2_SALET
group_10883	hypothetical protein	3	no_cog	no_cat	no_name	no_func	PROKKA_03247___305905	116	A0A1U7FQ16_SALET	GO:0016021
group_10895	hypothetical protein	3	no_cog	no_cat	no_name	no_func	PROKKA_03824___310906	156	B9UDH1_9CAUD
group_10898	hypothetical protein	3	no_cog	no_cat	no_name	no_func	PROKKA_01936___313560	84	no_uniprot	no_go
group_10900	hypothetical protein	3	no_cog	no_cat	no_name	no_func	PROKKA_04304___328920	99	B0RL62_YEREN
group_1092	Sensor histidine kinase RcsC	3	cl26036	no_recog	no_recog	no_func	PROKKA_04324___4326	879	A0A2T8T5W2_SALCE	GO:0000155; GO:0005524; GO:0016021
group_10927	Hemagglutinin	3	no_cog	no_cat	no_name	no_func	PROKKA_04434___426914	531	A0A219P869_9INFA	GO:0016021; GO:0019031; GO:0019062; GO:0019064; GO:0020002; GO:0039654; GO:0046761; GO:0046789; GO:0055036; GO:0075512
group_10962	hypothetical protein	3	no_cog	no_cat	no_name	no_func	PROKKA_04653___476255	82	A0A379TS21_SALDZ
group_10964	Gp37 protein	3	no_cog	no_cat	no_name	no_func	PROKKA_04652___476254	153	A0A379TRU8_SALDZ
group_10966	hypothetical protein	3	no_cog	no_cat	no_name	no_func	PROKKA_04227___448699	92	A0A379TRE2_SALDZ
group_11008	hypothetical protein	3	no_cog	no_cat	no_name	no_func	PROKKA_04747___444433	302	no_uniprot	no_go
group_11009	hypothetical protein	3	no_cog	no_cat	no_name	no_func	PROKKA_04770___444456	104	no_uniprot	no_go
group_11011	hypothetical protein	3	no_cog	no_cat	no_name	no_func	PROKKA_03764___461772	273	A0A198GFA2_9GAMM
group_11023	hypothetical protein	3	no_cog	no_cat	no_name	no_func	PROKKA_04605___499412	143	no_uniprot	no_go
group_1136	hypothetical protein	3	no_cog	no_cat	no_name	no_func	PROKKA_04413___219318	158	V0W6L7_ECOLX	GO:0016021
group_12019	hypothetical protein	3	no_cog	no_cat	no_name	no_func	PROKKA_02323	64	no_uniprot	no_go
group_12349	hypothetical protein	3	no_cog	no_cat	no_name	no_func	PROKKA_00025___8914	91	A0A2T9DXG7_SALET
group_12361	hypothetical protein	3	no_cog	no_cat	no_name	no_func	PROKKA_04404___84294	88	A0A2Z2WR42_SALMO
group_12443	tRNA(fMet)-specific endonuclease VapC	3	COG1487	R	Predicted	General function prediction only	PROKKA_04220___13111	138	A0A241PY22_SALET	GO:0000287; GO:0004540; GO:0090729
group_12466	hypothetical protein	3	COG3539	N	Pilin	Cell motility	PROKKA_04263___13154	198	no_uniprot	no_go
group_12674	putative PPE family protein PPE42	3	no_cog	no_cat	no_name	no_func	PROKKA_00741___23149	194	no_uniprot	no_go
group_12701	hypothetical protein	3	no_cog	no_cat	no_name	no_func	PROKKA_00128___26900	72	no_uniprot	no_go
group_12702	Single-stranded DNA-binding protein	3	COG0629	L	Single-stranded	Replication, recombination and repair	PROKKA_00129___26901	178	A0A370WDE6_9GAMM	GO:0003677
group_12703	Toxin co-regulated pilus biosynthesis protein Q	3	no_cog	no_cat	no_name	no_func	PROKKA_00132___26904	407	A0A2S4QDW0_CITFR
group_12706	Type II secretion system protein E	3	cl28318	no_recog	no_recog	no_func	PROKKA_00138___26910	571	C0Q5B6_SALPC
group_12707	Toxin coregulated pilus biosynthesis protein E	3	cl28336	no_recog	no_recog	no_func	PROKKA_00139___26911	361	A0A2Z2WLD4_SALMO	GO:0016021
group_12709	site-specific tyrosine recombinase XerC	3	COG0582	LX	Integrase	Replication, recombination and repair;Mobilome: prophages, transposons	PROKKA_00146___26918	383	A0A2S4QDW3_CITFR	GO:0003677; GO:0006310; GO:0015074
group_12710	hypothetical protein	3	no_cog	no_cat	no_name	no_func	PROKKA_00148___26920	293	G5QCT1_SALRU
group_12728	putative permease	3	COG0701	S	Uncharacterized	Function unknown	PROKKA_00181___26953	377	A0A2S5U548_ECOLX	GO:0016021
group_12729	hypothetical protein	3	no_cog	no_cat	no_name	no_func	PROKKA_00182___26954	60	no_uniprot	no_go
group_12731	TraU protein	3	no_cog	no_cat	no_name	no_func	PROKKA_00184___26956	325	A0A2S4QDX7_CITFR
group_12732	hypothetical protein	3	no_cog	no_cat	no_name	no_func	PROKKA_00186___26958	130	A0A2S4QDY5_CITFR	GO:0016021
group_12733	hypothetical protein	3	no_cog	no_cat	no_name	no_func	PROKKA_00187___26959	509	A0A2S4QDS3_CITFR	GO:0016021
group_12735	hypothetical protein	3	no_cog	no_cat	no_name	no_func	PROKKA_00192___26964	63	no_uniprot	no_go
group_12737	hypothetical protein	3	no_cog	no_cat	no_name	no_func	PROKKA_00195___26967	103	no_uniprot	no_go
group_12739	hypothetical protein	3	no_cog	no_cat	no_name	no_func	PROKKA_00197___26969	149	A0A2T9P6I9_SALTH
group_12740	hypothetical protein	3	no_cog	no_cat	no_name	no_func	PROKKA_00198___26970	97	A0A1J4R9M6_SALET
group_12741	DNA primase TraC	3	COG0286	V	Type	Defense mechanisms	PROKKA_00200___26972	644	F2Q8X2_SALEE	GO:0003677; GO:0006306; GO:0008170
group_12742	hypothetical protein	3	no_cog	no_cat	no_name	no_func	PROKKA_00201___26973	302	A0A1S1A3C6_SALCE
group_12745	DNA helicase IV	3	COG0210	L	Superfamily	Replication, recombination and repair	PROKKA_00205___26977	497	G5NMG3_SALET	GO:0003677; GO:0004003; GO:0005524
group_12746	Putative helicase	3	no_cog	no_cat	no_name	no_func	PROKKA_00206___26978	528	A0A2Z2WNT6_SALMO
group_12747	Tyrosine recombinase XerC	3	cl28330	no_recog	no_recog	no_func	PROKKA_00207___26979	337	A0A1S1A6A6_SALCE	GO:0003677; GO:0006310; GO:0015074
group_12764	hypothetical protein	3	no_cog	no_cat	no_name	no_func	PROKKA_01874___28648	56	no_uniprot	no_go
group_12765	hypothetical protein	3	no_cog	no_cat	no_name	no_func	PROKKA_01875___28649	69	no_uniprot	no_go
group_12766	hypothetical protein	3	no_cog	no_cat	no_name	no_func	PROKKA_01877___28651	125	A0A0U4A2S0_SERFO
group_12865	hypothetical protein	3	no_cog	no_cat	no_name	no_func	PROKKA_03947___79424	238	T6GBH0_ECOLX
group_12866	hypothetical protein	3	no_cog	no_cat	no_name	no_func	PROKKA_03950___79427	87	A0A136X6U4_ECOLX
group_12867	hypothetical protein	3	no_cog	no_cat	no_name	no_func	PROKKA_03951___79428	64	no_uniprot	no_go
group_12868	hypothetical protein	3	no_cog	no_cat	no_name	no_func	PROKKA_03952___79429	97	no_uniprot	no_go
group_12869	hypothetical protein	3	cl01947	no_recog	no_recog	no_func	PROKKA_03953___79430	189	A0A2H5C0T4_ECOLX
group_12870	hypothetical protein	3	no_cog	no_cat	no_name	no_func	PROKKA_03954___79431	184	A0A2N4VCR0_9ENTR
group_12871	Lysozyme RrrD	3	COG3772	M	Phage-related	Cell wall/membrane/envelope biogenesis	PROKKA_03955___79432	179	A0A2L0TA18_9ENTR	GO:0003796; GO:0009253; GO:0016998; GO:0019835; GO:0042742; GO:0044659
group_12872	hypothetical protein	3	no_cog	no_cat	no_name	no_func	PROKKA_03956___79433	92	A0A377PFR5_HAFAL
group_12873	IncFII RepA protein family protein	3	no_cog	no_cat	no_name	no_func	PROKKA_04183___79660	277	S0W3P2_ECOLX	GO:0006276
group_12874	hypothetical protein	3	no_cog	no_cat	no_name	no_func	PROKKA_04184___79661	98	S0VL84_ECOLX	GO:0016021
group_12875	hypothetical protein	3	COG4683	S	Uncharacterized	Function unknown	PROKKA_04185___79662	116	A0A379SHR1_SALCE
group_12876	Antitoxin HigA	3	cl15354	no_recog	no_recog	no_func	PROKKA_04186___79663	99	A0A379SDW2_SALCE
group_12877	hypothetical protein	3	no_cog	no_cat	no_name	no_func	PROKKA_04187___79664	126	T6GBJ8_ECOLX
group_12878	hypothetical protein	3	no_cog	no_cat	no_name	no_func	PROKKA_04191___79668	63	no_uniprot	no_go
group_12879	hypothetical protein	3	no_cog	no_cat	no_name	no_func	PROKKA_04192___79669	82	H4UU04_ECOLX
group_12880	CobQ/CobB/MinD/ParA nucleotide binding domain protein	3	COG0489	D	Chromosome	Cell cycle control, cell division, chromosome partitioning	PROKKA_04193___79670	216	A0A2T3RJ09_9ESCH
group_12881	hypothetical protein	3	no_cog	no_cat	no_name	no_func	PROKKA_04194___79671	126	A0A367DAU2_ECOLX
group_12882	Helix-turn-helix	3	cl28411	no_recog	no_recog	no_func	PROKKA_04195___79672	219	A0A369DRR3_ECOLX
group_12883	hypothetical protein	3	no_cog	no_cat	no_name	no_func	PROKKA_04196___79673	164	H4UU06_ECOLX
group_12884	hypothetical protein	3	no_cog	no_cat	no_name	no_func	PROKKA_04197___79674	156	A0A369DYK1_ECOLX
group_12885	hypothetical protein	3	no_cog	no_cat	no_name	no_func	PROKKA_04198___79675	78	no_uniprot	no_go
group_12886	hypothetical protein	3	no_cog	no_cat	no_name	no_func	PROKKA_04199___79676	134	I2XEZ2_ECOLX
group_12887	hypothetical protein	3	no_cog	no_cat	no_name	no_func	PROKKA_04200___79677	110	T6GZD8_ECOLX
group_12888	hypothetical protein	3	no_cog	no_cat	no_name	no_func	PROKKA_04201___79678	125	A0A1X3LEL5_ECOLX
group_12889	hypothetical protein	3	no_cog	no_cat	no_name	no_func	PROKKA_04202___79679	147	no_uniprot	no_go
group_12890	hypothetical protein	3	no_cog	no_cat	no_name	no_func	PROKKA_04203___79680	357	T6GBI4_ECOLX
group_12891	hypothetical protein	3	no_cog	no_cat	no_name	no_func	PROKKA_04204___79681	93	T6GLA2_ECOLX
group_12892	hypothetical protein	3	no_cog	no_cat	no_name	no_func	PROKKA_04205___79682	67	no_uniprot	no_go
group_12893	hypothetical protein	3	no_cog	no_cat	no_name	no_func	PROKKA_04207___79684	73	no_uniprot	no_go
group_12894	hypothetical protein	3	no_cog	no_cat	no_name	no_func	PROKKA_04211___79688	71	no_uniprot	no_go
group_12896	Phage-related baseplate assembly protein	3	cl17812	no_recog	no_recog	no_func	PROKKA_00338___80228	205	A0A2C9NUN7_SALET
group_12959	Phage Head-Tail Attachment	3	no_cog	no_cat	no_name	no_func	PROKKA_04034___83924	118	A0A0T9X2M4_SALET	GO:0019068
group_12964	hypothetical protein	3	no_cog	no_cat	no_name	no_func	PROKKA_04410___84300	210	M1F3E2_9CAUD
group_12970	hypothetical protein	3	no_cog	no_cat	no_name	no_func	PROKKA_03507___92332	297	A0A2X3D8J3_KLEPN
group_12971	Arc-like DNA binding domain protein	3	no_cog	no_cat	no_name	no_func	PROKKA_03509___92334	50	no_uniprot	no_go
group_12972	hypothetical protein	3	no_cog	no_cat	no_name	no_func	PROKKA_03510___92335	48	no_uniprot	no_go
group_12973	hypothetical protein	3	COG3561	X	Phage	Mobilome: prophages, transposons	PROKKA_03511___92336	300	A0A2Y0MII3_ECOLX
group_12974	Salmonella phage P22 tailspike	3	no_cog	no_cat	no_name	no_func	PROKKA_03512___92337	654	A0A2Z5HLS3_9CAUD
group_130	hypothetical protein	3	no_cog	no_cat	no_name	no_func	PROKKA_04028___196081	59	no_uniprot	no_go
group_1301	DNA helicase IV	3	COG0210	L	Superfamily	Replication, recombination and repair	PROKKA_04314___4316	499	A0A241S9I9_SALCE	GO:0003677; GO:0004003; GO:0005524
group_13099	hypothetical protein	3	no_cog	no_cat	no_name	no_func	PROKKA_00429___106917	134	A0A2S4RT46_CITAM
group_131	hypothetical protein	3	no_cog	no_cat	no_name	no_func	PROKKA_00204___192256	51	no_uniprot	no_go
group_13111	hypothetical protein	3	no_cog	no_cat	no_name	no_func	PROKKA_00513___107001	279	A0A2X2S5K2_CITFR	GO:0016021
group_13124	Phage-related minor tail protein	3	cl26558	no_recog	no_recog	no_func	PROKKA_03105___109594	675	A0A0Q3DEZ2_ECOLX	GO:0016021
dmsC_5	Anaerobic dimethyl sulfoxide reductase chain C	3	COG3302	C	DMSO	Energy production and conversion	PROKKA_03458___109947	262	A0A100V4P9_SALCE	GO:0016021; GO:0019645
group_13126	hypothetical protein	3	no_cog	no_cat	no_name	no_func	PROKKA_03806___110295	95	A0A2T8T0T8_SALCE	GO:0007155; GO:0009289
group_13127	hypothetical protein	3	no_cog	no_cat	no_name	no_func	PROKKA_03881___110370	103	A0A379VGA9_SALET
group_13133	hypothetical protein	3	no_cog	no_cat	no_name	no_func	PROKKA_04038___110527	77	no_uniprot	no_go
group_13134	hypothetical protein	3	no_cog	no_cat	no_name	no_func	PROKKA_04039___110528	121	A0A2X4QWF5_SALCE
group_13135	Phage antitermination protein Q	3	no_cog	no_cat	no_name	no_func	PROKKA_04062___110551	118	A0A0K4WQH6_ECOLX	GO:0003677; GO:0060567
group_13136	hypothetical protein	3	no_cog	no_cat	no_name	no_func	PROKKA_04065___110554	67	no_uniprot	no_go
group_13137	Modification methylase RsrI	3	COG0863	L	DNA	Replication, recombination and repair	PROKKA_04066___110555	350	A0A381G8K9_CITAM	GO:0009007
group_13172	hypothetical protein	3	no_cog	no_cat	no_name	no_func	PROKKA_03937___119305	121	no_uniprot	no_go
group_13180	Baseplate J-like protein	3	COG3948	X	Phage-related	Mobilome: prophages, transposons	PROKKA_00037___120055	302	A0A212IGQ2_9ENTR
group_13182	hypothetical protein	3	no_cog	no_cat	no_name	no_func	PROKKA_00055___120073	62	no_uniprot	no_go
group_13183	hypothetical protein	3	no_cog	no_cat	no_name	no_func	PROKKA_00056___120074	75	no_uniprot	no_go
group_13207	hypothetical protein	3	no_cog	no_cat	no_name	no_func	PROKKA_03431___132589	75	no_uniprot	no_go
group_13208	hypothetical protein	3	no_cog	no_cat	no_name	no_func	PROKKA_03432___132590	57	no_uniprot	no_go
group_13209	hypothetical protein	3	no_cog	no_cat	no_name	no_func	PROKKA_03433___132591	91	A0A372CWQ3_KLEPN
group_13211	Phage tail fibre repeat protein	3	no_cog	no_cat	no_name	no_func	PROKKA_03442___132600	69	no_uniprot	no_go
group_13232	hypothetical protein	3	COG2963	X	Transposase	Mobilome: prophages, transposons	PROKKA_04492___133651	169	A0A285B9S5_9ENTR	GO:0043565
group_13233	hypothetical protein	3	no_cog	no_cat	no_name	no_func	PROKKA_04493___133652	43	no_uniprot	no_go
group_13237	hypothetical protein	3	no_cog	no_cat	no_name	no_func	PROKKA_04507___133666	70	no_uniprot	no_go
group_13238	hypothetical protein	3	no_cog	no_cat	no_name	no_func	PROKKA_04508___133667	85	no_uniprot	no_go
group_13270	hypothetical protein	3	COG3617	X	Prophage	Mobilome: prophages, transposons	PROKKA_02713___140829	260	A0A0F0X9L9_9ENTR
group_13274	hypothetical protein	3	no_cog	no_cat	no_name	no_func	PROKKA_02719___140835	68	no_uniprot	no_go
group_13279	hypothetical protein	3	no_cog	no_cat	no_name	no_func	PROKKA_02725___140841	82	A0A2T9NWY3_SALTH
group_13280	hypothetical protein	3	no_cog	no_cat	no_name	no_func	PROKKA_02726___140842	76	no_uniprot	no_go
group_13281	hypothetical protein	3	no_cog	no_cat	no_name	no_func	PROKKA_02727___140843	62	no_uniprot	no_go
group_13283	hypothetical protein	3	no_cog	no_cat	no_name	no_func	PROKKA_02729___140845	192	no_uniprot	no_go
group_13297	hypothetical protein	3	no_cog	no_cat	no_name	no_func	PROKKA_02747___140863	115	A0A2T9NX17_SALTH	GO:0016021
group_13299	Phage capsid family protein	3	no_cog	no_cat	no_name	no_func	PROKKA_02749___140865	428	A0A0P8H8C9_CITFR
group_13300	hypothetical protein	3	no_cog	no_cat	no_name	no_func	PROKKA_02750___140866	125	A0A1V4NZW0_9ENTR
group_13302	hypothetical protein	3	no_cog	no_cat	no_name	no_func	PROKKA_02753___140869	129	A0A117HXI2_SALCE
group_13303	hypothetical protein	3	no_cog	no_cat	no_name	no_func	PROKKA_02756___140872	120	A0A0D7LW40_CITFR
group_13304	Phage-related minor tail protein	3	COG5281	X	Phage-related	Mobilome: prophages, transposons	PROKKA_02757___140873	1100	A0A0D7LTZ2_CITFR
group_13306	Bacteriophage lambda tail assembly protein I	3	COG4723	X	Phage-related	Mobilome: prophages, transposons	PROKKA_02761___140877	180	A0A1V4NZ16_9ENTR	GO:0016021
group_13307	hypothetical protein	3	no_cog	no_cat	no_name	no_func	PROKKA_02765___140881	100	A0A0V2D4Y5_SALCE
group_13355	hypothetical protein	3	no_cog	no_cat	no_name	no_func	PROKKA_04412___142528	73	no_uniprot	no_go
group_13356	hypothetical protein	3	no_cog	no_cat	no_name	no_func	PROKKA_04413___142529	139	A0A379YLT9_SALCE
group_13357	hypothetical protein	3	cl26534	no_recog	no_recog	no_func	PROKKA_04442___142558	341	A0A315FUI1_SALET	GO:0005623; GO:0016021; GO:0045454
group_13360	Relaxase/Mobilisation nuclease domain protein	3	no_cog	no_cat	no_name	no_func	PROKKA_04486___142602	651	A0A2T9DXZ0_SALET
group_13361	Ribbon-helix-helix protein, copG family	3	no_cog	no_cat	no_name	no_func	PROKKA_04487___142603	101	A0A2T6WXX6_SALET	GO:0006355
group_13365	hypothetical protein	3	cl26341	no_recog	no_recog	no_func	PROKKA_04502___142618	349	A0A379TPA5_SALCE
group_13406	hypothetical protein	3	no_cog	no_cat	no_name	no_func	PROKKA_00935___143705	136	A0A2S4Q766_CITFR
group_13408	hypothetical protein	3	no_cog	no_cat	no_name	no_func	PROKKA_00951___143721	77	no_uniprot	no_go
group_13409	hypothetical protein	3	no_cog	no_cat	no_name	no_func	PROKKA_00952___143722	164	no_uniprot	no_go
group_13410	hypothetical protein	3	no_cog	no_cat	no_name	no_func	PROKKA_00957___143727	128	A0A263VM91_ENTCL	GO:0016021
group_13416	hypothetical protein	3	no_cog	no_cat	no_name	no_func	PROKKA_01004___143774	399	A0A090U417_9ENTR	GO:0016021
torC_1	Cytochrome c-type protein TorC	3	cl23752	no_recog	no_recog	no_func	PROKKA_01034___143804	198	A0A344QXQ2_SALET
group_13425	Dienelactone hydrolase family protein	3	cl21494	no_recog	no_recog	no_func	PROKKA_01035___143805	111	A0A315FVN8_SALET	GO:0016787
mcp4	Methyl-accepting chemotaxis protein 4	3	COG0840	NT	Methyl-accepting	Cell motility;Signal transduction mechanisms	PROKKA_01036___143806	356	A0A2S4S4D7_CITAM	GO:0004888; GO:0006935; GO:0007165; GO:0016020
group_13427	hypothetical protein	3	cl01786	no_recog	no_recog	no_func	PROKKA_01037___143807	202	A0A090U481_9ENTR
group_13539	hypothetical protein	3	no_cog	no_cat	no_name	no_func	PROKKA_03676___163961	109	A0A344QYY2_SALET
group_13540	hypothetical protein	3	no_cog	no_cat	no_name	no_func	PROKKA_04438___164724	166	A0A332L1L9_KLEPN	GO:0016021
group_13545	hypothetical protein	3	no_cog	no_cat	no_name	no_func	PROKKA_00040___169333	40	no_uniprot	no_go
group_13546	hypothetical protein	3	no_cog	no_cat	no_name	no_func	PROKKA_00198___169491	492	A0A315HPN7_SALET	GO:0016021
group_13590	hypothetical protein	3	no_cog	no_cat	no_name	no_func	PROKKA_04322___227846	53	no_uniprot	no_go
group_13594	Chromosome partitioning protein ParA	3	COG1192	N	Cellulose	Cell motility	PROKKA_02925___230776	206	A0A267RFZ8_9ENTR
group_13595	ParG	3	no_cog	no_cat	no_name	no_func	PROKKA_02926___230777	76	no_uniprot	no_go
group_13596	hypothetical protein	3	no_cog	no_cat	no_name	no_func	PROKKA_02927___230778	66	no_uniprot	no_go
group_13597	hypothetical protein	3	no_cog	no_cat	no_name	no_func	PROKKA_02931___230782	259	A0A0J2D2Y4_ECOLX
group_13598	Antirestriction protein (ArdA)	3	cl01953	no_recog	no_recog	no_func	PROKKA_02932___230783	168	A0A344R9C4_SALET
group_13617	Pilin precursor	3	no_cog	no_cat	no_name	no_func	PROKKA_02954___230805	119	A0A2U4EHL2_KLEOX	GO:0000746; GO:0005576; GO:0016021
group_13618	TraL protein	3	no_cog	no_cat	no_name	no_func	PROKKA_02955___230806	101	A0A344R9E4_SALET
group_1362	hypothetical protein	3	no_cog	no_cat	no_name	no_func	PROKKA_04061___110550	96	A0A2V3NMJ3_SALET
group_13620	Bacterial conjugation TrbI-like protein	3	no_cog	no_cat	no_name	no_func	PROKKA_02958___230809	453	A0A2U4EDS8_KLEOX
group_13623	F pilus assembly Type-IV secretion system for plasmid transfer	3	COG3451	U	Type	Intracellular trafficking, secretion, and vesicular transport	PROKKA_02962___230813	863	A0A344R9F1_SALET
group_13636	Replication regulatory protein RepB	3	no_cog	no_cat	no_name	no_func	PROKKA_02980___230831	78	no_uniprot	no_go
proQ_1	ProP effector	3	cl15270	no_recog	no_recog	no_func	PROKKA_02983___230834	178	A0A2T8X2G8_SALET	GO:0005737; GO:0010608; GO:0033592; GO:0034057
group_13639	hypothetical protein	3	no_cog	no_cat	no_name	no_func	PROKKA_02984___230835	454	A0A2T8X2G7_SALET
group_13640	hypothetical protein	3	no_cog	no_cat	no_name	no_func	PROKKA_02985___230836	70	no_uniprot	no_go
group_13641	hypothetical protein	3	no_cog	no_cat	no_name	no_func	PROKKA_02986___230837	114	A0A315FVQ2_SALET
group_13650	hypothetical protein	3	no_cog	no_cat	no_name	no_func	PROKKA_02397___239049	92	A0A344S5E1_SALCE
group_13760	hypothetical protein	3	no_cog	no_cat	no_name	no_func	PROKKA_02709___243795	100	A0A0V2D4Y5_SALCE
group_13761	Bacteriophage lambda tail assembly protein I	3	COG4723	X	Phage-related	Mobilome: prophages, transposons	PROKKA_02713___243799	180	A0A2S4Q846_CITFR	GO:0016021
group_13762	Phage-related minor tail protein	3	COG5281	X	Phage-related	Mobilome: prophages, transposons	PROKKA_02717___243803	1103	A0A2N4VC84_9ENTR
group_13763	hypothetical protein	3	no_cog	no_cat	no_name	no_func	PROKKA_02718___243804	120	A0A0D7LW40_CITFR
group_13764	hypothetical protein	3	no_cog	no_cat	no_name	no_func	PROKKA_02721___243807	129	R8WWT9_9ENTR
group_13765	hypothetical protein	3	no_cog	no_cat	no_name	no_func	PROKKA_02724___243810	124	R8X228_9ENTR
group_13766	hypothetical protein	3	no_cog	no_cat	no_name	no_func	PROKKA_02727___243813	115	A0A2T9NX17_SALTH	GO:0016021
group_13767	hypothetical protein	3	no_cog	no_cat	no_name	no_func	PROKKA_02745___243831	271	no_uniprot	no_go
group_13768	hypothetical protein	3	no_cog	no_cat	no_name	no_func	PROKKA_02752___243838	95	A0A2S5CAV8_9ENTR
group_13769	hypothetical protein	3	cl10591	no_recog	no_recog	no_func	PROKKA_02758___243844	257	A0A367NI53_KLEPN
group_13819	DNA N-6-adenine-methyltransferase (Dam)	3	no_cog	no_cat	no_name	no_func	PROKKA_03643___253394	175	A0A028DVJ5_ECOLX	GO:0003677; GO:0009007
group_13820	hypothetical protein	3	no_cog	no_cat	no_name	no_func	PROKKA_03946___257981	128	A0A336QWN6_CITFR
group_13943	Tyrosine recombinase XerD	3	cl28330	no_recog	no_recog	no_func	PROKKA_00952___285765	326	G5QAY5_SALMO	GO:0003677; GO:0006310; GO:0015074
group_13974	Coupling protein TraD	3	COG3505	U	Type	Intracellular trafficking, secretion, and vesicular transport	PROKKA_02975___230826	744	A0A2S4SJE6_9ENTR	GO:0000746; GO:0016021
group_14031	Helix-turn-helix domain protein	3	cl28411	no_recog	no_recog	no_func	PROKKA_03211___305869	213	A0A379TQS6_SALCE
group_14032	hypothetical protein	3	no_cog	no_cat	no_name	no_func	PROKKA_03212___305870	200	A0A1U7FLE3_SALET
group_14033	Phage antitermination protein Q	3	no_cog	no_cat	no_name	no_func	PROKKA_03213___305871	221	A0A1U7FLC0_SALET
group_14034	hypothetical protein	3	no_cog	no_cat	no_name	no_func	PROKKA_03214___305872	101	A0A2T9NX41_SALTH
group_14035	recombination associated protein	3	cl01122	no_recog	no_recog	no_func	PROKKA_03215___305873	312	A0A379TQ27_SALCE
group_14037	hypothetical protein	3	no_cog	no_cat	no_name	no_func	PROKKA_03218___305876	82	A0A2T9NWY3_SALTH
group_14039	DNA N-6-adenine-methyltransferase (Dam)	3	no_cog	no_cat	no_name	no_func	PROKKA_03226___305884	207	A0A379TPB8_SALCE	GO:0008168
group_14041	hypothetical protein	3	no_cog	no_cat	no_name	no_func	PROKKA_03228___305886	82	A0A1U7FTS9_SALET
group_14042	Antitoxin HigA	3	cl26170	no_recog	no_recog	no_func	PROKKA_03229___305887	93	A0A379TQT5_SALCE
group_14043	hypothetical protein	3	cl21503	no_recog	no_recog	no_func	PROKKA_03230___305888	103	A0A379TPK5_SALCE
group_14044	hypothetical protein	3	no_cog	no_cat	no_name	no_func	PROKKA_03231___305889	73	no_uniprot	no_go
group_14045	hypothetical protein	3	no_cog	no_cat	no_name	no_func	PROKKA_03232___305890	77	no_uniprot	no_go
group_14046	DNA adenine methyltransferase YhdJ	3	COG0863	L	DNA	Replication, recombination and repair	PROKKA_03233___305891	353	A0A379TPU0_SALCE	GO:0009007
group_14047	hypothetical protein	3	no_cog	no_cat	no_name	no_func	PROKKA_03234___305892	102	A0A2T9NWZ2_SALTH	GO:0016021
group_14048	hypothetical protein	3	no_cog	no_cat	no_name	no_func	PROKKA_03235___305893	163	A0A379TQG8_SALCE
group_14049	hypothetical protein	3	no_cog	no_cat	no_name	no_func	PROKKA_03236___305894	154	A0A2T9NX06_SALTH	GO:0016021
group_14050	hypothetical protein	3	no_cog	no_cat	no_name	no_func	PROKKA_03237___305895	64	no_uniprot	no_go
group_14051	Nucleoside 2-deoxyribosyltransferase	3	no_cog	no_cat	no_name	no_func	PROKKA_03239___305897	102	A0A379TQU4_SALCE	GO:0016740
group_14056	Phage terminase, small subunit	3	cl01525	no_recog	no_recog	no_func	PROKKA_03244___305902	144	A0A379TQI0_SALCE
group_14057	Phage Terminase	3	COG4626	X	Phage	Mobilome: prophages, transposons	PROKKA_03245___305903	569	A0A379TPD8_SALCE
group_14058	Phage portal protein	3	COG4695	X	Phage	Mobilome: prophages, transposons	PROKKA_03246___305904	419	A0A379TPD9_SALCE
group_14059	Putative signal peptide peptidase SppA	3	COG0616	O	Periplasmic	Posttranslational modification, protein turnover, chaperones	PROKKA_03248___305906	305	A0A379TQV7_SALCE	GO:0016787
group_14070	Sporulation initiation inhibitor protein Soj	3	COG1192	N	Cellulose	Cell motility	PROKKA_04302___306961	389	A0A2T9NWM7_SALTH
group_14111	hypothetical protein	3	no_cog	no_cat	no_name	no_func	PROKKA_03825___310907	103	C6ZR45_9CAUD	GO:0016021
group_14122	hypothetical protein	3	no_cog	no_cat	no_name	no_func	PROKKA_01937___313561	83	A0A0T9X4E3_SALET
group_14225	hypothetical protein	3	no_cog	no_cat	no_name	no_func	PROKKA_04371___395893	169	A0A0T9XI46_SALET
group_14514	hypothetical protein	3	no_cog	no_cat	no_name	no_func	PROKKA_04632___449104	184	A0A379TRT9_SALDZ
group_14535	hypothetical protein	3	no_cog	no_cat	no_name	no_func	PROKKA_04601___453733	98	A0A379TSG3_SALDZ
group_14555	Influenza virus nucleoprotein	3	no_cog	no_cat	no_name	no_func	PROKKA_04595___467241	498	A0A165ESD7_9INFA	GO:0003723; GO:0005198; GO:0019013; GO:0019029; GO:0042025; GO:0046718; GO:0075732
group_14580	hypothetical protein	3	no_cog	no_cat	no_name	no_func	PROKKA_04699___476301	76	no_uniprot	no_go
group_14581	hypothetical protein	3	no_cog	no_cat	no_name	no_func	PROKKA_04700___476302	65	no_uniprot	no_go
group_14633	hypothetical protein	3	no_cog	no_cat	no_name	no_func	PROKKA_04089___494277	76	no_uniprot	no_go
group_14666	hypothetical protein	3	no_cog	no_cat	no_name	no_func	PROKKA_03819___507891	204	no_uniprot	no_go
group_14711	hypothetical protein	3	no_cog	no_cat	no_name	no_func	PROKKA_01493___532101	211	no_uniprot	no_go
group_14712	hypothetical protein	3	no_cog	no_cat	no_name	no_func	PROKKA_01494___532102	89	A0A0T9WCB0_SALET
group_14809	hypothetical protein	3	no_cog	no_cat	no_name	no_func	PROKKA_03147___547155	64	no_uniprot	no_go
group_14810	hypothetical protein	3	no_cog	no_cat	no_name	no_func	PROKKA_03148___547156	84	A0A378GK18_9ENTR
group_14821	transcriptional repressor DicA	3	COG1396	K	Transcriptional	Transcription	PROKKA_04473___548482	139	A0A2T3X774_9ENTR	GO:0043565
group_14917	hypothetical protein	3	no_cog	no_cat	no_name	no_func	PROKKA_01123___567718	80	A0A1W9F500_9GAMM
group_1584	Methyl-accepting chemotaxis protein III	3	COG0840	NT	Methyl-accepting	Cell motility;Signal transduction mechanisms	PROKKA_04387___4389	521	A0A2T8TF18_SALCE	GO:0004888; GO:0006935; GO:0007165; GO:0016021
group_1643	Influenza RNA-dependent RNA polymerase subunit PB2	3	no_cog	no_cat	no_name	no_func	PROKKA_04452___391498	316	A0A2H4LIL3_9INFA	GO:0003723; GO:0003968; GO:0006351; GO:0006370; GO:0019012; GO:0039523; GO:0039694; GO:0042025; GO:0075526
group_1726	Prophage CP4-57 integrase	3	COG0582	LX	Integrase	Replication, recombination and repair;Mobilome: prophages, transposons	PROKKA_02946___407818	187	A0A383Q017_9ENTR
group_1756	Ascorbate-specific permease IIC component UlaA	3	COG3037	G	Ascorbate-specific	Carbohydrate transport and metabolism	PROKKA_04540___205644	441	A0A0H2WQ23_SALPA	GO:0009401; GO:0016021
group_1845	hypothetical protein	3	COG3157	U	Type	Intracellular trafficking, secretion, and vesicular transport	PROKKA_04216___534825	161	A0A2T8T315_SALCE
group_1862	Phenolic acid decarboxylase subunit C	3	COG0043	H	3-polyprenyl-4-hydroxybenzoate	Coenzyme transport and metabolism	PROKKA_00395___115761	475	A0A2T8T4U1_SALCE	GO:0009636; GO:0016831; GO:0019439; GO:0046872
group_1993	Prophage tail length tape measure protein	3	COG5281	X	Phage-related	Mobilome: prophages, transposons	PROKKA_04027___83917	1030	A0A379NLQ2_SALET
group_21000	Transposase	3	COG2963	X	Transposase	Mobilome: prophages, transposons	PROKKA_00001___512836	92	A0A218N4L1_PROMI	GO:0003677; GO:0004803; GO:0006313
group_2121	hypothetical protein	3	no_cog	no_cat	no_name	no_func	PROKKA_04160___236552	49	no_uniprot	no_go
group_2476	hypothetical protein	3	no_cog	no_cat	no_name	no_func	PROKKA_00985___450117	125	A0A379QQV4_SALCE
group_2652	Phosphoenolpyruvate synthase	3	COG0574	G	Phosphoenolpyruvate	Carbohydrate transport and metabolism	PROKKA_03474___315098	792	A0A385VZU3_SALET
rrrD_5	Lysozyme RrrD	3	COG3772	M	Phage-related	Cell wall/membrane/envelope biogenesis	PROKKA_04751___481065	179	A0A3A3NRG6_SALET
group_292	hypothetical protein	3	no_cog	no_cat	no_name	no_func	PROKKA_03860___168671	116	A0A1Z3Q0N4_SALET
group_3007	IS2 transposase TnpB	3	COG2801	X	Transposase	Mobilome: prophages, transposons	PROKKA_04002___575177	293	A0A143HWB6_ENTAS	GO:0003676; GO:0015074
group_3014	IS2 transposase TnpB	3	COG2801	X	Transposase	Mobilome: prophages, transposons	PROKKA_02875___1886307	196	A0A0E3MS35_ECOLX	GO:0003676; GO:0015074
group_3023	IS2 transposase TnpB	3	COG2801	X	Transposase	Mobilome: prophages, transposons	PROKKA_01825___103980	61	no_uniprot	no_go
[truncated: 591 more rows]

## Sheet: Typhoids_ONLY
GENE_NAME	DESCRIPTION	POSITIVE_STRAINS	COG_ID	COG_CATEGORY	COG_CATEGORY_NAME	COG_FUNCTION_DESCRIPTION	PROKKA_PROTEIN_ID	LENGTH	UNIPROT_BEST_MATCH	GO_TERMS
aidA-I_1	AIDA-I autotransporter precursor	47	cl22877	no_recog	no_recog	no_func	PROKKA_00353___1635539	1362	A0A2T9QCT5_SALET	GO:0019867
group_11739	hypothetical protein	47	no_cog	no_cat	no_name	no_func	PROKKA_02896___1638083	372	Q8Z450_SALTI	GO:0016021
group_19760	hypothetical protein	47	no_cog	no_cat	no_name	no_func	PROKKA_01135___1636321	42	no_uniprot	no_go
group_19769	hypothetical protein	47	no_cog	no_cat	no_name	no_func	PROKKA_01623___1636809	141	Q8Z7B8_SALTI	GO:0009405
group_19795	hypothetical protein	47	no_cog	no_cat	no_name	no_func	PROKKA_02877___1638064	57	no_uniprot	no_go
group_19796	Type-1 fimbrial protein, A chain precursor	47	COG3539	N	Pilin	Cell motility	PROKKA_02895___1638082	163	Q8Z451_SALTI	GO:0007155; GO:0009289
group_19800	Putative prophage CPS-53 integrase	47	no_cog	no_cat	no_name	no_func	PROKKA_03068___1638255	94	A0A2T9HJ89_SALCE
group_19801	hypothetical protein	47	no_cog	no_cat	no_name	no_func	PROKKA_03069___1638256	57	no_uniprot	no_go
group_19802	DNase/tRNase domain of colicin-like bacteriocin	47	cl25370	no_recog	no_recog	no_func	PROKKA_03070___1638257	105	A0A385W4F5_SALET
imm_1	Colicin-E7 immunity protein	47	no_cog	no_cat	no_name	no_func	PROKKA_03071___1638258	88	A0A0H2WSW7_SALPA	GO:0015643; GO:0030153
imm_2	Colicin-E7 immunity protein	47	no_cog	no_cat	no_name	no_func	PROKKA_03072___1638259	92	G4C1T4_SALIN	GO:0015643; GO:0030153
group_19805	hypothetical protein	47	no_cog	no_cat	no_name	no_func	PROKKA_03073___1638260	167	Q8Z3T2_SALTI
group_19807	hypothetical protein	47	no_cog	no_cat	no_name	no_func	PROKKA_03075___1638262	216	A0A2X5B1S5_SALET
vapC_2	tRNA(fMet)-specific endonuclease VapC	47	COG1487	R	Predicted	General function prediction only	PROKKA_03634___1638821	124	A0A2T9Q5B5_SALET	GO:0000287; GO:0004540; GO:0090729
group_19817	Ribbon-helix-helix protein, copG family	47	cl22964	no_recog	no_recog	no_func	PROKKA_03635___1638822	80	A0A379WHG5_SALET	GO:0003677
group_19819	hypothetical protein	47	no_cog	no_cat	no_name	no_func	PROKKA_03822___1639009	110	no_uniprot	no_go
group_19820	hypothetical protein	47	no_cog	no_cat	no_name	no_func	PROKKA_03823___1639010	189	A0A379VIQ4_SALET
group_19821	hypothetical protein	47	no_cog	no_cat	no_name	no_func	PROKKA_03824___1639011	198	Q8Z2I7_SALTI
group_19857	hypothetical protein	47	no_cog	no_cat	no_name	no_func	PROKKA_04612___1639799	1099	Q8Z0Z1_SALTI
group_19858	hypothetical protein	47	no_cog	no_cat	no_name	no_func	PROKKA_04613___1639800	64	no_uniprot	no_go
group_6260	hypothetical protein	47	COG3943	S	Uncharacterized	Function unknown	PROKKA_03821___1639008	342	G4C871_SALIN
group_7884	Type-1 restriction enzyme EcoKI specificity protein	47	COG0732	V	Restriction	Defense mechanisms	PROKKA_04641___1639828	462	A0A0H2WVP4_SALPA	GO:0003677; GO:0006304
group_9619	hypothetical protein	47	cl15257	no_recog	no_recog	no_func	PROKKA_00358___1635544	229	Q8Z4Q5_SALTI
group_11738	hypothetical protein	46	no_cog	no_cat	no_name	no_func	PROKKA_02840___1638026	48	no_uniprot	no_go
group_19743	E3 ubiquitin-protein ligase SopA	46	COG1357	S	Uncharacterized	Function unknown	PROKKA_00818___1636004	183	no_uniprot	no_go
group_19806	hypothetical protein	46	no_cog	no_cat	no_name	no_func	PROKKA_03074___1638261	174	Q8Z3T0_SALTI	GO:0016021
group_3628	Putative prophage CPS-53 integrase	45	no_cog	no_cat	no_name	no_func	PROKKA_04596___1639783	52	no_uniprot	no_go
group_11747	hypothetical protein	44	no_cog	no_cat	no_name	no_func	PROKKA_02491___1642387	157	A0A0H2WRW0_SALPA
group_11748	Mannosyl-glycoprotein endo-beta-N-acetylglucosaminidase	44	cl27489	no_recog	no_recog	no_func	PROKKA_02492___1642388	70	no_uniprot	no_go
group_19834	Phage portal protein	43	cl19194	no_recog	no_recog	no_func	PROKKA_04392___1639579	347	Q8Z1E6_SALTI
group_19835	hypothetical protein	43	no_cog	no_cat	no_name	no_func	PROKKA_04393___1639580	231	A0A0H2WRQ3_SALPA
group_19836	hypothetical protein	43	no_cog	no_cat	no_name	no_func	PROKKA_04394___1639581	354	Q8Z1E4_SALTI
group_19833	Phage-related minor tail protein	42	cl26558	no_recog	no_recog	no_func	PROKKA_04369___1639556	926	A0A0H2WRN3_SALPA	GO:0016021
group_1618	hypothetical protein	41	no_cog	no_cat	no_name	no_func	PROKKA_03817___1639004	227	A0A379UXX5_SALET
doc	Toxin Doc	41	COG3654	X	Prophage	Mobilome: prophages, transposons	PROKKA_01932___1637118	165	Q8Z7X1_SALTI	GO:0016301
group_19779	hypothetical protein	41	no_cog	no_cat	no_name	no_func	PROKKA_01933___1637119	59	no_uniprot	no_go
group_19831	hypothetical protein	41	no_cog	no_cat	no_name	no_func	PROKKA_04365___1639552	125	A0A0H2WS69_SALPA
group_19832	DNA-binding transcriptional regulator	41	no_cog	no_cat	no_name	no_func	PROKKA_04366___1639553	79	no_uniprot	no_go
group_11681	Phage P2 GpU	40	COG3499	X	Phage	Mobilome: prophages, transposons	PROKKA_02699___1637885	161	Q8XF01_SALTI
group_11733	hypothetical protein	40	no_cog	no_cat	no_name	no_func	PROKKA_01040___1636226	77	no_uniprot	no_go
group_11737	hypothetical protein	40	no_cog	no_cat	no_name	no_func	PROKKA_02696___1637882	57	no_uniprot	no_go
hsdM_2	Type I restriction enzyme EcoKI M protein	40	no_cog	no_cat	no_name	no_func	PROKKA_04642___1639829	46	no_uniprot	no_go
group_1854	hypothetical protein	40	COG3157	U	Type	Intracellular trafficking, secretion, and vesicular transport	PROKKA_02621___1637807	161	A0A0U1J824_SALTM
group_18897	Phage late control gene D protein (GPD)	40	COG3500	X	Phage	Mobilome: prophages, transposons	PROKKA_02698___1637884	366	Q8XG84_SALTI
group_18900	Phage tail protein E	40	no_cog	no_cat	no_name	no_func	PROKKA_02701___1637887	100	Q8XFW3_SALTI
group_19741	hypothetical protein	40	cl21514	no_recog	no_recog	no_func	PROKKA_00307___1635493	94	A0A2T9QCR2_SALET	GO:0005886; GO:0015099; GO:0016021; GO:0046872
group_19742	hypothetical protein	40	no_cog	no_cat	no_name	no_func	PROKKA_00742___1635928	237	Q8Z5E7_SALTI
group_19759	hypothetical protein	40	no_cog	no_cat	no_name	no_func	PROKKA_01032___1636218	41	no_uniprot	no_go
group_19761	hypothetical protein	40	no_cog	no_cat	no_name	no_func	PROKKA_01173___1636359	68	no_uniprot	no_go
group_19770	Bacteriophage Lambda NinG protein	40	no_cog	no_cat	no_name	no_func	PROKKA_01624___1636810	89	Q8Z7B9_SALTI
group_19771	hypothetical protein	40	no_cog	no_cat	no_name	no_func	PROKKA_01731___1636917	41	no_uniprot	no_go
group_19772	hypothetical protein	40	no_cog	no_cat	no_name	no_func	PROKKA_01890___1637076	233	Q8Z7T2_SALTI	GO:0004842; GO:0044403
group_19773	Caudovirales tail fibre assembly protein	40	no_cog	no_cat	no_name	no_func	PROKKA_01891___1637077	172	Q8XGL2_SALTI
group_19780	hypothetical protein	40	no_cog	no_cat	no_name	no_func	PROKKA_01948___1637134	354	Q8Z7Y5_SALTI
ybhL_3	Inner membrane protein YbhL	40	COG0670	R	Integral	General function prediction only	PROKKA_02108___1637294	133	no_uniprot	no_go
group_19782	hypothetical protein	40	no_cog	no_cat	no_name	no_func	PROKKA_02203___1637389	57	no_uniprot	no_go
group_19783	Saf-pilin pilus formation protein	40	no_cog	no_cat	no_name	no_func	PROKKA_02597___1637783	101	A0A315H4U4_SALET
group_19784	hypothetical protein	40	no_cog	no_cat	no_name	no_func	PROKKA_02602___1637788	147	Q8Z948_SALTI
group_19786	hypothetical protein	40	no_cog	no_cat	no_name	no_func	PROKKA_02616___1637802	164	F5CQ75_SALCE
group_19790	Reverse transcriptase (RNA-dependent DNA polymerase)	40	no_cog	no_cat	no_name	no_func	PROKKA_02695___1637881	257	Q83SY4_SALTI	GO:0003964
group_19791	DNA-binding transcriptional regulator	40	no_cog	no_cat	no_name	no_func	PROKKA_02697___1637883	72	no_uniprot	no_go
group_19792	Secreted effector protein pipB2	40	COG1357	S	Uncharacterized	Function unknown	PROKKA_02710___1637896	350	no_uniprot	no_go
proV_2	Glycine betaine/L-proline transport ATP-binding protein ProV	40	cl28181	no_recog	no_recog	no_func	PROKKA_02744___1637930	186	G5NH09_SALET	GO:0005524; GO:0016887
group_19815	hypothetical protein	40	no_cog	no_cat	no_name	no_func	PROKKA_03594___1638781	56	no_uniprot	no_go
yiaH_2	Inner membrane protein YiaH	40	cl21495	no_recog	no_recog	no_func	PROKKA_03921___1639108	105	no_uniprot	no_go
group_19823	hypothetical protein	40	no_cog	no_cat	no_name	no_func	PROKKA_04030___1639217	123	Q8Z243_SALTI
group_19824	hypothetical protein	40	no_cog	no_cat	no_name	no_func	PROKKA_04037___1639224	41	no_uniprot	no_go
group_19859	hypothetical protein	40	no_cog	no_cat	no_name	no_func	PROKKA_04615___1639802	91	Q8Z0Y8_SALTI
group_19860	Non-canonical purine NTP phosphatase	40	cl00866	no_recog	no_recog	no_func	PROKKA_04692___1639879	111	A0A0R9NC06_SALNE	GO:0000166; GO:0009117; GO:0017111; GO:0046872
group_228	hypothetical protein	40	cl26703	no_recog	no_recog	no_func	PROKKA_04595___1639782	547	Q8Z101_SALTI	GO:0003896; GO:0004386; GO:0008270
group_2769	Glutamine transport ATP-binding protein GlnQ	40	COG1126	E	ABC-type	Amino acid transport and metabolism	PROKKA_01555___1636741	243	Q8Z770_SALTI	GO:0005524; GO:0016887
group_3632	hypothetical protein	40	no_cog	no_cat	no_name	no_func	PROKKA_04604___1639791	47	no_uniprot	no_go
group_4430	hypothetical protein	40	cl26939	no_recog	no_recog	no_func	PROKKA_04610___1639797	1281	A0A0H2WV40_SALPA	GO:0003676; GO:0005524
group_5075	hypothetical protein	40	cl21459	no_recog	no_recog	no_func	PROKKA_03813___1639000	80	no_uniprot	no_go
group_6276	Phage tail tube protein FII	40	cl01390	no_recog	no_recog	no_func	PROKKA_02702___1637888	171	Q8XEQ7_SALTI
group_7802	hypothetical protein	40	cl26341	no_recog	no_recog	no_func	PROKKA_01892___1637078	503	Q8XFD7_SALTI
group_7861	Phage-related minor tail protein	40	COG5283	X	Phage-related	Mobilome: prophages, transposons	PROKKA_02700___1637886	1025	Q8XFL4_SALTI	GO:0016021
group_7866	Phage tail sheath protein	40	COG3497	X	Phage	Mobilome: prophages, transposons	PROKKA_02703___1637889	390	Q8XEN7_SALTI
group_7871	DNA-invertase hin	40	COG1961	L	Site-specific	Replication, recombination and repair	PROKKA_02704___1637890	188	V0UJ06_ECOLX	GO:0000150; GO:0003677
epmC_2	Elongation factor P hydroxylase	40	cl01190	no_recog	no_recog	no_func	PROKKA_00496___1635682	51	no_uniprot	no_go
sopD2_1	Secreted effector protein sopD2	39	no_cog	no_cat	no_name	no_func	PROKKA_01987___1637173	219	A0A265BAI9_SALET	GO:0009405; GO:0033644
group_1320	hypothetical protein	39	no_cog	no_cat	no_name	no_func	PROKKA_00746___1635932	294	Q8Z5F1_SALTI
group_1437	Gamma-glutamylputrescine oxidoreductase	39	COG0665	E	Glycine/D-amino	Amino acid transport and metabolism	PROKKA_03081___1638268	433	A0A0H3NLZ3_SALTS	GO:0016491
group_19764	hypothetical protein	39	no_cog	no_cat	no_name	no_func	PROKKA_01402___1636588	127	I2WRS9_ECOLX
group_19765	hypothetical protein	39	no_cog	no_cat	no_name	no_func	PROKKA_01403___1636589	71	no_uniprot	no_go
group_19766	Mor transcription activator family protein	39	cl02360	no_recog	no_recog	no_func	PROKKA_01407___1636593	129	I2WPZ9_ECOLX	GO:0003677
group_19767	hypothetical protein	39	no_cog	no_cat	no_name	no_func	PROKKA_01594___1636780	275	Q8Z794_SALTI
group_19768	hypothetical protein	39	no_cog	no_cat	no_name	no_func	PROKKA_01622___1636808	53	no_uniprot	no_go
group_19775	Phage terminase large subunit	39	cl12054	no_recog	no_recog	no_func	PROKKA_01917___1637103	467	Q8Z7V7_SALTI	GO:0006323
group_19776	hypothetical protein	39	no_cog	no_cat	no_name	no_func	PROKKA_01919___1637105	75	no_uniprot	no_go
group_19808	hypothetical protein	39	no_cog	no_cat	no_name	no_func	PROKKA_03448___1638635	63	no_uniprot	no_go
group_19809	Bacteriophage CI repressor helix-turn-helix domain protein	39	COG2932	X	Phage	Mobilome: prophages, transposons	PROKKA_03449___1638636	189	Q8Z373_SALTI	GO:0003677; GO:0045892; GO:0051259
group_19811	hypothetical protein	39	no_cog	no_cat	no_name	no_func	PROKKA_03454___1638641	77	no_uniprot	no_go
group_19812	hypothetical protein	39	no_cog	no_cat	no_name	no_func	PROKKA_03459___1638646	268	S1HE63_ECOLX
group_19813	hypothetical protein	39	no_cog	no_cat	no_name	no_func	PROKKA_03460___1638647	304	Q8Z361_SALTI
group_19814	HIRAN domain protein	39	no_cog	no_cat	no_name	no_func	PROKKA_03461___1638648	246	A0A0V9REN1_ECOLX	GO:0003676; GO:0004519; GO:0008270; GO:0016818
group_2078	hypothetical protein	39	no_cog	no_cat	no_name	no_func	PROKKA_03654___1638841	81	Q8Z2S8_SALTI
group_2742	Glutaminase 2	39	COG2066	E	Glutaminase	Amino acid transport and metabolism	PROKKA_01460___1636646	308	Q83T31_SALTI	GO:0004359; GO:0006541
group_407	Sel1 repeat protein	39	COG0790	T	TPR	Signal transduction mechanisms	PROKKA_02459___1637645	153	Q8Z8V9_SALTI
group_4433	DEAD/DEAH box helicase	39	COG1205	L	ATP-dependent	Replication, recombination and repair	PROKKA_04611___1639798	845	Q8Z0Z2_SALTI	GO:0003676; GO:0004386; GO:0005524
group_7879	hypothetical protein	39	no_cog	no_cat	no_name	no_func	PROKKA_02605___1637791	225	Q8Z952_SALTI
group_11734	hypothetical protein	38	no_cog	no_cat	no_name	no_func	PROKKA_01372___1636558	111	Q8Z6T8_SALTI
group_11735	hypothetical protein	38	no_cog	no_cat	no_name	no_func	PROKKA_01386___1636572	181	D8A1G6_ECOMS
group_1321	hypothetical protein	38	no_cog	no_cat	no_name	no_func	PROKKA_00747___1635933	100	Q8Z5F2_SALTI
group_19763	hypothetical protein	38	no_cog	no_cat	no_name	no_func	PROKKA_01373___1636559	93	Q8Z6T9_SALTI
group_19793	hypothetical protein	38	no_cog	no_cat	no_name	no_func	PROKKA_02732___1637918	81	no_uniprot	no_go
group_19810	hypothetical protein	38	no_cog	no_cat	no_name	no_func	PROKKA_03450___1638637	73	no_uniprot	no_go
group_20730	Transposase IS200 like protein	38	COG1943	X	REP	Mobilome: prophages, transposons	PROKKA_01125___1636311	152	A0A2T8RJN0_SALET	GO:0003677; GO:0004803; GO:0006313
group_4428	Phage-related minor tail protein	38	cl26558	no_recog	no_recog	no_func	PROKKA_01370___1636556	821	Q8Z6T7_SALTI	GO:0016021
group_6601	Terminase-like family protein	38	cl24113	no_recog	no_recog	no_func	PROKKA_01385___1636571	531	Q8Z6V1_SALTI
group_728	hypothetical protein	38	no_cog	no_cat	no_name	no_func	PROKKA_02957___1638144	60	no_uniprot	no_go
group_7664	hypothetical protein	38	no_cog	no_cat	no_name	no_func	PROKKA_01404___1636590	227	A0A2V2MKI1_ECOLX
group_9622	hypothetical protein	38	no_cog	no_cat	no_name	no_func	PROKKA_01365___1636551	88	A0A376FN64_ECOLX
group_9623	Phage tail sheath protein	38	COG3497	X	Phage	Mobilome: prophages, transposons	PROKKA_01375___1636561	475	Q8Z6U1_SALTI
group_1127	reactivating factor for ethanolamine ammonia lyase	37	COG4819	E	Ethanolamine	Amino acid transport and metabolism	PROKKA_00409___1635595	467	Q8Z4U1_SALTI	GO:0016829; GO:0046336
group_11741	hypothetical protein	37	no_cog	no_cat	no_name	no_func	PROKKA_04429___1639616	150	Q8Z1C1_SALTI	GO:0016021
intS_4	Putative prophage CPS-53 integrase	37	no_cog	no_cat	no_name	no_func	PROKKA_04436___1639623	74	no_uniprot	no_go
intS_3	Putative prophage CPS-53 integrase	37	COG0582	LX	Integrase	Replication, recombination and repair;Mobilome: prophages, transposons	PROKKA_04438___1639625	419	Q8Z1B0_SALTI	GO:0003677; GO:0006310; GO:0015074
group_19818	Transposase	37	COG2963	X	Transposase	Mobilome: prophages, transposons	PROKKA_03820___1639007	111	A0A379VIH4_SALET
group_19837	hypothetical protein	37	cl28102	no_recog	no_recog	no_func	PROKKA_04412___1639599	248	Q8Z1C8_SALTI	GO:0008168
group_19838	hypothetical protein	37	cl26079	no_recog	no_recog	no_func	PROKKA_04414___1639601	434	C0Q682_SALPC	GO:0005351; GO:0009276; GO:0015774; GO:0016021
kpsT	Polysialic acid transport ATP-binding protein KpsT	37	COG1134	GM	ABC-type	Carbohydrate transport and metabolism;Cell wall/membrane/envelope biogenesis	PROKKA_04415___1639602	231	A0A2N4V849_9ENTR	GO:0005524; GO:0016887
kpsM	Polysialic acid transport protein KpsM	37	cl21474	no_recog	no_recog	no_func	PROKKA_04416___1639603	264	A0A2D0WWF9_9ENTR	GO:0043190; GO:0055085
group_19841	Polysaccharide biosynthesis/export protein	37	cl27406	no_recog	no_recog	no_func	PROKKA_04417___1639604	355	A0A2D0WWF8_9ENTR	GO:0015159; GO:0016020
epsF_2	Putative glycosyltransferase EpsF	37	COG0438	M	Glycosyltransferase	Cell wall/membrane/envelope biogenesis	PROKKA_04418___1639605	578	C0Q686_SALPC
group_19843	hypothetical protein	37	no_cog	no_cat	no_name	no_func	PROKKA_04419___1639606	828	A0A2D0WWF2_9ENTR
group_19844	UDP-glucose 4-epimerase	37	COG0451	M	Nucleoside-diphosphate-sugar	Cell wall/membrane/envelope biogenesis	PROKKA_04420___1639607	348	C0Q688_SALPC	GO:0003824; GO:0050662
wbpA_1	UDP-N-acetyl-D-glucosamine 6-dehydrogenase	37	cl27617	no_recog	no_recog	no_func	PROKKA_04421___1639608	425	C0Q689_SALPC	GO:0000271; GO:0016616; GO:0016628; GO:0051287
group_19846	hypothetical protein	37	no_cog	no_cat	no_name	no_func	PROKKA_04423___1639610	62	no_uniprot	no_go
group_19847	hypothetical protein	37	COG4453	S	Uncharacterized	Function unknown	PROKKA_04427___1639614	97	Q8Z1C3_SALTI	GO:0006355
group_19848	hypothetical protein	37	cl17182	no_recog	no_recog	no_func	PROKKA_04428___1639615	162	Q8Z1C2_SALTI	GO:0016740
group_19849	hypothetical protein	37	no_cog	no_cat	no_name	no_func	PROKKA_04430___1639617	761	Q8Z1C0_SALTI
group_19850	hypothetical protein	37	no_cog	no_cat	no_name	no_func	PROKKA_04431___1639618	557	Q8Z1B9_SALTI
group_19851	hypothetical protein	37	no_cog	no_cat	no_name	no_func	PROKKA_04433___1639620	153	Q8Z1B8_SALTI
group_19852	DNA-binding transcriptional regulator Nlp	37	cl22854	no_recog	no_recog	no_func	PROKKA_04434___1639621	73	no_uniprot	no_go
group_19853	Integrase	37	no_cog	no_cat	no_name	no_func	PROKKA_04435___1639622	260	Q8Z1B4_SALTI	GO:0003677; GO:0006310; GO:0015074
group_20315	Anaphase-promoting complex, cyclosome, subunit 3	37	cl17185	no_recog	no_recog	no_func	PROKKA_04413___1639600	656	C0Q681_SALPC
group_6596	Baseplate J-like protein	37	cl01817	no_recog	no_recog	no_func	PROKKA_01363___1636549	192	Q8Z6T0_SALTI
group_7881	Phage regulatory protein Rha (Phage_pRha)	37	cl10713	no_recog	no_recog	no_func	PROKKA_02989___1638176	239	Q83SX1_SALTI
bcsC_1	Cellulose synthase operon protein C precursor	37	cl26002	no_recog	no_recog	no_func	PROKKA_03959___1639146	453	A0A2T8TBF7_SALCE	GO:0019867; GO:0030244
group_9218	hypothetical protein	37	no_cog	no_cat	no_name	no_func	PROKKA_01393___1636579	143	I2WSS1_ECOLX
group_9629	hypothetical protein	37	no_cog	no_cat	no_name	no_func	PROKKA_04422___1639609	179	Q76N64_SALET	GO:0006355
group_11744	hypothetical protein	36	no_cog	no_cat	no_name	no_func	PROKKA_04437___1639624	427	A0A0H2VSC2_SALTI	GO:0016021
group_19762	hypothetical protein	36	no_cog	no_cat	no_name	no_func	PROKKA_01371___1636557	45	no_uniprot	no_go
group_19825	hypothetical protein	36	no_cog	no_cat	no_name	no_func	PROKKA_04309___1639496	105	C0Q5B1_SALPC
group_19828	hypothetical protein	36	no_cog	no_cat	no_name	no_func	PROKKA_04324___1639511	155	Q8Z1K9_SALTI
group_19829	hypothetical protein	36	no_cog	no_cat	no_name	no_func	PROKKA_04326___1639513	304	C0Q5B9_SALPC	GO:0016021
group_4427	Caudovirales tail fibre assembly protein	36	no_cog	no_cat	no_name	no_func	PROKKA_01361___1636547	205	I2WSS4_ECOLX
group_739	hypothetical protein	36	no_cog	no_cat	no_name	no_func	PROKKA_02436___1637622	77	no_uniprot	no_go
group_740	hypothetical protein	36	no_cog	no_cat	no_name	no_func	PROKKA_00247___1635433	60	no_uniprot	no_go
group_742	hypothetical protein	36	no_cog	no_cat	no_name	no_func	PROKKA_01862___1637048	60	no_uniprot	no_go
group_7659	hypothetical protein	36	COG1475	D	Chromosome	Cell cycle control, cell division, chromosome partitioning	PROKKA_04294___1639481	599	Q8Z1M1_SALTI
group_7661	Pilin accessory protein (PilO)	36	no_cog	no_cat	no_name	no_func	PROKKA_04314___1639501	428	Q8Z1L2_SALTI
group_19826	PilM	35	no_cog	no_cat	no_name	no_func	PROKKA_04311___1639498	139	C0Q5B3_SALPC
group_19830	hypothetical protein	35	cl01786	no_recog	no_recog	no_func	PROKKA_04351___1639538	180	C0Q662_SALPC
group_8092	Type I secretion system membrane fusion protein PrsE	35	COG0845	MV	Multidrug	Cell wall/membrane/envelope biogenesis;Defense mechanisms	PROKKA_02729___1651488	396	B5F2A4_SALA4	GO:0009306; GO:0016021
group_11684	Phage tail protein (Tail_P2_I)	34	COG4385	X	Bacteriophage	Mobilome: prophages, transposons	PROKKA_04376___1639563	201	Q8XGS5_SALTI
group_11740	hypothetical protein	34	no_cog	no_cat	no_name	no_func	PROKKA_02986___1638173	373	Q83SX4_SALTI
prkC_1	Serine/threonine-protein kinase PrkC	34	COG0515	T	Serine/threonine	Signal transduction mechanisms	PROKKA_04583___1639770	358	Q8Z111_SALTI	GO:0004672; GO:0005524
group_19797	hypothetical protein	34	cl28181	no_recog	no_recog	no_func	PROKKA_02987___1638174	136	Q0T7Y4_SHIF8
Int-Tn	Transposase from transposon Tn916	34	cl28330	no_recog	no_recog	no_func	PROKKA_02990___1638177	438	A0A0H2VRP1_SALTI	GO:0003677; GO:0006310; GO:0015074
prkC_2	Serine/threonine-protein kinase PrkC	34	COG0515	T	Serine/threonine	Signal transduction mechanisms	PROKKA_04584___1639771	352	Q8Z110_SALTI	GO:0004672; GO:0005524
group_19855	hypothetical protein	34	cl00120	no_recog	no_recog	no_func	PROKKA_04585___1639772	387	Q83SS0_SALTI	GO:0004722
group_19856	hypothetical protein	34	no_cog	no_cat	no_name	no_func	PROKKA_04586___1639773	88	no_uniprot	no_go
group_4339	F pilus assembly Type-IV secretion system for plasmid transfer	34	no_cog	no_cat	no_name	no_func	PROKKA_04341___1639528	138	Q8Z1J3_SALTI
group_741	hypothetical protein	34	no_cog	no_cat	no_name	no_func	PROKKA_02079___1637265	60	no_uniprot	no_go
bfpB_1	Outer membrane lipoprotein BfpB precursor	34	cl27726	no_recog	no_recog	no_func	PROKKA_04313___1639500	119	Q9K2M0_SALDU	GO:0009306
group_19785	Endoribonuclease SymE	33	no_cog	no_cat	no_name	no_func	PROKKA_02604___1637790	107	G5N892_SALET	GO:0003723; GO:0005737; GO:0016070; GO:0016788
group_19798	hypothetical protein	33	no_cog	no_cat	no_name	no_func	PROKKA_02988___1638175	67	no_uniprot	no_go
group_4341	Phage Tail Protein X	33	cl02088	no_recog	no_recog	no_func	PROKKA_01368___1636554	70	no_uniprot	no_go
group_9625	Type IV pilus biogenesis	33	no_cog	no_cat	no_name	no_func	PROKKA_04315___1639502	195	Q6X916_SALET
gltC_4	HTH-type transcriptional regulator GltC	32	COG0583	K	DNA-binding	Transcription	PROKKA_03493___1638680	278	A0A0J5I3A0_SALTM	GO:0003677; GO:0003700; GO:0006351; GO:0045892
group_7863	Phage-related minor tail protein	32	COG5283	X	Phage-related	Mobilome: prophages, transposons	PROKKA_03486___1638673	1025	Q8XFL4_SALTI	GO:0016021
group_19963	hypothetical protein	31	no_cog	no_cat	no_name	no_func	PROKKA_04393___1653153	129	C0Q5E0_SALPC	GO:0016021
group_7878	DNA-invertase hin	31	COG1961	L	Site-specific	Replication, recombination and repair	PROKKA_01359___1636545	190	Q8Z6S3_SALTI	GO:0000150; GO:0003677
group_730	hypothetical protein	30	no_cog	no_cat	no_name	no_func	PROKKA_01333___1650092	67	no_uniprot	no_go
group_786	hypothetical protein	30	no_cog	no_cat	no_name	no_func	PROKKA_00387___1635573	43	no_uniprot	no_go
group_518	Phage Tail Collar Domain protein	29	cl26341	no_recog	no_recog	no_func	PROKKA_01362___1636548	341	Q8Z6S9_SALTI
group_5304	Caudovirales tail fibre assembly protein	29	no_cog	no_cat	no_name	no_func	PROKKA_03480___1638667	197	Q8Z342_SALTI
group_7882	Caudovirales tail fibre assembly protein	29	no_cog	no_cat	no_name	no_func	PROKKA_03481___1638668	146	A0A2X5UUR4_ECOLX
group_9627	hypothetical protein	28	no_cog	no_cat	no_name	no_func	PROKKA_04395___1639582	354	A0A0H2WS47_SALPA
group_11731	Conjugal transfer protein TraD	25	no_cog	no_cat	no_name	no_func	PROKKA_00890___1636076	107	A0A127L194_9ENTR	GO:0000746
group_522	hypothetical protein	25	cl26341	no_recog	no_recog	no_func	PROKKA_01360___1636546	122	Q8Z6S4_SALTI
group_9620	hypothetical protein	25	no_cog	no_cat	no_name	no_func	PROKKA_00896___1636082	462	V2QIX3_ECOLX
group_19744	hypothetical protein	24	no_cog	no_cat	no_name	no_func	PROKKA_00878___1636064	287	Q83T52_SALTI
group_19745	Prophage CP4-57 regulatory protein (AlpA)	24	COG3311	KX	Predicted	Transcription;Mobilome: prophages, transposons	PROKKA_00879___1636065	71	no_uniprot	no_go
group_19746	hypothetical protein	24	no_cog	no_cat	no_name	no_func	PROKKA_00880___1636066	103	A0A1X3INB7_ECOLX
group_19777	hypothetical protein	24	no_cog	no_cat	no_name	no_func	PROKKA_01921___1637107	179	Q8Z7W1_SALTI	GO:0016021
group_19827	hypothetical protein	24	no_cog	no_cat	no_name	no_func	PROKKA_04322___1639509	83	no_uniprot	no_go
group_11732	hypothetical protein	22	no_cog	no_cat	no_name	no_func	PROKKA_00893___1636079	434	A0A347MQS9_CROSK
group_19747	hypothetical protein	22	no_cog	no_cat	no_name	no_func	PROKKA_00881___1636067	128	A0A2I8QQV8_9ENTR
group_19748	hypothetical protein	22	no_cog	no_cat	no_name	no_func	PROKKA_00882___1636068	95	A0A220QE29_CITFR
group_19749	hypothetical protein	22	no_cog	no_cat	no_name	no_func	PROKKA_00883___1636069	97	A0A1X3INX8_ECOLX
group_19750	hypothetical protein	22	no_cog	no_cat	no_name	no_func	PROKKA_00884___1636070	131	A0A1X3INS4_ECOLX
group_19751	hypothetical protein	22	no_cog	no_cat	no_name	no_func	PROKKA_00885___1636071	97	A0A383PXC5_9ENTR
group_19752	hypothetical protein	22	no_cog	no_cat	no_name	no_func	PROKKA_00886___1636072	214	A0A383PVS3_9ENTR
group_19753	Mobilization protein A	22	no_cog	no_cat	no_name	no_func	PROKKA_00887___1636073	503	V2QVJ5_ECOLX
group_19754	hypothetical protein	22	no_cog	no_cat	no_name	no_func	PROKKA_00888___1636074	169	L2V1B3_ECOLX
group_19755	hypothetical protein	22	no_cog	no_cat	no_name	no_func	PROKKA_00889___1636075	171	A0A0G3Q6E0_9GAMM
group_19758	putative methyltransferase	22	COG2189	L	Adenine	Replication, recombination and repair	PROKKA_00895___1636081	658	A0A356LYM8_RAOOR	GO:0008168
group_19756	hypothetical protein	21	COG2165	NUW	Type	Cell motility;Intracellular trafficking, secretion, and vesicular transport;Extracellular structures	PROKKA_00891___1636077	478	A0A2I8S7X7_9ENTR
group_19757	hypothetical protein	21	no_cog	no_cat	no_name	no_func	PROKKA_00892___1636078	104	A0A0J1NFP6_9ENTR
group_9599	Chaperone protein caf1M precursor	21	COG3121	W	P	Extracellular structures	PROKKA_04598___1639785	250	Q8Z0Z8_SALTI	GO:0030288; GO:0043711; GO:0061077; GO:0071555
group_4338	F pilus assembly Type-IV secretion system for plasmid transfer	18	no_cog	no_cat	no_name	no_func	PROKKA_04335___1658237	286	Q8Z1J2_SALTI
hsrA_1	putative transport protein HsrA	17	COG0477	GEPR	MFS	Carbohydrate transport and metabolism;Amino acid transport and metabolism;Inorganic ion transport and metabolism;General function prediction only	PROKKA_04507___1695255	160	A0A0D6IMA1_SALTM	GO:0005886; GO:0016021; GO:0022857
group_9628	hypothetical protein	16	no_cog	no_cat	no_name	no_func	PROKKA_04391___1658293	354	A0A0H2WS47_SALPA
group_20003	hypothetical protein	15	no_cog	no_cat	no_name	no_func	PROKKA_01919___1655820	84	A0A379W7J7_SALET
group_776	hypothetical protein	15	no_cog	no_cat	no_name	no_func	PROKKA_04394___1658296	96	A0A2T8WGY6_SALRU	GO:0004519; GO:0006260
group_19905	hypothetical protein	14	COG1434	R	Uncharacterized	General function prediction only	PROKKA_00100___1648859	76	no_uniprot	no_go
group_1207	hypothetical protein	11	no_cog	no_cat	no_name	no_func	PROKKA_03497___1638684	84	W1XIP3_ECOLX
group_1473	Alpha-xylosidase	11	no_cog	no_cat	no_name	no_func	PROKKA_03618___1643516	45	no_uniprot	no_go
group_19926	hypothetical protein	11	no_cog	no_cat	no_name	no_func	PROKKA_01217___1649976	87	A0A0H2WPR0_SALPA
group_4321	hypothetical protein	11	COG3677	X	Transposase	Mobilome: prophages, transposons	PROKKA_04630___1700070	91	K4VXN5_ECOLX	GO:0006313
group_4432	putative ATP-dependent helicase Lhr	11	cl26939	no_recog	no_recog	no_func	PROKKA_04333___1644231	2106	A0A0H2WV40_SALPA	GO:0003676; GO:0005524
group_4795	hypothetical protein	11	cl26852	no_recog	no_recog	no_func	PROKKA_02328___1637514	146	Q8Z8N0_SALTI
group_6396	IS1 transposase	11	COG1662	X	Transposase	Mobilome: prophages, transposons	PROKKA_04631___1700071	125	Q5J418_SALCH	GO:0003677; GO:0004803; GO:0006313
group_1202	hypothetical protein	10	no_cog	no_cat	no_name	no_func	PROKKA_04375___1704527	84	W1XIP3_ECOLX
group_1619	hypothetical protein	10	no_cog	no_cat	no_name	no_func	PROKKA_00088___1704919	227	A0A379UXX5_SALET
group_7877	DNA-invertase hin	10	COG1961	L	Site-specific	Replication, recombination and repair	PROKKA_01360___1655261	190	Q8Z6S3_SALTI	GO:0000150; GO:0003677
group_519	Phage Tail Collar Domain protein	9	cl26341	no_recog	no_recog	no_func	PROKKA_02472___1683811	322	I2WHT7_ECOLX
group_6595	Phage tail protein (Tail_P2_I)	9	cl01817	no_recog	no_recog	no_func	PROKKA_01363___1655264	192	Q8Z6T0_SALTI
group_1200	hypothetical protein	8	no_cog	no_cat	no_name	no_func	PROKKA_03421___1666941	84	W1XIP3_ECOLX
group_19893	Caudovirales tail fibre assembly protein	8	no_cog	no_cat	no_name	no_func	PROKKA_02613___1642509	175	A0A0H2WRR6_SALPA
group_2457	Phage Tail Collar Domain protein	8	cl26341	no_recog	no_recog	no_func	PROKKA_00461___1681800	167	S1HJ83_ECOLX
group_5601	Formate dehydrogenase-O major subunit precursor	8	COG0243	C	Anaerobic	Energy production and conversion	PROKKA_03903___1643801	261	A0A0F6B9K7_SALT1	GO:0008863; GO:0009055; GO:0043546; GO:0045333; GO:0046872; GO:0047111; GO:0051539
group_11615	hypothetical protein	7	no_cog	no_cat	no_name	no_func	PROKKA_02479___1642375	80	A0A0H2WRB2_SALPA	GO:0003723; GO:0005737; GO:0016070; GO:0016788
group_1384	Phage-related baseplate assembly protein	7	COG3501	UXR	Uncharacterized	Intracellular trafficking, secretion, and vesicular transport;Mobilome: prophages, transposons;General function prediction only	PROKKA_02486___1642382	748	A0A0H2WRV6_SALPA
kefF_1	Glutathione-regulated potassium-efflux system ancillary protein KefF	7	cl00438	no_recog	no_recog	no_func	PROKKA_00083___1639979	79	no_uniprot	no_go
group_19862	hypothetical protein	7	no_cog	no_cat	no_name	no_func	PROKKA_00420___1640316	55	no_uniprot	no_go
group_19863	glutamine amidotransferase	7	COG0518	F	GMP	Nucleotide transport and metabolism	PROKKA_00428___1640324	213	A0A0H2WMU8_SALPA	GO:0006541; GO:0016740
group_19864	hypothetical protein	7	no_cog	no_cat	no_name	no_func	PROKKA_00622___1640518	67	no_uniprot	no_go
group_19866	hypothetical protein	7	no_cog	no_cat	no_name	no_func	PROKKA_00719___1640615	52	no_uniprot	no_go
group_19867	hypothetical protein	7	no_cog	no_cat	no_name	no_func	PROKKA_00950___1640846	64	no_uniprot	no_go
group_19868	hypothetical protein	7	no_cog	no_cat	no_name	no_func	PROKKA_00996___1640892	154	A0A1X8WC87_SALEN	GO:0003677; GO:0006310; GO:0015074
group_19869	hypothetical protein	7	no_cog	no_cat	no_name	no_func	PROKKA_01179___1641075	88	no_uniprot	no_go
group_19870	hypothetical protein	7	no_cog	no_cat	no_name	no_func	PROKKA_01183___1641079	53	no_uniprot	no_go
group_19871	hypothetical protein	7	no_cog	no_cat	no_name	no_func	PROKKA_01257___1641153	54	no_uniprot	no_go
group_19872	Major outer membrane lipoprotein Lpp precursor	7	COG4238	M	Outer	Cell wall/membrane/envelope biogenesis	PROKKA_01477___1641373	79	no_uniprot	no_go
group_19874	putative kinase inhibitor	7	cl00227	no_recog	no_recog	no_func	PROKKA_01764___1641660	90	A0A379U1M9_SALDZ
group_19879	hypothetical protein	7	no_cog	no_cat	no_name	no_func	PROKKA_01849___1641745	159	A0A2Z2WSZ1_SALMO
group_19880	hypothetical protein	7	no_cog	no_cat	no_name	no_func	PROKKA_01850___1641746	67	no_uniprot	no_go
group_19889	Saf-pilin pilus formation protein	7	no_cog	no_cat	no_name	no_func	PROKKA_02476___1642372	113	A0A0T9XWY3_SALET
group_19890	hypothetical protein	7	no_cog	no_cat	no_name	no_func	PROKKA_02487___1642383	149	A0A0H2WSQ3_SALPA	GO:0016021
group_19891	hypothetical protein	7	no_cog	no_cat	no_name	no_func	PROKKA_02488___1642384	233	A0A0H2WRB5_SALPA
group_19892	hypothetical protein	7	no_cog	no_cat	no_name	no_func	PROKKA_02550___1642446	201	A0A0H2WS60_SALPA
group_19894	hypothetical protein	7	no_cog	no_cat	no_name	no_func	PROKKA_02634___1642530	70	no_uniprot	no_go
group_19895	DNA adenine methylase	7	COG0338	L	Site-specific	Replication, recombination and repair	PROKKA_02637___1642533	270	A0A0H2WT28_SALPA	GO:0003676; GO:0009007
group_19896	Bacteriophage CI repressor helix-turn-helix domain protein	7	no_cog	no_cat	no_name	no_func	PROKKA_02642___1642538	190	A0A0R9NH12_SALNE	GO:0003677; GO:0045892; GO:0051259
group_19897	Tyrosine recombinase XerD	7	cl28330	no_recog	no_recog	no_func	PROKKA_02643___1642539	337	A0A383FZV7_ECOLX
group_19898	hypothetical protein	7	no_cog	no_cat	no_name	no_func	PROKKA_02644___1642540	337	A0A383FZU4_ECOLX
group_19899	hypothetical protein	7	no_cog	no_cat	no_name	no_func	PROKKA_02645___1642541	66	no_uniprot	no_go
group_19900	hypothetical protein	7	no_cog	no_cat	no_name	no_func	PROKKA_02654___1642550	103	A0A0H2WS96_SALPA
group_19906	hypothetical protein	7	no_cog	no_cat	no_name	no_func	PROKKA_00303___1649062	97	Q8Z951_SALTI
uhpT_1	Hexose phosphate transport protein	7	cl27298	no_recog	no_recog	no_func	PROKKA_03659___1643557	132	A0A379XK03_SALCE
group_3631	hypothetical protein	7	no_cog	no_cat	no_name	no_func	PROKKA_04327___1644225	47	no_uniprot	no_go
group_3708	sensory histidine kinase UhpB	7	cl26854	no_recog	no_recog	no_func	PROKKA_03664___1643562	200	A0A2X0URD2_9LACT	GO:0000155; GO:0016021; GO:0046983
group_4268	hypothetical protein	7	no_cog	no_cat	no_name	no_func	PROKKA_02636___1642532	47	no_uniprot	no_go
group_513	Transposase, Mutator family	7	cl27539	no_recog	no_recog	no_func	PROKKA_01848___1641744	262	no_uniprot	no_go
group_5984	Poly-beta-1,6-N-acetyl-D-glucosamine N-deacetylase precursor	7	COG0726	GM	Peptidoglycan/xylan/chitin	Carbohydrate transport and metabolism;Cell wall/membrane/envelope biogenesis	PROKKA_00175___1640071	409	A0A2T8T0P5_SALCE	GO:0005975; GO:0016810
group_677	hypothetical protein	7	no_cog	no_cat	no_name	no_func	PROKKA_00349___1640245	63	no_uniprot	no_go
group_6960	AsmA family protein	7	cl25878	no_recog	no_recog	no_func	PROKKA_03479___1643377	45	no_uniprot	no_go
group_7204	DNA damage-inducible protein YebG	7	cl01217	no_recog	no_recog	no_func	PROKKA_00984___1640880	40	no_uniprot	no_go
group_731	hypothetical protein	7	no_cog	no_cat	no_name	no_func	PROKKA_01575___1636761	67	no_uniprot	no_go
group_8087	Ribosome maturation factor RimM	7	COG0806	J	Ribosomal	Translation, ribosomal structure and biogenesis	PROKKA_02545___1642441	182	A0A0H3BVZ4_SALNS	GO:0005840; GO:0006364; GO:0042274; GO:0043022
acrB_3	Multidrug efflux pump subunit AcrB	7	COG0841	V	Multidrug	Defense mechanisms	PROKKA_03352___1638539	130	A0A2X4TE85_SALCE	GO:0016021; GO:0022857
glyA_2	Serine hydroxymethyltransferase	7	cl18945	no_recog	no_recog	no_func	PROKKA_03976___1643874	198	A0A379RW69_SALDU	GO:0004372; GO:0008168
group_11746	recombination and repair protein RecT	6	cl04285	no_recog	no_recog	no_func	PROKKA_01003___1640899	78	no_uniprot	no_go
group_19875	hypothetical protein	6	no_cog	no_cat	no_name	no_func	PROKKA_01844___1641740	87	A0A355JZL8_KLEPN
group_19877	Transposase, Mutator family	6	COG3328	X	Transposase	Mobilome: prophages, transposons	PROKKA_01847___1641743	168	A0A093S4P9_9GAMM	GO:0003677; GO:0004803; GO:0006313
group_19881	hypothetical protein	6	no_cog	no_cat	no_name	no_func	PROKKA_02168___1642064	41	no_uniprot	no_go
group_19882	Phage NinH protein	6	no_cog	no_cat	no_name	no_func	PROKKA_02409___1642305	62	no_uniprot	no_go
group_19883	Crossover junction endodeoxyribonuclease RusA	6	cl01885	no_recog	no_recog	no_func	PROKKA_02410___1642306	120	A0A0H2WSI0_SALPA	GO:0000287; GO:0006281; GO:0006310; GO:0008821
group_19884	hypothetical protein	6	no_cog	no_cat	no_name	no_func	PROKKA_02412___1642308	70	no_uniprot	no_go
group_19885	hypothetical protein	6	no_cog	no_cat	no_name	no_func	PROKKA_02417___1642313	106	A0A2X4U4E5_SALCE
group_19886	hypothetical protein	6	no_cog	no_cat	no_name	no_func	PROKKA_02418___1642314	50	no_uniprot	no_go
group_19887	hypothetical protein	6	no_cog	no_cat	no_name	no_func	PROKKA_02419___1642315	68	no_uniprot	no_go
group_19888	hypothetical protein	6	no_cog	no_cat	no_name	no_func	PROKKA_02440___1642336	361	A0A0H2WRE0_SALPA
udp_1	Uridine phosphorylase	6	cl00303	no_recog	no_recog	no_func	PROKKA_03776___1643674	231	A0A0H2WTU9_SALPA	GO:0009116; GO:0016763
group_19902	Modification methylase PvuII	6	COG0863	L	DNA	Replication, recombination and repair	PROKKA_04308___1644206	331	A0A0H2WV20_SALPA	GO:0003677; GO:0004519; GO:0008170; GO:0015667
pvuIIR	Type-2 restriction enzyme PvuII	6	no_cog	no_cat	no_name	no_func	PROKKA_04309___1644207	187	A0A0H2WVC1_SALPA
group_20132	hypothetical protein	6	no_cog	no_cat	no_name	no_func	PROKKA_01918___1711442	173	no_uniprot	no_go
dhfrI	Dihydrofolate reductase type 1	6	COG0262	H	Dihydrofolate	Coenzyme transport and metabolism	PROKKA_00017___1751594	199	A0A156MBS0_ENTCL	GO:0004146; GO:0006545; GO:0046654; GO:0050661
group_6604	Transposase from transposon Tn916	6	cl28330	no_recog	no_recog	no_func	PROKKA_03029___1651789	548	Q8Z3Y1_SALTI	GO:0003677; GO:0006310; GO:0015074
group_7886	hypothetical protein	6	no_cog	no_cat	no_name	no_func	PROKKA_03023___1651783	327	Q8Z3Y5_SALTI
group_1205	hypothetical protein	5	no_cog	no_cat	no_name	no_func	PROKKA_04177___1746470	84	W1XIP3_ECOLX
group_19982	hypothetical protein	5	no_cog	no_cat	no_name	no_func	PROKKA_05023___1653783	196	Q935E9_SALTI	GO:0016021
group_19984	hypothetical protein	5	no_cog	no_cat	no_name	no_func	PROKKA_05031___1653791	163	Q935E0_SALTI
group_19985	hypothetical protein	5	no_cog	no_cat	no_name	no_func	PROKKA_05032___1653792	47	no_uniprot	no_go
grxA_2	Glutaredoxin-1	5	COG0695	O	Glutaredoxin	Posttranslational modification, protein turnover, chaperones	PROKKA_05033___1653793	81	Q935D9_SALTI	GO:0005623; GO:0009055; GO:0015035; GO:0045454
group_19987	hypothetical protein	5	no_cog	no_cat	no_name	no_func	PROKKA_05034___1653794	126	A0A0V9JLT6_9ENTR
group_19988	hypothetical protein	5	no_cog	no_cat	no_name	no_func	PROKKA_05035___1653795	67	no_uniprot	no_go
ybeZ_3	PhoH-like protein	5	cl28592	no_recog	no_recog	no_func	PROKKA_05036___1653796	257	Q935D6_SALTI	GO:0005524
group_19990	hypothetical protein	5	no_cog	no_cat	no_name	no_func	PROKKA_05037___1653797	263	A0A155E3J4_KLEAE
group_19991	hypothetical protein	5	no_cog	no_cat	no_name	no_func	PROKKA_05038___1653798	184	Q935D4_SALTI
group_19992	hypothetical protein	5	no_cog	no_cat	no_name	no_func	PROKKA_05039___1653799	242	A0A0V9JLW6_9ENTR
group_19993	hypothetical protein	5	no_cog	no_cat	no_name	no_func	PROKKA_05053___1653813	351	Q935B9_SALTI
group_19994	hypothetical protein	5	no_cog	no_cat	no_name	no_func	PROKKA_05054___1653814	251	Q935B8_SALTI
group_19995	hypothetical protein	5	no_cog	no_cat	no_name	no_func	PROKKA_05062___1653822	850	Q935B1_SALTI
group_19996	hypothetical protein	5	no_cog	no_cat	no_name	no_func	PROKKA_05091___1653851	85	F5S3V5_9ENTR
group_19997	Repressor of phase-1 flagellin	5	no_cog	no_cat	no_name	no_func	PROKKA_05092___1653852	175	A0A2N4V180_9ENTR	GO:0003700
group_19998	hypothetical protein	5	no_cog	no_cat	no_name	no_func	PROKKA_05094___1653854	75	no_uniprot	no_go
group_19999	hypothetical protein	5	no_cog	no_cat	no_name	no_func	PROKKA_05097___1653857	93	Q934Y1_SALTI
group_20000	hypothetical protein	5	no_cog	no_cat	no_name	no_func	PROKKA_05104___1653864	396	Q934X4_SALTI
group_20001	hypothetical protein	5	no_cog	no_cat	no_name	no_func	PROKKA_05105___1653865	105	Q934X3_SALTI
group_20002	Phage regulatory protein Rha (Phage_pRha)	5	cl01462	no_recog	no_recog	no_func	PROKKA_05117___1653877	280	A0A346D288_9ENTR
group_7887	hypothetical protein	5	no_cog	no_cat	no_name	no_func	PROKKA_05049___1653809	350	Q935C3_SALTI
group_1307	putative transport protein HsrA	4	COG2814	G	Predicted	Carbohydrate transport and metabolism	PROKKA_03755___1643653	475	A0A0H2WU15_SALPA	GO:0005886; GO:0016021; GO:0022857
group_19787	Prophage CP4-57 integrase	4	COG0582	LX	Integrase	Replication, recombination and repair;Mobilome: prophages, transposons	PROKKA_02683___1637869	410	A0A0J2EDV7_ECOLX	GO:0003677; GO:0006310; GO:0015074
group_19788	hypothetical protein	4	no_cog	no_cat	no_name	no_func	PROKKA_02684___1637870	248	A0A0J2HJ07_ECOLX	GO:0016021
group_19789	hypothetical protein	4	no_cog	no_cat	no_name	no_func	PROKKA_02685___1637871	273	A0A0J2EFJ7_ECOLX
group_20184	hypothetical protein	4	no_cog	no_cat	no_name	no_func	PROKKA_04835___1756413	67	no_uniprot	no_go
group_20735	Transposase IS200 like protein	4	COG1943	X	REP	Mobilome: prophages, transposons	PROKKA_02486___1735347	152	A0A2T8RJN0_SALET	GO:0003677; GO:0004803; GO:0006313
group_3212	hypothetical protein	4	COG3979	G	Chitodextrinase	Carbohydrate transport and metabolism	PROKKA_03565___1689590	174	Q8ZRN8_SALTY	GO:0004568; GO:0006032; GO:0016998
group_520	hypothetical protein	4	cl26341	no_recog	no_recog	no_func	PROKKA_02273___1735134	142	Q8Z6S9_SALTI
group_523	hypothetical protein	4	cl26341	no_recog	no_recog	no_func	PROKKA_02470___1683809	142	Q8Z6S9_SALTI
group_6577	hypothetical protein	4	COG3539	N	Pilin	Cell motility	PROKKA_02562___1637748	441	Q8Z929_SALTI	GO:0007155; GO:0009289
group_814	hypothetical protein	4	no_cog	no_cat	no_name	no_func	PROKKA_01262___1641158	132	A0A2T7HVD6_SALMS	GO:0016021
group_9626	Type IV pilus biogenesis	4	no_cog	no_cat	no_name	no_func	PROKKA_04207___1690232	195	Q6X916_SALET
group_11749	Plasmid segregation protein ParM	3	no_cog	no_cat	no_name	no_func	PROKKA_03856___1667376	319	A0A348E3M9_ECOLX
group_11750	Phage major capsid protein, P2 family	3	no_cog	no_cat	no_name	no_func	PROKKA_03862___1667382	350	H4IS44_ECOLX
group_11751	Phage small terminase subunit	3	no_cog	no_cat	no_name	no_func	PROKKA_03863___1667383	266	J7QGK3_ECOLX	GO:0003677; GO:0004519; GO:0019069
group_11752	Phage Tail Protein X	3	cl02088	no_recog	no_recog	no_func	PROKKA_03865___1667385	66	no_uniprot	no_go
group_11753	hypothetical protein	3	no_cog	no_cat	no_name	no_func	PROKKA_03868___1667388	135	A0A152BV01_ECOLX
group_11754	Phage-related baseplate assembly protein	3	COG4540	X	Phage	Mobilome: prophages, transposons	PROKKA_03871___1667391	193	A0A0K4IEX9_ECOLX
group_11755	Phage tail tube protein FII	3	cl01390	no_recog	no_recog	no_func	PROKKA_03881___1667401	170	A0A080J1Y5_ECOLX
group_11756	DNA-binding transcriptional regulator	3	no_cog	no_cat	no_name	no_func	PROKKA_03884___1667404	86	W8ZQ14_ECOLX
group_11757	small toxic polypeptide	3	no_cog	no_cat	no_name	no_func	PROKKA_03885___1667405	46	no_uniprot	no_go
group_11760	hypothetical protein	3	no_cog	no_cat	no_name	no_func	PROKKA_03297___1745590	59	no_uniprot	no_go
group_1317	hypothetical protein	3	no_cog	no_cat	no_name	no_func	PROKKA_01318___1669261	325	A0A0H2WMU7_SALPA
group_1404	Thiol:disulfide interchange protein DsbE	3	COG0526	O	Thiol-disulfide	Posttranslational modification, protein turnover, chaperones	PROKKA_03166___1689191	185	A0A2T8ZGN6_SALET	GO:0015036; GO:0017004; GO:0030288; GO:0045454
group_19971	hypothetical protein	3	no_cog	no_cat	no_name	no_func	PROKKA_04887___1653647	67	no_uniprot	no_go
group_20025	hypothetical protein	3	no_cog	no_cat	no_name	no_func	PROKKA_03846___1667366	80	C8U9T7_ECO10
group_20036	Phage portal protein	3	cl19194	no_recog	no_recog	no_func	PROKKA_03859___1667379	348	A0A0E0XYT0_ECO1C
group_20037	Terminase-like family protein	3	cl26500	no_recog	no_recog	no_func	PROKKA_03860___1667380	583	A0A0H3PLZ1_ECO5C	GO:0003677; GO:0005524; GO:0019069
group_20039	Phage head completion protein (GPL)	3	no_cog	no_cat	no_name	no_func	PROKKA_03864___1667384	164	Q1RDZ4_ECOUT	GO:0019069
group_20040	Phage holin family (Lysis protein S)	3	no_cog	no_cat	no_name	no_func	PROKKA_03866___1667386	107	L4J7F8_ECOLX	GO:0016021
group_20041	hypothetical protein	3	no_cog	no_cat	no_name	no_func	PROKKA_03867___1667387	130	H4IRI7_ECOLX	GO:0008233
group_20042	P2 phage tail completion protein R (GpR)	3	no_cog	no_cat	no_name	no_func	PROKKA_03869___1667389	155	A0A376K4A7_ECOLX
group_20043	Phage virion morphogenesis family protein	3	no_cog	no_cat	no_name	no_func	PROKKA_03870___1667390	214	A0A376K497_ECOLX
group_20044	Gene 25-like lysozyme	3	COG3628	X	Phage	Mobilome: prophages, transposons	PROKKA_03872___1667392	116	B6I8N8_ECOSE
group_20045	Baseplate J-like protein	3	cl01294	no_recog	no_recog	no_func	PROKKA_03873___1667393	298	K4W529_ECOLX
group_20046	Phage tail protein (Tail_P2_I)	3	cl01817	no_recog	no_recog	no_func	PROKKA_03874___1667394	176	A0A2X7PSY6_ECOLX
group_20047	Phage P2 GpU	3	COG3499	X	Phage	Mobilome: prophages, transposons	PROKKA_03878___1667398	162	T6LNN8_ECOLX
group_20048	Phage-related minor tail protein	3	cl26558	no_recog	no_recog	no_func	PROKKA_03879___1667399	935	A0A028E9B6_ECOLX	GO:0016021
group_20050	Phage tail sheath protein	3	COG3497	X	Phage	Mobilome: prophages, transposons	PROKKA_03882___1667402	394	H4ISE8_ECOLX
group_20051	Phage late control gene D protein (GPD)	3	COG3500	X	Phage	Mobilome: prophages, transposons	PROKKA_03883___1667403	369	I0VLE6_ECOLX
group_20065	putative methyltransferase	3	COG2189	L	Adenine	Replication, recombination and repair	PROKKA_02893___1688918	628	A0A2H9AVL0_ECOLX	GO:0003677; GO:0006306; GO:0008170
group_20066	Major structural subunit of bundle-forming pilus precursor	3	no_cog	no_cat	no_name	no_func	PROKKA_02895___1688920	185	A0A1X3INA6_ECOLX	GO:0016021
group_20067	hypothetical protein	3	no_cog	no_cat	no_name	no_func	PROKKA_02897___1688922	171	A0A1X3JFG7_ECOLX
group_20068	hypothetical protein	3	no_cog	no_cat	no_name	no_func	PROKKA_02898___1688923	104	A0A145MF72_KLEAE
group_20069	Mobilization protein A	3	no_cog	no_cat	no_name	no_func	PROKKA_02899___1688924	506	A0A2X1QI57_KLEPN	GO:0016740
group_20070	hypothetical protein	3	no_cog	no_cat	no_name	no_func	PROKKA_02900___1688925	71	no_uniprot	no_go
group_20071	hypothetical protein	3	no_cog	no_cat	no_name	no_func	PROKKA_02901___1688926	146	A0A1E3MVD8_9ENTR
group_20072	hypothetical protein	3	no_cog	no_cat	no_name	no_func	PROKKA_02902___1688927	91	A0A2V4G236_SERMA	GO:0016021
group_20073	hypothetical protein	3	no_cog	no_cat	no_name	no_func	PROKKA_02903___1688928	183	A0A2V4G0D6_SERMA	GO:0003899
group_20074	hypothetical protein	3	no_cog	no_cat	no_name	no_func	PROKKA_02904___1688929	188	A0A2V4GDZ3_SERMA
group_20075	hypothetical protein	3	no_cog	no_cat	no_name	no_func	PROKKA_02905___1688930	110	A0A2V4G100_SERMA
group_20076	hypothetical protein	3	no_cog	no_cat	no_name	no_func	PROKKA_02906___1688931	189	A0A2N5A8E3_KLEVA	GO:0006260; GO:0006276
group_20077	Transposase	3	COG2963	X	Transposase	Mobilome: prophages, transposons	PROKKA_02907___1688932	99	A0A1X3IRN6_ECOLX	GO:0003677; GO:0004803; GO:0006313
group_20084	Prophage CP4-57 integrase	3	COG0582	LX	Integrase	Replication, recombination and repair;Mobilome: prophages, transposons	PROKKA_03315___1689340	424	A0A1X3IJV5_ECOLX	GO:0003677; GO:0006310; GO:0015074
group_20085	hypothetical protein	3	no_cog	no_cat	no_name	no_func	PROKKA_03316___1689341	293	A0A345ESA1_ECOLX
group_20086	hypothetical protein	3	no_cog	no_cat	no_name	no_func	PROKKA_03318___1689343	119	A0A085P6X2_ECOLX
group_20087	hypothetical protein	3	no_cog	no_cat	no_name	no_func	PROKKA_03319___1689344	94	A0A2T3U5S0_ECOLX
group_20088	hypothetical protein	3	no_cog	no_cat	no_name	no_func	PROKKA_03320___1689345	127	A0A2T3SLG4_ECOLX
group_20089	Phage polarity suppression protein (Psu)	3	no_cog	no_cat	no_name	no_func	PROKKA_03322___1689347	247	A0A085P6W8_ECOLX
group_20090	Phage polarity suppression protein (Psu)	3	no_cog	no_cat	no_name	no_func	PROKKA_03323___1689348	183	A0A085P6W7_ECOLX
group_20091	hypothetical protein	3	no_cog	no_cat	no_name	no_func	PROKKA_03325___1689350	368	A0A209AVX8_YERFR
group_20092	hypothetical protein	3	no_cog	no_cat	no_name	no_func	PROKKA_03326___1689351	210	A0A209AW97_YERFR	GO:0016021
group_20093	hypothetical protein	3	no_cog	no_cat	no_name	no_func	PROKKA_03924___1689949	85	no_uniprot	no_go
group_20094	hypothetical protein	3	cl26567	no_recog	no_recog	no_func	PROKKA_03925___1689950	595	A0A2K0JAL7_SALHO
group_20095	hypothetical protein	3	no_cog	no_cat	no_name	no_func	PROKKA_03926___1689951	79	no_uniprot	no_go
group_20096	hypothetical protein	3	no_cog	no_cat	no_name	no_func	PROKKA_03927___1689952	315	A0A2K0JAQ2_SALHO
group_20097	Phage polarity suppression protein (Psu)	3	no_cog	no_cat	no_name	no_func	PROKKA_03929___1689954	253	A0A378B1B4_KLEPO
group_20098	hypothetical protein	3	no_cog	no_cat	no_name	no_func	PROKKA_03933___1689958	119	A0A2D0AR37_ECOLX
group_20099	hypothetical protein	3	no_cog	no_cat	no_name	no_func	PROKKA_03934___1689959	61	no_uniprot	no_go
group_20147	hypothetical protein	3	no_cog	no_cat	no_name	no_func	PROKKA_00993___1729292	58	no_uniprot	no_go
group_2546	Inner membrane symporter YicJ	3	cl26210	no_recog	no_recog	no_func	PROKKA_00560___1728859	333	A0A2T9HYM2_SALET	GO:0006814; GO:0008643; GO:0015293; GO:0016021
ygbT_1	CRISPR-associated endonuclease Cas1	3	cl00656	no_recog	no_recog	no_func	PROKKA_00929___1705760	108	no_uniprot	no_go
group_6591	Type III restriction enzyme, res subunit	3	cl26690	no_recog	no_recog	no_func	PROKKA_02894___1688919	986	A0A1X3JGC0_ECOLX	GO:0003677; GO:0004519; GO:0005524
group_738	hypothetical protein	3	no_cog	no_cat	no_name	no_func	PROKKA_02452___1721361	67	no_uniprot	no_go
group_744	hypothetical protein	3	no_cog	no_cat	no_name	no_func	PROKKA_00399___1668342	63	no_uniprot	no_go
group_7880	hypothetical protein	3	no_cog	no_cat	no_name	no_func	PROKKA_01251___1701403	45	no_uniprot	no_go
group_9219	hypothetical protein	3	no_cog	no_cat	no_name	no_func	PROKKA_01513___1650272	143	I2WSS1_ECOLX
group_9419	hypothetical protein	3	cl27632	no_recog	no_recog	no_func	PROKKA_03330___1689355	51	no_uniprot	no_go
group_11678	hypothetical protein	2	no_cog	no_cat	no_name	no_func	PROKKA_04966___1653726	71	no_uniprot	no_go
group_11758	hypothetical protein	2	cl00516	no_recog	no_recog	no_func	PROKKA_03910___1708742	292	A0A0Q3F111_ECOLX	GO:0003676; GO:0004518
group_11759	hypothetical protein	2	no_cog	no_cat	no_name	no_func	PROKKA_02109___1734970	320	I2USF5_ECOLX
group_11776	hypothetical protein	2	no_cog	no_cat	no_name	no_func	PROKKA_00100___1823678	568	A0A2S7SDA0_ESCFE
group_1364	LexA repressor	2	COG1974	KT	SOS-response	Transcription;Signal transduction mechanisms	PROKKA_04730___1790257	141	A0A366ES33_9ENTR
cynR_3	HTH-type transcriptional regulator CynR	2	COG0583	K	DNA-binding	Transcription	PROKKA_04976___1653736	41	no_uniprot	no_go
group_19983	Aerobic cobaltochelatase subunit CobT	2	cl25849	no_recog	no_recog	no_func	PROKKA_05027___1653787	720	Q935E5_SALTI	GO:0009236
group_20004	hypothetical protein	2	no_cog	no_cat	no_name	no_func	PROKKA_04794___1658696	58	no_uniprot	no_go
livF_2	High-affinity branched-chain amino acid transport ATP-binding protein LivF	2	COG0410	E	ABC-type	Amino acid transport and metabolism	PROKKA_04875___1658777	232	A0A3A5E5E5_9GAMM
group_20006	Lipopolysaccharide export system ATP-binding protein LptB	2	COG4674	R	ABC-type	General function prediction only	PROKKA_04876___1658778	263	A0A3A5E5D6_9GAMM
group_20007	leucine/isoleucine/valine transporter permease subunit	2	COG4177	E	ABC-type	Amino acid transport and metabolism	PROKKA_04877___1658779	358	A0A378GRZ4_9ENTR
livH_2	High-affinity branched-chain amino acid transport system permease protein LivH	2	COG0559	E	Branched-chain	Amino acid transport and metabolism	PROKKA_04878___1658780	524	A0A1T5HM09_9ENTR	GO:0005886; GO:0016021; GO:0022857
amiC_2	Aliphatic amidase expression-regulating protein	2	COG0683	E	ABC-type	Amino acid transport and metabolism	PROKKA_04879___1658781	423	A0A1V0LD55_9ENTR
ydfH_4	putative HTH-type transcriptional regulator YdfH	2	COG1802	K	DNA-binding	Transcription	PROKKA_04880___1658782	232	A0A1K2ALZ0_9ENTR	GO:0003677; GO:0003700; GO:0006351
accA1	Acetyl-/propionyl-coenzyme A carboxylase alpha chain	2	COG0511	HI	Biotin	Coenzyme transport and metabolism;Lipid transport and metabolism	PROKKA_04881___1658783	1204	A0A1V0LD58_9ENTR	GO:0005524; GO:0046872
atzF	Allophanate hydrolase	2	COG0154	J	Asp-tRNAAsn/Glu-tRNAGln	Translation, ribosomal structure and biogenesis	PROKKA_04882___1658784	599	A0A1V0LD92_9ENTR	GO:0016787
group_20013	hypothetical protein	2	no_cog	no_cat	no_name	no_func	PROKKA_04883___1658785	44	no_uniprot	no_go
group_20014	hypothetical protein	2	no_cog	no_cat	no_name	no_func	PROKKA_01866___1665386	113	A0A379UBW4_SALCE
group_20078	hypothetical protein	2	no_cog	no_cat	no_name	no_func	PROKKA_02909___1688934	88	A0A209N5T5_ECOLX	GO:0016021
group_20079	hypothetical protein	2	no_cog	no_cat	no_name	no_func	PROKKA_02910___1688935	45	no_uniprot	no_go
group_20080	hypothetical protein	2	no_cog	no_cat	no_name	no_func	PROKKA_02911___1688936	126	A0A145MD20_KLEAE
group_20081	hypothetical protein	2	no_cog	no_cat	no_name	no_func	PROKKA_02912___1688937	96	W1G9U2_KLEPN
group_20082	hypothetical protein	2	no_cog	no_cat	no_name	no_func	PROKKA_02913___1688938	95	A0A2N4YSJ2_KLEVA
group_20083	hypothetical protein	2	no_cog	no_cat	no_name	no_func	PROKKA_02914___1688939	128	V2QIY4_ECOLX
group_20100	Phage virion morphogenesis family protein	2	no_cog	no_cat	no_name	no_func	PROKKA_04140___1690165	148	A0A0H2WS31_SALPA
group_20101	Toxin co-regulated pilus biosynthesis protein Q	2	no_cog	no_cat	no_name	no_func	PROKKA_04212___1690237	392	C0Q5B2_SALPC
group_20106	Helix-turn-helix	2	cl22854	no_recog	no_recog	no_func	PROKKA_03882___1708714	265	A0A344STY7_SALCE
group_20107	Ribbon-helix-helix protein, copG family	2	cl22964	no_recog	no_recog	no_func	PROKKA_03883___1708715	82	A0A0F3YNA3_ENTAS	GO:0006355
group_20108	hypothetical protein	2	no_cog	no_cat	no_name	no_func	PROKKA_03884___1708716	277	A0A0P8H888_CITFR	GO:0004519
ykfI	Toxin YkfI	2	no_cog	no_cat	no_name	no_func	PROKKA_03885___1708717	113	A0A0P8HRX2_CITFR
group_20110	Cytoskeleton bundling-enhancing protein CbeA	2	no_cog	no_cat	no_name	no_func	PROKKA_03886___1708718	121	A0A376R1A1_ECOLX
group_20111	hypothetical protein	2	no_cog	no_cat	no_name	no_func	PROKKA_03887___1708719	73	no_uniprot	no_go
group_20112	hypothetical protein	2	COG2003	L	DNA	Replication, recombination and repair	PROKKA_03888___1708720	159	A0A0J0IS12_9ENTR	GO:0008237; GO:0046872
group_20113	Antirestriction protein KlcA	2	no_cog	no_cat	no_name	no_func	PROKKA_03889___1708721	158	A0A2Z3WZ55_9ENTR	GO:0004519
group_20114	hypothetical protein	2	no_cog	no_cat	no_name	no_func	PROKKA_03890___1708722	87	A0A0M3EAI4_VIBPH
group_20115	hypothetical protein	2	no_cog	no_cat	no_name	no_func	PROKKA_03891___1708723	272	A0A0M3EDE9_VIBPH
group_20116	hypothetical protein	2	no_cog	no_cat	no_name	no_func	PROKKA_03892___1708724	49	no_uniprot	no_go
group_20117	hypothetical protein	2	no_cog	no_cat	no_name	no_func	PROKKA_03893___1708725	155	A0A2Z3X057_9ENTR
group_20118	hypothetical protein	2	no_cog	no_cat	no_name	no_func	PROKKA_03894___1708726	133	A0A381HZJ4_9ENTR
group_20119	tRNA modification GTPase TrmE	2	cl26334	no_recog	no_recog	no_func	PROKKA_03895___1708727	295	A0A1R0FU66_CITBR	GO:0005525
group_20120	hypothetical protein	2	no_cog	no_cat	no_name	no_func	PROKKA_03896___1708728	367	A0A0M3EAH9_VIBPH
group_20121	hypothetical protein	2	no_cog	no_cat	no_name	no_func	PROKKA_03897___1708729	191	A0A381HYG5_9ENTR
group_20122	Prophage CP4-57 regulatory protein (AlpA)	2	COG3311	KX	Predicted	Transcription;Mobilome: prophages, transposons	PROKKA_03898___1708730	68	no_uniprot	no_go
group_20123	hypothetical protein	2	no_cog	no_cat	no_name	no_func	PROKKA_03899___1708731	53	no_uniprot	no_go
group_20124	hypothetical protein	2	no_cog	no_cat	no_name	no_func	PROKKA_03900___1708732	128	A0A381I007_9ENTR
group_20125	hypothetical protein	2	no_cog	no_cat	no_name	no_func	PROKKA_03901___1708733	201	A0A381HYA6_9ENTR
group_20126	PglZ domain protein	2	no_cog	no_cat	no_name	no_func	PROKKA_03905___1708737	865	A0A0L1C090_ECOLX	GO:0003824
group_20127	Type IIS restriction enzyme Eco57I	2	COG1002	V	Type	Defense mechanisms	PROKKA_03906___1708738	1225	A0A1X2RS53_SALET	GO:0003677; GO:0006306; GO:0008170
group_20128	hypothetical protein	2	cl27539	no_recog	no_recog	no_func	PROKKA_03907___1708739	1213	A0A332WQ73_KLEPN
group_20129	hypothetical protein	2	no_cog	no_cat	no_name	no_func	PROKKA_03908___1708740	200	A0A332WB62_KLEPN
group_20130	hypothetical protein	2	no_cog	no_cat	no_name	no_func	PROKKA_03909___1708741	201	I4T6B6_ECOLX
group_20131	Ferrous-iron efflux pump FieF	2	cl25570	no_recog	no_recog	no_func	PROKKA_03913___1708745	134	A0A2S1BE54_MORMO	GO:0005886; GO:0008324; GO:0016021
group_20138	Regulatory phage protein cox	2	no_cog	no_cat	no_name	no_func	PROKKA_00519___1728818	90	E0J4V9_ECOLW
group_20139	hypothetical protein	2	no_cog	no_cat	no_name	no_func	PROKKA_00523___1728822	99	A0A1L4BLX2_SALTI
group_20140	Adenosine monophosphate-protein transferase VbhT	2	cl26489	no_recog	no_recog	no_func	PROKKA_00527___1728826	368	A0A1L4BLX6_SALTI	GO:0016740
group_20141	hypothetical protein	2	no_cog	no_cat	no_name	no_func	PROKKA_00537___1728836	141	A0A1L4BLY4_SALTI	GO:0016021
group_20142	Phage tail protein (Tail_P2_I)	2	cl01817	no_recog	no_recog	no_func	PROKKA_00545___1728844	176	A0A1L4BLY6_SALTI
group_20143	Phage tail fibre repeat protein	2	cl26341	no_recog	no_recog	no_func	PROKKA_00546___1728845	605	A0A1L4BLY5_SALTI	GO:0005198
group_20144	Caudovirales tail fibre assembly protein	2	cl21617	no_recog	no_recog	no_func	PROKKA_00547___1728846	192	A0A1L4BLZ8_SALTI
group_20145	hypothetical protein	2	no_cog	no_cat	no_name	no_func	PROKKA_00555___1728854	213	A0A210BID0_ECOLX
group_20146	hypothetical protein	2	no_cog	no_cat	no_name	no_func	PROKKA_00991___1729290	217	A0A2J7LVT6_ENTCL
group_20148	hypothetical protein	2	no_cog	no_cat	no_name	no_func	PROKKA_00994___1729293	163	A0A0G3K888_ECOLX
group_20149	hypothetical protein	2	no_cog	no_cat	no_name	no_func	PROKKA_00996___1729295	60	no_uniprot	no_go
group_20151	hypothetical protein	2	no_cog	no_cat	no_name	no_func	PROKKA_02098___1734959	90	A0A236M7A1_SHIBO
group_20152	molybdenum cofactor biosynthesis protein A	2	COG0535	R	Radical	General function prediction only	PROKKA_02099___1734960	462	A0A236M6N8_SHIBO	GO:0003824; GO:0046872; GO:0051539
group_20153	molybdenum cofactor biosynthesis protein A	2	COG0535	R	Radical	General function prediction only	PROKKA_02100___1734961	370	A0A0F3WEA9_ECOLX	GO:0003824; GO:0051536
group_20154	hypothetical protein	2	cl27562	no_recog	no_recog	no_func	PROKKA_02101___1734962	211	A0A236LZK6_SHIBO
group_20155	Phage tail protein E	2	no_cog	no_cat	no_name	no_func	PROKKA_02105___1734966	124	T9B4E6_ECOLX
group_20156	DNA-invertase hin	2	COG1961	L	Site-specific	Replication, recombination and repair	PROKKA_02108___1734969	195	A0A398TWC2_SHIBO
group_20157	Phage capsid scaffolding protein (GPO) serine peptidase	2	no_cog	no_cat	no_name	no_func	PROKKA_02126___1734987	278	A0A2X7ASG9_ECOLX	GO:0019069
group_20158	hypothetical protein	2	no_cog	no_cat	no_name	no_func	PROKKA_02129___1734990	165	W8ZPF6_ECOLX
group_20159	hypothetical protein	2	no_cog	no_cat	no_name	no_func	PROKKA_02130___1734991	280	A0A192CKY2_ECOLX	GO:0016021
group_20160	Plasmid stability protein	2	no_cog	no_cat	no_name	no_func	PROKKA_02131___1734992	104	A0A0C5EKX3_ECOLX
group_20161	Bacteriophage replication gene A protein (GPA)	2	no_cog	no_cat	no_name	no_func	PROKKA_02133___1734994	946	A0A329XMX1_ECOLX	GO:0004519; GO:0006260
group_20162	hypothetical protein	2	no_cog	no_cat	no_name	no_func	PROKKA_02134___1734995	129	A0A1V3V6L9_ECOLX
group_20163	hypothetical protein	2	no_cog	no_cat	no_name	no_func	PROKKA_02135___1734996	72	no_uniprot	no_go
group_20164	hypothetical protein	2	no_cog	no_cat	no_name	no_func	PROKKA_02136___1734997	67	no_uniprot	no_go
group_20165	hypothetical protein	2	no_cog	no_cat	no_name	no_func	PROKKA_02139___1735000	92	A0A376J3Y0_ECOLX
group_20166	hypothetical protein	2	no_cog	no_cat	no_name	no_func	PROKKA_02140___1735001	112	A0A376J986_ECOLX
group_20167	hypothetical protein	2	no_cog	no_cat	no_name	no_func	PROKKA_02141___1735002	92	A0A0J6D0Q2_ECOLX	GO:0003677
group_20168	Tyrosine recombinase XerD	2	cl28330	no_recog	no_recog	no_func	PROKKA_02142___1735003	375	E7SQA5_SHIDY	GO:0003677; GO:0006310; GO:0015074
group_20169	hypothetical protein	2	no_cog	no_cat	no_name	no_func	PROKKA_02143___1735004	120	A0A2X6R055_ECOLX
group_20170	hypothetical protein	2	no_cog	no_cat	no_name	no_func	PROKKA_02144___1735005	109	A0A344RVT4_SALCE
group_20176	hypothetical protein	2	no_cog	no_cat	no_name	no_func	PROKKA_00846___1752423	219	A0A2S7HQ11_ECOLX
group_20177	hypothetical protein	2	no_cog	no_cat	no_name	no_func	PROKKA_00847___1752424	42	no_uniprot	no_go
group_20178	hypothetical protein	2	no_cog	no_cat	no_name	no_func	PROKKA_00848___1752425	48	no_uniprot	no_go
group_20179	hypothetical protein	2	no_cog	no_cat	no_name	no_func	PROKKA_00849___1752426	161	A0A2S7HPZ7_ECOLX
group_20180	hypothetical protein	2	no_cog	no_cat	no_name	no_func	PROKKA_00850___1752427	65	no_uniprot	no_go
group_20181	hypothetical protein	2	no_cog	no_cat	no_name	no_func	PROKKA_00851___1752428	163	A0A377VFA3_KLEPN
group_20241	Type IV secretion system proteins	2	cl02193	no_recog	no_recog	no_func	PROKKA_04710___1790237	238	A0A1J5W437_9ENTR
group_20242	hypothetical protein	2	no_cog	no_cat	no_name	no_func	PROKKA_04711___1790238	94	A0A2Z3EP21_9ENTR
group_20243	Type IV secretion system protein VirB6	2	cl01503	no_recog	no_recog	no_func	PROKKA_04712___1790239	335	no_uniprot	no_go
group_20244	hypothetical protein	2	no_cog	no_cat	no_name	no_func	PROKKA_04713___1790240	46	no_uniprot	no_go
group_20245	Type IV secretion system protein PtlE	2	cl01500	no_recog	no_recog	no_func	PROKKA_04714___1790241	228	A0A1J5VPB0_9ENTR	GO:0016020
group_20246	Type IV secretion system protein virB9 precursor	2	cl11423	no_recog	no_recog	no_func	PROKKA_04715___1790242	297	A0A271CDH4_SALET
group_20247	Type IV secretion system protein virB10	2	COG2948	U	Type	Intracellular trafficking, secretion, and vesicular transport	PROKKA_04716___1790243	398	A0A366ERZ8_9ENTR
group_20248	Type IV secretion system protein VirB11	2	COG0630	U	Type	Intracellular trafficking, secretion, and vesicular transport	PROKKA_04717___1790244	349	A0A366ESA1_9ENTR
group_20249	hypothetical protein	2	no_cog	no_cat	no_name	no_func	PROKKA_04718___1790245	133	A0A0U1RFA9_SALSV
group_20250	TrbM	2	no_cog	no_cat	no_name	no_func	PROKKA_04719___1790246	105	A0A0N1QRX0_SALSV
group_20251	hypothetical protein	2	no_cog	no_cat	no_name	no_func	PROKKA_04720___1790247	111	A0A0N1U6T2_SALSV
group_20252	hypothetical protein	2	no_cog	no_cat	no_name	no_func	PROKKA_04721___1790248	102	A0A271CGE4_SALET
topB_3	DNA topoisomerase 3	2	COG0550	L	DNA	Replication, recombination and repair	PROKKA_04722___1790249	733	A0A0U1RFD2_SALSV	GO:0003677; GO:0003917; GO:0006265
group_20254	DNA-binding protein H-NS	2	cl27638	no_recog	no_recog	no_func	PROKKA_04723___1790250	130	A0A0U1RF81_SALSV	GO:0003677; GO:0006355; GO:0046983
group_20255	Type IV secretion-system coupling protein DNA-binding domain protein	2	COG3505	U	Type	Intracellular trafficking, secretion, and vesicular transport	PROKKA_04724___1790251	635	A0A2Y8WPK7_ECOLX
group_20256	hypothetical protein	2	no_cog	no_cat	no_name	no_func	PROKKA_04725___1790252	248	A0A0U1RFD0_SALSV
group_20257	Phospholipase D precursor	2	COG1502	I	Phosphatidylserine/phosphatidylglycerophosphate/cardiolipin	Lipid transport and metabolism	PROKKA_04726___1790253	175	A0A0N1QRU7_SALSV	GO:0003824
group_20258	hypothetical protein	2	no_cog	no_cat	no_name	no_func	PROKKA_04727___1790254	143	A0A2X9ABZ7_ECOLX
group_20259	DNA primase TraC	2	cl26762	no_recog	no_recog	no_func	PROKKA_04728___1790255	321	A0A366EUM3_9ENTR
group_20262	hypothetical protein	2	no_cog	no_cat	no_name	no_func	PROKKA_04773___1790300	71	no_uniprot	no_go
group_20263	Type IV secretion system protein virB1	2	no_cog	no_cat	no_name	no_func	PROKKA_04774___1790301	220	A0A1J5WFZ7_9ENTR
group_20264	TrbC/VIRB2 family protein	2	no_cog	no_cat	no_name	no_func	PROKKA_04775___1790302	99	no_uniprot	no_go
group_20265	Type IV secretion system protein virB4	2	cl01501	no_recog	no_recog	no_func	PROKKA_04776___1790303	916	A0A366EP03_9ENTR
group_2028	Tn3 transposase DDE domain protein	2	COG4644	X	Transposase	Mobilome: prophages, transposons	PROKKA_04765___1790292	521	A0A2X8IFX1_ECOLX	GO:0004803; GO:0006313
group_20455	hypothetical protein	2	no_cog	no_cat	no_name	no_func	PROKKA_04661___1842233	40	no_uniprot	no_go
group_2312	hypothetical protein	2	COG5383	R	Uncharacterized	General function prediction only	PROKKA_02549___1807162	263	A0A2T9MLW5_SALET
group_2975	Transposase DDE domain protein	2	no_cog	no_cat	no_name	no_func	PROKKA_04943___1785488	307	R4IT60_KLEPN
group_3209	hypothetical protein	2	COG3979	G	Chitodextrinase	Carbohydrate transport and metabolism	PROKKA_03554___1793858	174	Q8ZRN8_SALTY	GO:0004568; GO:0006032; GO:0016998
group_3344	Ethanolamine utilisation protein, EutH	2	cl01248	no_recog	no_recog	no_func	PROKKA_01534___1682873	244	A0A377A7F6_ECOLX
rfbV_3	Abequosyltransferase RfbV	2	COG0463	M	Glycosyltransferase	Cell wall/membrane/envelope biogenesis	PROKKA_04477___1676912	333	A0A0H2WMR2_SALPA	GO:0016740
group_4429	hypothetical protein	2	no_cog	no_cat	no_name	no_func	PROKKA_02039___1692786	171	no_uniprot	no_go
group_5302	hypothetical protein	2	no_cog	no_cat	no_name	no_func	PROKKA_01310___1669253	91	A0A0H2WML5_SALPA	GO:0016021
group_5306	hypothetical protein	2	no_cog	no_cat	no_name	no_func	PROKKA_04708___1700148	197	Q8Z342_SALTI
group_5426	hypothetical protein	2	no_cog	no_cat	no_name	no_func	PROKKA_02629___1792933	60	no_uniprot	no_go
gldA_3	Glycerol dehydrogenase	2	COG0371	C	Glycerol	Energy production and conversion	PROKKA_00036___1804649	367	Q8Z304_SALTI	GO:0008888; GO:0046872
group_5978	hypothetical protein	2	no_cog	no_cat	no_name	no_func	PROKKA_02544___1807157	46	no_uniprot	no_go
rbsC_1	Ribose transport system permease protein RbsC	2	COG1172	G	Ribose/xylose/arabinose/galactoside	Carbohydrate transport and metabolism	PROKKA_03749___1643647	147	no_uniprot	no_go
group_6405	hypothetical protein	2	no_cog	no_cat	no_name	no_func	PROKKA_04208___1741802	228	A0A0T9WK73_SALET
group_7418	Glucans biosynthesis protein D precursor	2	COG3131	M	Periplasmic	Cell wall/membrane/envelope biogenesis	PROKKA_02660___1683999	539	A0A2T9IBA6_SALET	GO:0003824; GO:0009250; GO:0030246; GO:0042597
group_7529	Outer membrane lipoprotein BfpB precursor	2	cl27726	no_recog	no_recog	no_func	PROKKA_00585___1800453	119	Q9K2M0_SALDU	GO:0009306
group_8043	Putative glucose-6-phosphate 1-epimerase	2	cl14648	no_recog	no_recog	no_func	PROKKA_02896___1773927	49	no_uniprot	no_go
group_9631	Caudovirales tail fibre assembly protein	2	no_cog	no_cat	no_name	no_func	PROKKA_02110___1734971	175	K4W1A1_ECOLX
group_9634	Caudovirales tail fibre assembly protein	2	no_cog	no_cat	no_name	no_func	PROKKA_02111___1734972	177	A0A2V2LJ51_ECOLX
group_9635	Transposase, Mutator family	2	COG3328	X	Transposase	Mobilome: prophages, transposons	PROKKA_04624___1809238	402	A0A142CM96_SHIDY	GO:0003677; GO:0004803; GO:0006313
group_9636	Transposase, Mutator family	2	COG3328	X	Transposase	Mobilome: prophages, transposons	PROKKA_03677___1808290	402	A0A142CM96_SHIDY	GO:0003677; GO:0004803; GO:0006313
group_9637	Transposase, Mutator family	2	COG3328	X	Transposase	Mobilome: prophages, transposons	PROKKA_02697___1807310	402	A0A142CM96_SHIDY	GO:0003677; GO:0004803; GO:0006313
group_9639	Transposase, Mutator family	2	COG3328	X	Transposase	Mobilome: prophages, transposons	PROKKA_02239___1806852	402	A0A142CM96_SHIDY	GO:0003677; GO:0004803; GO:0006313
group_9640	Transposase, Mutator family	2	COG3328	X	Transposase	Mobilome: prophages, transposons	PROKKA_02166___1806779	402	A0A142CM96_SHIDY	GO:0003677; GO:0004803; GO:0006313
group_9641	Transposase, Mutator family	2	COG3328	X	Transposase	Mobilome: prophages, transposons	PROKKA_01846___1806459	402	A0A142CM96_SHIDY	GO:0003677; GO:0004803; GO:0006313
group_9642	Transposase, Mutator family	2	COG3328	X	Transposase	Mobilome: prophages, transposons	PROKKA_03936___1808549	402	A0A142CM96_SHIDY	GO:0003677; GO:0004803; GO:0006313
group_9643	Transposase, Mutator family	2	COG3328	X	Transposase	Mobilome: prophages, transposons	PROKKA_04114___1808728	402	A0A142CM96_SHIDY	GO:0003677; GO:0004803; GO:0006313
group_9644	Transposase, Mutator family	2	COG3328	X	Transposase	Mobilome: prophages, transposons	PROKKA_04182___1808796	402	A0A142CM96_SHIDY	GO:0003677; GO:0004803; GO:0006313
group_993	N-substituted formamide deformylase precursor	2	cl26822	no_recog	no_recog	no_func	PROKKA_02479___1754057	136	V1YJV2_SALMU	GO:0016810

## Sheet: NonTyphoids_ONLY
GENE_NAME	DESCRIPTION	POSITIVE_STRAINS	COG_ID	COG_CATEGORY	COG_CATEGORY_NAME	COG_FUNCTION_DESCRIPTION	PROKKA_PROTEIN_ID	LENGTH	UNIPROT_BEST_MATCH	GO_TERMS
hmrR	HTH-type transcriptional regulator HmrR	192	COG0789	K	DNA-binding	Transcription	PROKKA_00354___741173	154	A0A0H3N9Q6_SALTS	GO:0003677; GO:0003700; GO:0005507; GO:0045893
group_11220	hypothetical protein	192	no_cog	no_cat	no_name	no_func	PROKKA_00652___741471	235	A0A2T9QAF3_SALET
group_11221	hypothetical protein	192	no_cog	no_cat	no_name	no_func	PROKKA_00654___741473	231	A0A2T9QAA5_SALET
ydiB	Quinate/shikimate dehydrogenase	192	COG0169	E	Shikimate	Amino acid transport and metabolism	PROKKA_01378___742197	288	A0A0D6GCC3_SALTM	GO:0004764; GO:0009073; GO:0009423; GO:0030266; GO:0052733; GO:0052734
group_11248	hypothetical protein	192	no_cog	no_cat	no_name	no_func	PROKKA_02021___742840	576	A0A2T8RCY2_SALET
yjmC	putative oxidoreductase YjmC	192	COG2055	C	Malate/lactate/ureidoglycolate	Energy production and conversion	PROKKA_03096___743918	335	Q8ZM60_SALTY	GO:0016491
pdhR_3	Pyruvate dehydrogenase complex repressor	192	COG2186	K	DNA-binding	Transcription	PROKKA_03099___743921	249	M7SD63_SALDU	GO:0003677; GO:0003700; GO:0006351
group_11276	hypothetical protein	192	no_cog	no_cat	no_name	no_func	PROKKA_03100___743922	243	A0A0G2NRM6_SALGL
group_11278	hypothetical protein	192	no_cog	no_cat	no_name	no_func	PROKKA_03181___744003	64	no_uniprot	no_go
fimA_7	Type-1 fimbrial protein, A chain precursor	192	COG3539	N	Pilin	Cell motility	PROKKA_03655___744477	174	A0A2R4HKQ8_SALEN	GO:0007155; GO:0009289
group_11287	hypothetical protein	192	COG3738	S	Uncharacterized	Function unknown	PROKKA_04119___744941	207	A0A0U1IJ73_SALTM
group_15554	3-dehydroquinate dehydratase	192	COG0710	E	3-dehydroquinate	Amino acid transport and metabolism	PROKKA_01377___742196	252	A0A0H3NB28_SALTS	GO:0003855; GO:0009073; GO:0009423
group_15590	Cell invasion protein SipD	192	no_cog	no_cat	no_name	no_func	PROKKA_02895___743714	343	A0A0T9VAB8_SALTM	GO:0009405
group_15598	Glycerol dehydrogenase	192	COG0371	C	Glycerol	Energy production and conversion	PROKKA_03544___744366	369	A0A0H3NH12_SALTS	GO:0016614; GO:0046872
fimC_5	Chaperone protein FimC precursor	192	COG3121	W	P	Extracellular structures	PROKKA_03654___744476	232	A0A0U1FSE8_SALTM	GO:0030288; GO:0043711; GO:0061077; GO:0071555
ydiN	Inner membrane transport protein YdiN	192	COG2814	G	Predicted	Carbohydrate transport and metabolism	PROKKA_01379___742198	411	A0A0U1GN44_SALTM	GO:0016021; GO:0055085
group_4386	hypothetical protein	192	no_cog	no_cat	no_name	no_func	PROKKA_02520___743339	104	A0A2J0RFW6_SALET
ttdA_1	L( )-tartrate dehydratase subunit alpha	192	COG1951	C	Tartrate	Energy production and conversion	PROKKA_00759___741578	281	E8XAZ2_SALT4	GO:0016829
bepF	Efflux pump periplasmic linker BepF	192	COG0845	MV	Multidrug	Cell wall/membrane/envelope biogenesis;Defense mechanisms	PROKKA_00352___741171	408	A0A0D6HBC8_SALTM	GO:0005215; GO:0016020; GO:0055085
group_7697	hypothetical protein	192	COG4727	S	Uncharacterized	Function unknown	PROKKA_00537___741356	274	A0A2T8L3A0_SALET
group_7700	HTH-type transcriptional regulator CynR	192	COG0583	K	DNA-binding	Transcription	PROKKA_00760___741579	296	A0A0D6H009_SALTM	GO:0003677; GO:0003700; GO:0006351
citG_3	2-(5''-triphosphoribosyl)-3'-dephosphocoenzyme-A synthase	192	cl00768	no_recog	no_recog	no_func	PROKKA_00767___741586	232	A0A2T8R9H4_SALET	GO:0005524; GO:0016310; GO:0046917
soxS_1	Regulatory protein SoxS	192	cl21464	no_recog	no_recog	no_func	PROKKA_01374___742193	296	A0A0U1GN36_SALTM	GO:0003700; GO:0006351; GO:0043565
group_7735	hypothetical protein	192	no_cog	no_cat	no_name	no_func	PROKKA_03542___744364	181	A0A265BAJ5_SALET
yagE	putative 2-keto-3-deoxy-galactonate aldolase YagE	192	COG0329	EM	Dihydrodipicolinate	Amino acid transport and metabolism;Cell wall/membrane/envelope biogenesis	PROKKA_03547___744369	301	A0A0H3NT72_SALTS	GO:0016829
group_9270	hypothetical protein	192	no_cog	no_cat	no_name	no_func	PROKKA_00538___741357	145	A0A2T9P225_SALTH
sdcS_1	Sodium-dependent dicarboxylate transporter SdcS	192	COG0471	G	Di-	Carbohydrate transport and metabolism	PROKKA_00762___741581	422	A0A315H8G4_SALET	GO:0015105; GO:0016021
caiA_2	Crotonobetainyl-CoA dehydrogenase	192	COG1960	I	Acyl-CoA	Lipid transport and metabolism	PROKKA_01375___742194	383	A0A0H3NAU3_SALTS	GO:0003995; GO:0050660
group_9295	hypothetical protein	192	COG0698	G	Ribose	Carbohydrate transport and metabolism	PROKKA_01951___742770	212	G5NBL2_SALET	GO:0005975; GO:0016853
group_9299	hypothetical protein	192	no_cog	no_cat	no_name	no_func	PROKKA_02022___742841	57	no_uniprot	no_go
group_9306	glutamine amidotransferase	192	COG0518	F	GMP	Nucleotide transport and metabolism	PROKKA_02452___743271	239	A0A0H3NFL9_SALTS	GO:0006541; GO:0016740
tabA_1	Toxin-antitoxin biofilm protein TabA	192	COG2731	G	Beta-galactosidase,	Carbohydrate transport and metabolism	PROKKA_03095___743917	157	G5NHX2_SALET
dctP	C4-dicarboxylate-binding periplasmic protein precursor	192	COG1638	G	TRAP-type	Carbohydrate transport and metabolism	PROKKA_03183___744005	327	M7SFK5_SALDU	GO:0030288; GO:0055085
group_11209	hypothetical protein	191	no_cog	no_cat	no_name	no_func	PROKKA_00327___741146	99	A0A0U1FPA2_SALTM
leuD	3-isopropylmalate dehydratase small subunit	191	COG0066	E	3-isopropylmalate	Amino acid transport and metabolism	PROKKA_00330___741149	208	A0A0D6HBS6_SALTM	GO:0003861; GO:0009098; GO:0009316
group_11211	Ureidoglycolate lyase	191	COG0179	Q	2-keto-4-pentenoate	Secondary metabolites biosynthesis, transport and catabolism	PROKKA_00331___741150	292	A0A315GSL0_SALET	GO:0016787
group_11223	hypothetical protein	191	no_cog	no_cat	no_name	no_func	PROKKA_00808___741627	200	A0A0U1H3R6_SALTM	GO:0016021
group_11277	Virulence protein	191	COG0346	Q	Catechol	Secondary metabolites biosynthesis, transport and catabolism	PROKKA_03130___743952	126	A0A0D6IE18_SALTM
group_11293	Mor transcription activator family protein	191	COG5566	K	Transcriptional	Transcription	PROKKA_04220___745042	115	A0A241SIK2_SALCE	GO:0003677
manX_3	PTS system fructose IIA component	191	COG2893	G	Phosphotransferase	Carbohydrate transport and metabolism	PROKKA_00175___740994	146	A0A2T9P101_SALTH	GO:0009401; GO:0016021
yfaY_1	NMN amidohydrolase-like protein YfaY	191	COG1058	R	Predicted	General function prediction only	PROKKA_02301___743120	58	no_uniprot	no_go
group_15591	2,3-diketo-L-gulonate TRAP transporter small permease protein YiaM	191	COG3090	G	TRAP-type	Carbohydrate transport and metabolism	PROKKA_03184___744006	160	A0A2T9P6Y7_SALTH
group_3758	ATP-dependent DNA helicase Rep	191	COG0210	L	Superfamily	Replication, recombination and repair	PROKKA_03924___744746	674	A0A0H3NHT9_SALTS	GO:0003697; GO:0004003; GO:0005524; GO:0006268; GO:0008408
group_5963	Periplasmic dipeptide transport protein precursor	191	COG4166	E	ABC-type	Amino acid transport and metabolism	PROKKA_01712___742531	549	A0A0D6FYH5_SALTM	GO:0043190; GO:0055085
group_6437	Inner membrane transport protein YnfM	191	COG2814	G	Predicted	Carbohydrate transport and metabolism	PROKKA_00328___741147	410	Q57SN2_SALCH	GO:0005215; GO:0016021; GO:0055085
group_9258	Chaperone protein FimC precursor	191	COG3121	W	P	Extracellular structures	PROKKA_00173___740992	227	A0A0U1GPK4_SALTM	GO:0030288; GO:0043711; GO:0061077; GO:0071555
leuC	3-isopropylmalate dehydratase large subunit	191	COG0065	E	Homoaconitase/3-isopropylmalate	Amino acid transport and metabolism	PROKKA_00329___741148	473	A0A0D6HBT6_SALTM	GO:0003861; GO:0009098; GO:0016853; GO:0046872; GO:0051539
yjiE_1	HTH-type transcriptional regulator YjiE	191	COG0583	K	DNA-binding	Transcription	PROKKA_00761___741580	308	Q8ZQS8_SALTY	GO:0003677; GO:0003700; GO:0006351
group_9289	hypothetical protein	191	no_cog	no_cat	no_name	no_func	PROKKA_01381___742200	119	A0A0T9W1C4_SALTM	GO:0003677
rhmR_2	putative HTH-type transcriptional regulator RhmR	191	COG1414	K	DNA-binding	Transcription	PROKKA_03548___744370	251	Q8ZLG8_SALTY	GO:0003677; GO:0003700; GO:0006351; GO:0045892
group_11212	hypothetical protein	190	no_cog	no_cat	no_name	no_func	PROKKA_00334___741153	90	A0A2T9P1J2_SALTH
ydiM	Inner membrane transport protein YdiM	190	COG0477	GEPR	MFS	Carbohydrate transport and metabolism;Amino acid transport and metabolism;Inorganic ion transport and metabolism;General function prediction only	PROKKA_01380___742199	403	G5L9V5_SALET	GO:0005215; GO:0016021; GO:0055085
sorB	putative phosphotransferase enzyme IIB component	190	COG3444	G	Phosphotransferase	Carbohydrate transport and metabolism	PROKKA_04534___745356	153	G4CAE4_SALIN	GO:0005737; GO:0008982; GO:0009401
hcpC_1	Putative beta-lactamase HcpC precursor	190	COG0790	T	TPR	Signal transduction mechanisms	PROKKA_00438___741257	497	A0A0U1ITL7_SALTM	GO:0008800
mmgC	Acyl-CoA dehydrogenase	190	COG1960	I	Acyl-CoA	Lipid transport and metabolism	PROKKA_00857___741676	387	A0A0H3N9G3_SALTS	GO:0003995; GO:0050660
group_15639	PTS system mannose-specific EIIAB component	190	COG2893	G	Phosphotransferase	Carbohydrate transport and metabolism	PROKKA_04533___745355	140	A0A2T9P4T4_SALTH	GO:0009401; GO:0016021
manZ_3	Mannose permease IID component	190	COG3716	G	Phosphotransferase	Carbohydrate transport and metabolism	PROKKA_04536___745358	282	A0A0U1FAL4_SALTM	GO:0009401; GO:0016021
glmS_2	Glutamine--fructose-6-phosphate aminotransferase [isomerizing]	190	COG0449	M	Glucosamine	Cell wall/membrane/envelope biogenesis	PROKKA_04537___745359	353	A0A0H3NJ81_SALTS	GO:0016853; GO:0097367; GO:1901135
group_4097	Inner membrane transport permease YadH	190	COG0842	V	ABC-type	Defense mechanisms	PROKKA_00170___740989	256	A0A2T9MHY9_SALET	GO:0043190; GO:0055085
dehH1	Haloacetate dehalogenase H-1	190	COG0596	HR	Pimeloyl-ACP	Coenzyme transport and metabolism;General function prediction only	PROKKA_00332___741151	304	A0A0H3N8J2_SALTS	GO:0016746; GO:0016787
hscC	Chaperone protein HscC	190	COG0443	O	Molecular	Posttranslational modification, protein turnover, chaperones	PROKKA_00656___741475	559	A0A0H3NE72_SALTS	GO:0005524
group_6464	hypothetical protein	190	no_cog	no_cat	no_name	no_func	PROKKA_02019___742838	232	A0A0U1ILH7_SALTM	GO:0003677
group_6514	hypothetical protein	190	no_cog	no_cat	no_name	no_func	PROKKA_00856___741675	65	no_uniprot	no_go
etfA_2	Electron transfer flavoprotein subunit alpha	190	COG2025	C	Electron	Energy production and conversion	PROKKA_00855___741674	315	A0A0H3NB66_SALTS	GO:0009055; GO:0050660
oadB_2	Oxaloacetate decarboxylase beta chain	190	COG1883	C	Na+-transporting	Energy production and conversion	PROKKA_00766___741585	433	Q8ZQS6_SALTY	GO:0005886; GO:0006814; GO:0008948; GO:0016021; GO:0016740
fumB_1	Fumarate hydratase class I, anaerobic	190	COG1838	C	Tartrate	Energy production and conversion	PROKKA_00758___741577	181	A0A0H3NJ62_SALTS	GO:0016836
group_7703	Citrate transporter	190	COG2610	GR	H+/gluconate	Carbohydrate transport and metabolism;General function prediction only	PROKKA_00861___741680	141	A0A2T8R0T7_SALET	GO:0015128; GO:0016021
group_7721	hypothetical protein	190	no_cog	no_cat	no_name	no_func	PROKKA_01650___742469	41	no_uniprot	no_go
agaC_2	N-acetylgalactosamine permease IIC component 1	190	COG3715	G	Phosphotransferase	Carbohydrate transport and metabolism	PROKKA_04535___745357	259	A0A0U1F005_SALTM	GO:0009401; GO:0016021
group_8067	Ketol-acid reductoisomerase	190	COG0059	EH	Ketol-acid	Amino acid transport and metabolism;Coenzyme transport and metabolism	PROKKA_03922___744744	491	A0A0D6IML1_SALTM	GO:0000287; GO:0004455; GO:0009097; GO:0009099; GO:0016853
group_9275	hypothetical protein	190	no_cog	no_cat	no_name	no_func	PROKKA_00669___741488	174	A0A0F7J736_SALET
group_9278	hypothetical protein	190	cl19215	no_recog	no_recog	no_func	PROKKA_00858___741677	63	no_uniprot	no_go
frlB_2	Fructosamine deglycase FrlB	190	COG2222	M	Fructoselysine-6-P-deglycase	Cell wall/membrane/envelope biogenesis	PROKKA_04538___745360	336	A0A1Z3QBH9_SALET	GO:0008483; GO:0097367; GO:1901135
mtlK	Mannitol 2-dehydrogenase	189	COG0246	G	Mannitol-1-phosphate/altronate	Carbohydrate transport and metabolism	PROKKA_03098___743920	490	A0A0H3NRN9_SALTS	GO:0016491; GO:0019594; GO:0050662
ttuB_3	Putative tartrate transporter	189	cl27298	no_recog	no_recog	no_func	PROKKA_03545___744367	444	A0A0D6I6A3_SALTM	GO:0016021; GO:0055085
group_5989	phosphoglycerol transferase I	189	COG1368	M	Phosphoglycerol	Cell wall/membrane/envelope biogenesis	PROKKA_04539___745361	763	A0A2T8RDM0_SALET	GO:0005886; GO:0008484; GO:0008960; GO:0009250; GO:0016021
yopJ	Effector protein YopJ	189	no_cog	no_cat	no_name	no_func	PROKKA_02877___743696	288	A0A0T9VZT0_SALTM
tsr_2	Methyl-accepting chemotaxis protein I	188	COG0840	NT	Methyl-accepting	Cell motility;Signal transduction mechanisms	PROKKA_04531___745353	553	A0A0H3NL96_SALTS	GO:0004888; GO:0006935; GO:0007165; GO:0016021
etfB_2	Electron transfer flavoprotein subunit beta	188	COG2086	C	Electron	Energy production and conversion	PROKKA_00854___741673	249	A0A0H3NJD8_SALTS	GO:0009055
yjjN	Putative L-galactonate oxidoreductase	188	COG1063	ER	Threonine	Amino acid transport and metabolism;General function prediction only	PROKKA_03097___743919	338	A0A0H3NFU7_SALTS	GO:0008270; GO:0016491
group_8665	Biosynthetic arginine decarboxylase	188	COG1166	E	Arginine	Amino acid transport and metabolism	PROKKA_03101___743923	658	A0A0J0WVN3_SALTM	GO:0006527; GO:0008295; GO:0008792; GO:0009446; GO:0046872
group_864	hypothetical protein	187	no_cog	no_cat	no_name	no_func	PROKKA_02527___743346	1859	A0A0F7J8V4_SALET
group_9392	hypothetical protein	187	no_cog	no_cat	no_name	no_func	PROKKA_03730___749267	62	no_uniprot	no_go
group_9504	Sialic acid TRAP transporter permease protein SiaT	187	COG1593	G	TRAP-type	Carbohydrate transport and metabolism	PROKKA_03185___744007	435	A0A2T8MET7_SALAN	GO:0016021
group_2140	DNA-3-methyladenine glycosylase 1	186	COG2818	L	3-methyladenine	Replication, recombination and repair	PROKKA_03538___753953	193	G5LFP4_SALET	GO:0006284; GO:0008725
frlB_1	Fructosamine deglycase FrlB	186	COG2222	M	Fructoselysine-6-P-deglycase	Cell wall/membrane/envelope biogenesis	PROKKA_03615___744437	325	A0A241S7J1_SALCE	GO:0016853; GO:0097367; GO:1901135
bepE	Efflux pump membrane transporter BepE	186	COG0841	V	Multidrug	Defense mechanisms	PROKKA_00351___741170	1055	A0A0D6HCN1_SALTM	GO:0005886; GO:0006855; GO:0015562; GO:0016021
actP_1	Copper-transporting P-type ATPase	184	COG2217	P	Cation	Inorganic ion transport and metabolism	PROKKA_00353___741172	762	A0A0D6HCP2_SALTM	GO:0000166; GO:0005886; GO:0016021; GO:0019829; GO:0030001; GO:0046872
ydiF	Acetate CoA-transferase YdiF	184	COG4670	I	Acyl	Lipid transport and metabolism	PROKKA_01376___742195	531	A0A0D6GCE8_SALTM	GO:0008775; GO:0046952
hcpD_2	Putative beta-lactamase HcpD precursor	184	COG0790	T	TPR	Signal transduction mechanisms	PROKKA_00651___741470	331	no_uniprot	no_go
group_2348	hypothetical protein	183	no_cog	no_cat	no_name	no_func	PROKKA_01887___742706	87	A0A0U1G3J5_SALTM
group_3296	(2R)-sulfolactate sulfo-lyase subunit beta precursor	183	COG2721	G	Altronate	Carbohydrate transport and metabolism	PROKKA_00647___741466	416	A0A0F7J794_SALET	GO:0016829
group_3981	putative inner membrane protein	183	COG0628	R	Predicted	General function prediction only	PROKKA_01382___742201	372	A0A0H3BPT3_SALNS	GO:0016021
cysL	HTH-type transcriptional regulator CysL	183	COG0583	K	DNA-binding	Transcription	PROKKA_00860___741679	296	A0A0F6AZ30_SALT1	GO:0003677; GO:0003700; GO:0006351
group_11246	hypothetical protein	182	no_cog	no_cat	no_name	no_func	PROKKA_01888___742707	55	no_uniprot	no_go
group_15557	hypothetical protein	181	no_cog	no_cat	no_name	no_func	PROKKA_01872___742691	77	no_uniprot	no_go
group_6443	hypothetical protein	181	no_cog	no_cat	no_name	no_func	PROKKA_00655___741474	490	A0A2T8RP24_SALET
group_3301	2-keto-3-deoxygluconate permease	180	no_cog	no_cat	no_name	no_func	PROKKA_00648___741467	317	G4BYP3_SALIN	GO:0005886; GO:0015649; GO:0016021
group_5206	hypothetical protein	180	cl28246	no_recog	no_recog	no_func	PROKKA_00653___741472	477	G5LKS5_SALET	GO:0016021
group_527	hypothetical protein	180	cl00222	no_recog	no_recog	no_func	PROKKA_01890___742709	76	no_uniprot	no_go
recE_1	Exodeoxyribonuclease 8	179	no_cog	no_cat	no_name	no_func	PROKKA_01891___742710	217	A0A0D6FRA0_SALTM
group_7746	voltage-gated potassium channel	179	COG1226	P	Voltage-gated	Inorganic ion transport and metabolism	PROKKA_04371___745193	356	A0A2T9P4A5_SALTH
group_8467	Phospho-2-dehydro-3-deoxyheptonate aldolase, Phe-sensitive	178	COG0722	E	3-deoxy-D-arabino-heptulosonate	Amino acid transport and metabolism	PROKKA_01366___742185	348	A0A0H3NG30_SALTS	GO:0003849; GO:0009073; GO:0009423
group_3220	Periplasmic dipeptide transport protein precursor	177	COG0747	E	ABC-type	Amino acid transport and metabolism	PROKKA_03645___744467	535	A0A0D6I4J2_SALTM	GO:0043190; GO:0055085
group_4675	L-lactate permease	177	COG1620	C	L-lactate	Energy production and conversion	PROKKA_03706___744528	551	A0A2T8MD79_SALAN	GO:0005887; GO:0015129
group_7373	Peptide transport system permease protein SapC	176	COG4171	V	ABC-type	Defense mechanisms	PROKKA_01714___742533	296	M7RIA6_SALDU	GO:0005886; GO:0016021; GO:0055085
group_1030	Secreted effector kinase SteC	175	no_cog	no_cat	no_name	no_func	PROKKA_01719___742538	457	A0A0U1GKS0_SALTM	GO:0016301
phoC_1	Major phosphate-irrepressible acid phosphatase precursor	174	COG0671	I	Membrane-associated	Lipid transport and metabolism	PROKKA_03609___744431	423	Q8ZLD5_SALTY	GO:0003993; GO:0030288
group_7759	hypothetical protein	173	no_cog	no_cat	no_name	no_func	PROKKA_01261___742080	67	no_uniprot	no_go
cpo	Non-heme chloroperoxidase	172	COG0596	HR	Pimeloyl-ACP	Coenzyme transport and metabolism;General function prediction only	PROKKA_03094___743916	296	A0A0H3NHP4_SALTS	GO:0016787
rtcB_2	RNA-splicing ligase RtcB	171	COG1690	J	RNA-splicing	Translation, ribosomal structure and biogenesis	PROKKA_03534___744356	405	Q8ZLH9_SALTY	GO:0003909; GO:0006281; GO:0006396; GO:0008452; GO:0030145; GO:0042245
group_554	hypothetical protein	171	no_cog	no_cat	no_name	no_func	PROKKA_02526___743345	2435	A0A0T9W6V4_SALTM
ansB_2	L-asparaginase precursor	170	COG0252	JU	L-asparaginase/archaeal	Translation, ribosomal structure and biogenesis;Intracellular trafficking, secretion, and vesicular transport	PROKKA_03612___744434	347	A0A0D6I5V8_SALTM	GO:0004067; GO:0006528
group_6450	Citrate lyase subunit beta-like protein	170	COG2301	G	Citrate	Carbohydrate transport and metabolism	PROKKA_00853___741672	171	A0A2T9MR81_SALET	GO:0016829; GO:0046872
group_6458	hypothetical protein	170	no_cog	no_cat	no_name	no_func	PROKKA_01052___741871	177	A0A0G2NLJ9_SALGL
group_6491	hypothetical protein	170	no_cog	no_cat	no_name	no_func	PROKKA_04198___745020	242	A0A0U1GJA5_SALTM
qseF_2	Transcriptional regulatory protein QseF	169	COG4650	KT	Sigma54-dependent	Transcription;Signal transduction mechanisms	PROKKA_03537___744359	527	A0A0D6I6M4_SALTM	GO:0003700; GO:0005524; GO:0006351; GO:0008134
group_11391	hypothetical protein	168	no_cog	no_cat	no_name	no_func	PROKKA_01181___751594	177	A0A1Z3QDL6_SALET	GO:0016021
group_4393	hypothetical protein	168	no_cog	no_cat	no_name	no_func	PROKKA_03535___744357	55	no_uniprot	no_go
group_5249	hypothetical protein	166	COG3950	R	Predicted	General function prediction only	PROKKA_03767___744589	396	A0A0F6B8Q7_SALT1
dinJ	Antitoxin DinJ	165	COG3077	V	Antitoxin	Defense mechanisms	PROKKA_03532___744354	86	A0A0G2NUG9_SALGL	GO:0000986; GO:0006355; GO:0015643; GO:0044010
group_15507	hypothetical protein	165	no_cog	no_cat	no_name	no_func	PROKKA_00555___741374	52	no_uniprot	no_go
group_15602	hypothetical protein	165	no_cog	no_cat	no_name	no_func	PROKKA_03768___744590	115	A0A0F7JD49_SALET
fryB	Fructose-like phosphotransferase enzyme IIB component 1	164	COG1445	G	Phosphotransferase	Carbohydrate transport and metabolism	PROKKA_04124___744946	106	A0A2T8RHG7_SALET	GO:0009401; GO:0022877
manP_2	PTS system mannose-specific EIIBCA component	164	COG1445	G	Phosphotransferase	Carbohydrate transport and metabolism	PROKKA_04127___744949	117	Q8ZKM2_SALTY	GO:0009401; GO:0022877
group_2047	putative outer membrane usher protein ElfC precursor	164	cl27666	no_recog	no_recog	no_func	PROKKA_03726___749263	103	A0A2V3NKA2_SALET	GO:0009279; GO:0009297; GO:0015473; GO:0016021
norR_2	Anaerobic nitric oxide reductase transcription regulator NorR	164	COG1221	KT	Transcriptional	Transcription;Signal transduction mechanisms	PROKKA_04532___745354	921	A0A0H3NJ76_SALTS	GO:0003677; GO:0005524; GO:0006351; GO:0006355; GO:0008134; GO:0009401; GO:0016021
group_2924	HTH-type transcriptional regulator DmlR	164	COG0583	K	DNA-binding	Transcription	PROKKA_00333___741152	321	A0A0J5EM41_SALTM	GO:0003677; GO:0003700; GO:0006351
group_5782	Nicotinate-nucleotide--dimethylbenzimidazole phosphoribosyltransferase	164	COG2038	H	NaMN:DMB	Coenzyme transport and metabolism	PROKKA_02029___742848	356	A0A0H3NIA3_SALTS	GO:0008939; GO:0009163; GO:0009236; GO:0015420
group_7008	Acetylornithine deacetylase	164	COG0624	E	Acetylornithine	Amino acid transport and metabolism	PROKKA_04131___744953	383	A0A0H3NK66_SALTS	GO:0005737; GO:0006526; GO:0008237; GO:0008270; GO:0008777
yafQ	mRNA interferase YafQ	164	COG3041	J	mRNA-degrading	Translation, ribosomal structure and biogenesis	PROKKA_03531___744353	91	A0A0G2NTJ6_SALGL
elfG_2	putative fimbrial-like protein ElfG precursor	163	COG3539	N	Pilin	Cell motility	PROKKA_00171___740990	359	A0A265B284_SALET	GO:0007155; GO:0009289
group_9259	Type-1 fimbrial protein, A chain precursor	163	COG3539	N	Pilin	Cell motility	PROKKA_00174___740993	179	A0A2T8QVP7_SALET	GO:0007155; GO:0009289
ilvD_1	Dihydroxy-acid dehydratase	162	COG0129	EG	Dihydroxyacid	Amino acid transport and metabolism;Carbohydrate transport and metabolism	PROKKA_03546___744368	571	Q8ZLH0_SALTY	GO:0004160; GO:0005829; GO:0052591
yfaY_2	NMN amidohydrolase-like protein YfaY	162	cl00666	no_recog	no_recog	no_func	PROKKA_02306___743125	398	A0A0H3NJK8_SALTS
group_5214	hypothetical protein	162	no_cog	no_cat	no_name	no_func	PROKKA_01604___742423	210	A0A0U1GPP7_SALTM
group_6435	hypothetical protein	162	COG3539	N	Pilin	Cell motility	PROKKA_00197___741016	158	A0A2T8RFS4_SALET	GO:0007155; GO:0009289
pstS1	Phosphate-binding protein PstS 1 precursor	161	COG0226	P	ABC-type	Inorganic ion transport and metabolism	PROKKA_03543___744365	498	A0A2J0RJB4_SALET	GO:0016021
group_5243	hypothetical protein	161	no_cog	no_cat	no_name	no_func	PROKKA_03360___744182	264	A0A0T9VYK6_SALTM
bssD	Benzylsuccinate synthase activating enzyme	161	COG1180	O	Pyruvate-formate	Posttranslational modification, protein turnover, chaperones	PROKKA_04126___744948	292	A0A0F6B9V1_SALT1	GO:0016491; GO:0016829; GO:0051539
mrpA_1	Major MR/P fimbria protein precursor	161	COG3539	N	Pilin	Cell motility	PROKKA_00198___741017	176	A0A2T8RFZ9_SALET	GO:0007155; GO:0009289
ptsI_3	Phosphoenolpyruvate-protein phosphotransferase	161	COG1925	TG	Phosphotransferase	Signal transduction mechanisms;Carbohydrate transport and metabolism	PROKKA_04122___744944	833	A0A0M2IVA4_SALTM	GO:0005737; GO:0009401; GO:0016301
group_3657	Outer membrane usher protein FimD precursor	160	COG3188	NW	Outer	Cell motility;Extracellular structures	PROKKA_00172___740991	852	A0A0U1FLP2_SALTM	GO:0009297; GO:0015473; GO:0016020
group_4574	hypothetical protein	159	no_cog	no_cat	no_name	no_func	PROKKA_00840___741659	421	A0A0H3NB44_SALTS
group_6477	Type-1 fimbrial protein, A chain precursor	159	COG3539	N	Pilin	Cell motility	PROKKA_03531___753946	175	V1WVZ8_SALMU	GO:0007155; GO:0009289
hpdB	4-hydroxyphenylacetate decarboxylase large subunit	159	COG1882	C	Pyruvate-formate	Energy production and conversion	PROKKA_04125___744947	765	A0A2T9MIC8_SALET	GO:0016740
group_3934	Exodeoxyribonuclease I	158	COG2925	L	Exonuclease	Replication, recombination and repair	PROKKA_02080___742899	476	A0A0F6B3B4_SALT1	GO:0003676; GO:0006281; GO:0008852; GO:0046872
ybiV_1	Sugar phosphatase YbiV	158	COG0561	HR	Hydroxymethylpyrimidine	Coenzyme transport and metabolism;General function prediction only	PROKKA_00839___741658	176	A0A0H3NJC6_SALTS
yjeO	Inner membrane protein YjeO	157	no_cog	no_cat	no_name	no_func	PROKKA_04345___745167	104	A0A0U1GIN8_SALTM	GO:0016021
group_11245	hypothetical protein	155	no_cog	no_cat	no_name	no_func	PROKKA_01884___742703	40	no_uniprot	no_go
group_9286	Transposase IS66 family protein	155	no_cog	no_cat	no_name	no_func	PROKKA_01077___741896	82	A0A0R9MQW3_SALNE
group_11235	Phage holin family (Lysis protein S)	153	no_cog	no_cat	no_name	no_func	PROKKA_01049___741868	111	A0A0U1G086_SALTM	GO:0016021
group_5208	hypothetical protein	153	no_cog	no_cat	no_name	no_func	PROKKA_01079___741898	228	M7RHH1_SALDU
rtcA	RNA 3'-terminal phosphate cyclase	153	COG0430	A	RNA	RNA processing and modification	PROKKA_03603___749140	344	A0A2T8YA42_SALIN	GO:0003963; GO:0005524; GO:0005737; GO:0006396
group_7707	hypothetical protein	153	no_cog	no_cat	no_name	no_func	PROKKA_01047___741866	45	no_uniprot	no_go
group_5147	PipA protein	152	no_cog	no_cat	no_name	no_func	PROKKA_01048___741867	157	A0A0F7J7S2_SALET
group_7713	Caudovirales tail fibre assembly protein	152	cl21617	no_recog	no_recog	no_func	PROKKA_01075___741894	193	A0A2T8QKC4_SALET
yedK	Putative SOS response-associated peptidase YedK	150	COG2135	O	Putative	Posttranslational modification, protein turnover, chaperones	PROKKA_01078___741897	208	A0A0H3NBR5_SALTS	GO:0008233
elfG_5	putative fimbrial-like protein ElfG precursor	150	COG3539	N	Pilin	Cell motility	PROKKA_03652___744474	359	G5SI55_SALET	GO:0007155; GO:0009289
group_11204	hypothetical protein	147	no_cog	no_cat	no_name	no_func	PROKKA_00199___741018	279	A0A0U1J0C3_SALTM
group_4368	hypothetical protein	147	no_cog	no_cat	no_name	no_func	PROKKA_00838___741657	298	A0A0T9W6L3_SALTM
group_6582	von Willebrand factor	147	COG2304	R	Secreted	General function prediction only	PROKKA_02328___743147	593	A0A0F6B451_SALT1
group_5255	hypothetical protein	146	no_cog	no_cat	no_name	no_func	PROKKA_04313___745135	120	A0A0U1JSG7_SALTM
etfA_3	Electron transfer flavoprotein subunit alpha	143	COG2025	C	Electron	Energy production and conversion	PROKKA_01372___742191	311	A0A0D6GBW4_SALTM	GO:0009055; GO:0050660
group_9284	Bacteriophage lysis protein	143	no_cog	no_cat	no_name	no_func	PROKKA_01051___741870	166	A0A379PFB8_SALCE
group_2417	Electron transfer flavoprotein-ubiquinone oxidoreductase	142	COG0644	C	Dehydrogenase	Energy production and conversion	PROKKA_01371___742190	428	A0A0M2ITX0_SALTM	GO:0071949
group_15594	hypothetical protein	141	COG3034	M	Murein	Cell wall/membrane/envelope biogenesis	PROKKA_03292___744114	239	Q8ZLT7_SALTY	GO:0016021
group_15595	hypothetical protein	141	no_cog	no_cat	no_name	no_func	PROKKA_03293___744115	176	A0A315GVC1_SALET
group_15700	Thiamine-monophosphate kinase	139	COG0611	H	Thiamine	Coenzyme transport and metabolism	PROKKA_00499___746035	326	C0Q7U4_SALPC	GO:0000287; GO:0005524; GO:0009030; GO:0009228; GO:0009229
group_7777	Biotin carboxylase	139	COG0439	I	Biotin	Lipid transport and metabolism	PROKKA_03397___744219	449	A0A0J5IUM8_SALTM	GO:0003989; GO:0004075; GO:0005524; GO:0006633; GO:0046872; GO:2001295
group_15597	hypothetical protein	138	no_cog	no_cat	no_name	no_func	PROKKA_03401___744223	47	no_uniprot	no_go
group_4377	hypothetical protein	138	no_cog	no_cat	no_name	no_func	PROKKA_01262___742081	262	A0A0T9VMS7_SALTM
group_2465	Attachment invasion locus protein precursor	137	COG3637	M	Opacity	Cell wall/membrane/envelope biogenesis	PROKKA_01266___742085	185	A0A315IKQ1_SALET	GO:0009279
group_1198	Electron transfer flavoprotein-ubiquinone oxidoreductase	136	cl19102	no_recog	no_recog	no_func	PROKKA_00859___741678	561	A0A0H3NEQ7_SALTS
group_15672	Low molecular weight phosphotyrosine protein phosphatase	136	cl00105	no_recog	no_recog	no_func	PROKKA_00165___745701	107	S4I852_SALEN
group_3785	Benzylsuccinate synthase alpha subunit	136	COG1882	C	Pyruvate-formate	Energy production and conversion	PROKKA_00842___741661	810	A0A0D6GX35_SALTM	GO:0016740
yliI_1	Soluble aldose sugar dehydrogenase YliI precursor	134	COG3677	X	Transposase	Mobilome: prophages, transposons	PROKKA_00826___751239	165	S4IE54_SALEN	GO:0003824; GO:0006313
group_15502	hypothetical protein	134	no_cog	no_cat	no_name	no_func	PROKKA_00192___741011	68	no_uniprot	no_go
etfB_3	Electron transfer flavoprotein subunit beta	133	COG2086	C	Electron	Energy production and conversion	PROKKA_01373___742192	254	A0A0D6GB62_SALTM	GO:0009055
group_15611	hypothetical protein	132	no_cog	no_cat	no_name	no_func	PROKKA_04162___744984	45	no_uniprot	no_go
group_2411	hypothetical protein	131	COG2440	C	Ferredoxin-like	Energy production and conversion	PROKKA_01370___742189	97	G4C6X8_SALIN	GO:0005506; GO:0051536; GO:0055114
fimA_5	Type-1 fimbrial protein, A chain precursor	131	COG3539	N	Pilin	Cell motility	PROKKA_03038___748575	163	Q57KG2_SALCH	GO:0007155; GO:0009289
group_15762	D-tagatose-1,6-bisphosphate aldolase subunit GatY	130	COG0191	G	Fructose/tagatose	Carbohydrate transport and metabolism	PROKKA_03345___748882	284	A0A2R4D6P8_SALET	GO:0008270; GO:0009025; GO:0019404; GO:2001059
group_7731	hypothetical protein	130	no_cog	no_cat	no_name	no_func	PROKKA_02787___743606	103	A0A2J0RLR4_SALET
group_9386	hypothetical protein	130	no_cog	no_cat	no_name	no_func	PROKKA_03039___748576	274	Q57KG1_SALCH
fadK	Short-chain-fatty-acid--CoA ligase	129	COG0318	IQ	Acyl-CoA	Lipid transport and metabolism;Secondary metabolites biosynthesis, transport and catabolism	PROKKA_01369___742188	546	A0A315GXX7_SALET	GO:0016874
group_6071	5-keto-4-deoxy-D-glucarate aldolase	127	COG3836	G	2-keto-3-deoxy-L-rhamnonate	Carbohydrate transport and metabolism	PROKKA_03343___748880	256	A0A0K6NVR5_SALTM	GO:0000287; GO:0008672; GO:0042838; GO:0046392
group_15932	hypothetical protein	126	no_cog	no_cat	no_name	no_func	PROKKA_03937___754352	67	no_uniprot	no_go
group_17	Phage Tail Collar Domain protein	122	no_cog	no_cat	no_name	no_func	PROKKA_00932___751345	569	A0A1R2IVA7_SALEN
group_9298	Putative beta-lactamase HcpC precursor	118	COG0790	T	TPR	Signal transduction mechanisms	PROKKA_02020___742839	722	A0A0U1H0D8_SALTM	GO:0008800
cbrB	Inner membrane protein CbrB	115	no_cog	no_cat	no_name	no_func	PROKKA_00163___745699	154	V7IV18_SALET	GO:0016021
group_15864	hypothetical protein	114	no_cog	no_cat	no_name	no_func	PROKKA_00013___750426	46	no_uniprot	no_go
ddrA_1	Diol dehydratase-reactivating factor alpha subunit	114	no_cog	no_cat	no_name	no_func	PROKKA_00310___750723	122	V1XQF8_SALMU
ddrA_2	Diol dehydratase-reactivating factor alpha subunit	114	no_cog	no_cat	no_name	no_func	PROKKA_00311___750724	42	no_uniprot	no_go
cysE_3	Serine acetyltransferase	111	cl28262	no_recog	no_recog	no_func	PROKKA_04074___754489	138	S4IEC8_SALEN	GO:0005737; GO:0006535; GO:0009001
group_144	Methylmalonyl-CoA carboxyltransferase 5S subunit	110	COG0511	HI	Biotin	Coenzyme transport and metabolism;Lipid transport and metabolism	PROKKA_00729___751142	589	A0A347QK85_SALCE
group_810	Maltooligosyl trehalose synthase	109	COG3280	G	Maltooligosyltrehalose	Carbohydrate transport and metabolism	PROKKA_01579___742398	842	A0A0D6G3Y3_SALTM	GO:0003824; GO:0005975
group_11291	Phage tail protein (Tail_P2_I)	108	COG4385	X	Bacteriophage	Mobilome: prophages, transposons	PROKKA_04202___745024	210	Q8ZKK4_SALTY
group_11292	Gene 25-like lysozyme	108	COG3628	X	Phage	Mobilome: prophages, transposons	PROKKA_04204___745026	119	V1WMU2_SALMU
group_15613	hypothetical protein	108	COG0463	M	Glycosyltransferase	Cell wall/membrane/envelope biogenesis	PROKKA_04206___745028	309	A0A0H3NIQ3_SALTS	GO:0016021; GO:0016740
group_15614	Phage tail tube protein FII	108	COG3498	X	Phage	Mobilome: prophages, transposons	PROKKA_04213___745035	174	A0A0U1F7Y3_SALTM
group_15615	Phage tail sheath protein	108	COG3497	X	Phage	Mobilome: prophages, transposons	PROKKA_04214___745036	475	A0A0F6BA53_SALT1
group_15616	hypothetical protein	108	no_cog	no_cat	no_name	no_func	PROKKA_04215___745037	65	no_uniprot	no_go
group_15617	hypothetical protein	108	no_cog	no_cat	no_name	no_func	PROKKA_04217___745039	104	A0A0U1F6Q1_SALTM	GO:0016021
group_15618	hypothetical protein	108	no_cog	no_cat	no_name	no_func	PROKKA_04219___745041	95	Q8ZKI7_SALTY	GO:0016021
group_2431	Phage tail fibre repeat protein	108	COG5301	X	Phage-related	Mobilome: prophages, transposons	PROKKA_04201___745023	581	A0A0U1GDI1_SALTM
cusS	Sensor kinase CusS	108	COG0642	T	Signal	Signal transduction mechanisms	PROKKA_00646___746182	109	Q57S06_SALCH	GO:0005524; GO:0016301
group_5254	membrane-bound lytic transglycosylase F	108	cl27682	no_recog	no_recog	no_func	PROKKA_04218___745040	190	Q8ZKI8_SALTY
oadG_2	Oxaloacetate decarboxylase gamma chain	108	COG3630	C	Na+-transporting	Energy production and conversion	PROKKA_00728___751141	82	A0A2T9QAH7_SALET	GO:0005886; GO:0008948; GO:0015081; GO:0016021; GO:0036376
group_9338	Baseplate J-like protein	108	cl01294	no_recog	no_recog	no_func	PROKKA_04203___745025	371	Q8ZKK3_SALTY
group_9340	hypothetical protein	108	no_cog	no_cat	no_name	no_func	PROKKA_04212___745034	105	A0A265AZI7_SALET
group_11270	hypothetical protein	107	no_cog	no_cat	no_name	no_func	PROKKA_02913___743732	149	A0A2T8RQG9_SALET
group_11271	hypothetical protein	107	no_cog	no_cat	no_name	no_func	PROKKA_02915___743734	108	A0A2T8Y9P7_SALIN
group_5734	Outer membrane protein MxiD precursor	107	COG1450	U	Type	Intracellular trafficking, secretion, and vesicular transport	PROKKA_02910___743729	562	A0A2T8RQF0_SALET	GO:0008565; GO:0009279; GO:0009306
group_7745	Gp37 protein	107	no_cog	no_cat	no_name	no_func	PROKKA_04216___745038	151	A0A2T9P3V8_SALTH
group_7762	hypothetical protein	107	no_cog	no_cat	no_name	no_func	PROKKA_01886___747422	93	A0A347QIP0_SALCE
group_7763	hypothetical protein	107	no_cog	no_cat	no_name	no_func	PROKKA_01888___747424	49	no_uniprot	no_go
group_9318	hypothetical protein	107	no_cog	no_cat	no_name	no_func	PROKKA_02914___743733	110	A0A265BCF3_SALET
group_9339	Phage Tail Protein X	107	cl02088	no_recog	no_recog	no_func	PROKKA_04209___745031	69	no_uniprot	no_go
group_15928	Sel1 repeat protein	106	COG0790	T	TPR	Signal transduction mechanisms	PROKKA_02465___752878	202	B5RCR1_SALG2
nucS	Endonuclease NucS	106	cl00516	no_recog	no_recog	no_func	PROKKA_04365___754780	306	A0A2R4IH67_SALET	GO:0003676; GO:0004519
group_5240	hypothetical protein	106	no_cog	no_cat	no_name	no_func	PROKKA_03306___744128	354	G5NIK2_SALET
group_8627	Thymidine phosphorylase	106	COG0213	F	Thymidine	Nucleotide transport and metabolism	PROKKA_04566___745388	440	A0A0H3NJA2_SALTS	GO:0004645; GO:0006206; GO:0009032; GO:0016154; GO:0046104
group_9358	putative fimbrial chaperone protein	106	COG3121	W	P	Extracellular structures	PROKKA_04571___745393	235	A0A0U1IUD6_SALTM	GO:0030288; GO:0043711; GO:0061077; GO:0071555
group_9359	hypothetical protein	106	no_cog	no_cat	no_name	no_func	PROKKA_04572___745394	229	V1WWV3_SALMU
group_11301	hypothetical protein	105	no_cog	no_cat	no_name	no_func	PROKKA_04573___745395	229	A0A265BD02_SALET
group_11349	hypothetical protein	105	no_cog	no_cat	no_name	no_func	PROKKA_02978___748514	222	Q57KL8_SALCH	GO:0016021
group_4663	Xanthine permease XanP	105	COG2233	F	Xanthine/uracil	Nucleotide transport and metabolism	PROKKA_03761___744583	463	A0A0H3T9G0_SALTM	GO:0016020; GO:0022857
group_6503	hypothetical protein	105	no_cog	no_cat	no_name	no_func	PROKKA_04569___745391	190	V1XS22_SALMU
group_9382	hypothetical protein	105	no_cog	no_cat	no_name	no_func	PROKKA_02977___748513	164	Q57KL9_SALCH	GO:0016021
group_15926	hypothetical protein	104	no_cog	no_cat	no_name	no_func	PROKKA_02034___752447	174	A0A2T9Q772_SALET
group_15927	DNA polymerase V subunit UmuC	104	no_cog	no_cat	no_name	no_func	PROKKA_02259___752672	49	no_uniprot	no_go
group_4397	F1 capsule-anchoring protein precursor	104	COG3188	NW	Outer	Cell motility;Extracellular structures	PROKKA_04570___745392	802	A0A0F7JDP7_SALET	GO:0009297; GO:0015473; GO:0016020
group_8127	preprotein translocase subunit SecA	104	COG0653	U	Preprotein	Intracellular trafficking, secretion, and vesicular transport	PROKKA_00133___740952	901	A0A0D6HIS2_SALTM	GO:0005524; GO:0005737; GO:0005886; GO:0006605; GO:0017038; GO:0046872; GO:0065002
sodC1	Superoxide dismutase [Cu-Zn] 1 precursor	103	COG2032	P	Cu/Zn	Inorganic ion transport and metabolism	PROKKA_01067___741886	177	A0A0R9NDQ4_SALNE	GO:0004784; GO:0046872
group_15551	Phage minor tail protein	103	COG4718	X	Phage-related	Mobilome: prophages, transposons	PROKKA_01065___741884	110	A0A2A7RNQ6_SALCE
group_15553	Phage minor tail protein L	103	COG4672	X	Phage-related	Mobilome: prophages, transposons	PROKKA_01068___741887	231	A0A2T8QMU8_SALET
group_3610	Phage P2 GpU	103	cl01391	no_recog	no_recog	no_func	PROKKA_04210___745032	317	Q8ZKJ5_SALTY
group_5510	Cell division protein ZapD	103	COG4582	D	Cell	Cell cycle control, cell division, chromosome partitioning	PROKKA_00136___740955	247	A0A0G2NJ05_SALGL	GO:0000917; GO:0005737; GO:0043093
group_7710	Attachment invasion locus protein precursor	103	COG3637	M	Opacity	Cell wall/membrane/envelope biogenesis	PROKKA_01066___741885	165	A0A0U1H2G8_SALTM	GO:0009279
group_7711	NlpC/P60 family protein	103	COG0791	M	Cell	Cell wall/membrane/envelope biogenesis	PROKKA_01069___741888	245	A0A0F6AZK6_SALT1
group_5221	hypothetical protein	102	no_cog	no_cat	no_name	no_func	PROKKA_02150___742969	335	A0A2J0RLF0_SALET
cat1	Succinyl-CoA:coenzyme A transferase	102	COG0427	C	Acyl-CoA	Energy production and conversion	PROKKA_03131___743953	441	A0A0H3NLY8_SALTS	GO:0006084; GO:0016787
glmS_1	Glutamine--fructose-6-phosphate aminotransferase [isomerizing]	101	COG0449	M	Glucosamine	Cell wall/membrane/envelope biogenesis	PROKKA_00570___741389	353	A0A0D6H5B1_SALTM	GO:0097367; GO:1901135
group_11219	Mannose permease IID component	101	COG3716	G	Phosphotransferase	Carbohydrate transport and metabolism	PROKKA_00571___741390	284	A0A0U1JVV5_SALTM	GO:0009401; GO:0016021
mrpA_3	Major MR/P fimbria protein precursor	101	COG3539	N	Pilin	Cell motility	PROKKA_02930___753345	193	S4I5W6_SALEN	GO:0007155; GO:0009289
group_15508	Fructosamine deglycase FrlB	101	COG2222	M	Fructoselysine-6-P-deglycase	Cell wall/membrane/envelope biogenesis	PROKKA_00569___741388	328	Q8ZR50_SALTY	GO:0016853; GO:0097367; GO:1901135
manY_1	Mannose permease IIC component	101	COG3715	G	Phosphotransferase	Carbohydrate transport and metabolism	PROKKA_00572___741391	247	A0A265B6Z2_SALET	GO:0009401; GO:0016021
group_15510	Sorbose-specific phosphotransferase enzyme IIB component	101	COG3444	G	Phosphotransferase	Carbohydrate transport and metabolism	PROKKA_00573___741392	156	A0A265B6X3_SALET	GO:0005737; GO:0008982; GO:0009401
manX_1	PTS system mannose-specific EIIAB component	101	COG2893	G	Phosphotransferase	Carbohydrate transport and metabolism	PROKKA_00574___741393	149	A0A265B7D3_SALET	GO:0009401; GO:0016021
group_15559	Phage integrase family protein	101	COG0582	LX	Integrase	Replication, recombination and repair;Mobilome: prophages, transposons	PROKKA_01880___742699	122	A0A0H3BWU4_SALNS	GO:0003677; GO:0006310; GO:0015074
yedA_1	putative inner membrane transporter YedA	101	COG0697	GER	Permease	Carbohydrate transport and metabolism;Amino acid transport and metabolism;General function prediction only	PROKKA_01881___742700	304	A0A0U1JVC8_SALTM	GO:0016021
group_4599	Type II secretion system protein F	100	COG1459	NUW	Type	Cell motility;Intracellular trafficking, secretion, and vesicular transport;Extracellular structures	PROKKA_00139___740958	400	A0A0F6AWT5_SALT1	GO:0016021
group_11280	hypothetical protein	99	no_cog	no_cat	no_name	no_func	PROKKA_03475___744297	73	no_uniprot	no_go
group_1386	Phage-related minor tail protein	98	cl26558	no_recog	no_recog	no_func	PROKKA_04211___745033	784	A0A0M0QP45_SALCE
group_4672	Bifunctional (p)ppGpp synthase/hydrolase SpoT	98	COG0317	TK	(p)ppGpp	Signal transduction mechanisms;Transcription	PROKKA_03756___744578	703	A0A0H3NJ55_SALTS	GO:0015969; GO:0016787
group_7149	Glucose-1-phosphate adenylyltransferase	98	COG0448	G	ADP-glucose	Carbohydrate transport and metabolism	PROKKA_03551___744373	431	A0A0H3NH18_SALTS	GO:0005524; GO:0005978; GO:0008878
group_7743	hypothetical protein	98	no_cog	no_cat	no_name	no_func	PROKKA_03759___744581	283	A0A265BAU5_SALET
luxO	Luminescence regulatory protein LuxO	98	COG1221	KT	Transcriptional	Transcription;Signal transduction mechanisms	PROKKA_00568___741387	909	A0A0D6H5S1_SALTM	GO:0005524; GO:0006351; GO:0006355; GO:0008134; GO:0009401; GO:0016021
group_4395	Phage-related baseplate assembly protein	97	COG4540	X	Phage	Mobilome: prophages, transposons	PROKKA_04207___745029	240	A0A0U1FNV2_SALTM
group_4403	Major outer membrane lipoprotein Lpp precursor	97	COG4238	M	Outer	Cell wall/membrane/envelope biogenesis	PROKKA_01478___747014	79	no_uniprot	no_go
group_21	RNase III inhibitor	96	COG2110	J	O-acetyl-ADP-ribose	Translation, ribosomal structure and biogenesis	PROKKA_01886___742705	293	A0A0H3NDU4_SALTS
group_3609	Phage late control gene D protein (GPD)	96	COG3500	X	Phage	Mobilome: prophages, transposons	PROKKA_04208___745030	347	A0A0U1K4E2_SALTM
group_7277	Phosphopentomutase	96	COG1015	G	Phosphopentomutase	Carbohydrate transport and metabolism	PROKKA_04567___745389	407	G5S538_SALET	GO:0000287; GO:0005737; GO:0006015; GO:0008973; GO:0009264; GO:0030145; GO:0043094
rrrD_1	Lysozyme RrrD	95	COG3772	M	Phage-related	Cell wall/membrane/envelope biogenesis	PROKKA_02747___748283	150	A0A0H3N9W6_SALTS	GO:0003796; GO:0009253; GO:0016998; GO:0019835; GO:0042742; GO:0044659
group_3381	Inner membrane protein YjiY	94	COG1966	T	Carbon	Signal transduction mechanisms	PROKKA_04594___750131	716	C0Q7J0_SALPC	GO:0009267; GO:0016021
group_7722	hypothetical protein	93	no_cog	no_cat	no_name	no_func	PROKKA_01885___742704	52	no_uniprot	no_go
caf1M_1	Chaperone protein caf1M precursor	91	COG3121	W	P	Extracellular structures	PROKKA_00283___750696	201	A0A1X8WB59_SALEN	GO:0030288; GO:0043711; GO:0061077; GO:0071555
group_6891	Lipid A 3-O-deacylase (PagL)	91	no_cog	no_cat	no_name	no_func	PROKKA_02359___747895	185	Q57MA6_SALCH
group_15550	Minor tail protein T	90	no_cog	no_cat	no_name	no_func	PROKKA_01063___741882	83	A0A0G2NLK8_SALGL
group_5238	Succinyl-CoA:coenzyme A transferase	90	COG0427	C	Acyl-CoA	Energy production and conversion	PROKKA_03020___753435	441	A0A0H3NLY8_SALTS	GO:0006084; GO:0016787
group_7708	Phage portal protein, lambda family	90	COG5511	X	Bacteriophage	Mobilome: prophages, transposons	PROKKA_01055___741874	515	A0A0G2NMT4_SALGL	GO:0005198; GO:0019068
group_9285	Bacteriophage lambda minor tail protein (GpG)	90	no_cog	no_cat	no_name	no_func	PROKKA_01062___741881	132	Q8ZQ88_SALTY
group_9370	hypothetical protein	90	no_cog	no_cat	no_name	no_func	PROKKA_00111___745647	93	Q57TF0_SALCH
group_11236	hypothetical protein	89	COG5471	X	Predicted	Mobilome: prophages, transposons	PROKKA_01057___741876	107	Q8ZQ93_SALTY
group_15546	hypothetical protein	89	no_cog	no_cat	no_name	no_func	PROKKA_01054___741873	68	no_uniprot	no_go
group_15547	hypothetical protein	89	no_cog	no_cat	no_name	no_func	PROKKA_01058___741877	88	A0A0G2NLK4_SALGL	GO:0005524; GO:0008643
group_15548	Prophage minor tail protein Z (GPZ)	89	no_cog	no_cat	no_name	no_func	PROKKA_01059___741878	188	A0A0U1H2F6_SALTM
group_15549	Phage minor tail protein U	89	no_cog	no_cat	no_name	no_func	PROKKA_01060___741879	133	A0A0T9WA50_SALTM
group_1990	Prophage tail length tape measure protein	89	COG5281	X	Phage-related	Mobilome: prophages, transposons	PROKKA_01064___741883	1028	A0A0H3BM13_SALNS
group_6493	hypothetical protein	89	no_cog	no_cat	no_name	no_func	PROKKA_04205___745027	515	A0A0U1F6W7_SALTM	GO:0016021
group_7709	Bacterial Ig-like domain (group 2)	89	COG5492	R	Uncharacterized	General function prediction only	PROKKA_01061___741880	249	A0A0U1K0V9_SALTM
group_11247	hypothetical protein	88	no_cog	no_cat	no_name	no_func	PROKKA_02018___742837	157	A0A0U1G5P8_SALTM	GO:0008233
clpP1	ATP-dependent Clp protease proteolytic subunit 1	88	cl01826	no_recog	no_recog	no_func	PROKKA_01056___741875	684	A0A379RTW6_SALDU	GO:0008233
group_11290	Sodium Bile acid symporter family protein	87	COG0385	R	Predicted	General function prediction only	PROKKA_04197___745019	313	A0A0D6HV18_SALTM	GO:0016020
group_9337	hypothetical protein	87	no_cog	no_cat	no_name	no_func	PROKKA_04199___745021	151	Q8ZKK7_SALTY
group_9427	DNA-dependent helicase II	87	cl28313	no_recog	no_recog	no_func	PROKKA_04375___754790	613	B5R9R3_SALG2	GO:0003677; GO:0004003; GO:0005524
group_11322	hypothetical protein	86	no_cog	no_cat	no_name	no_func	PROKKA_00302___745838	80	A0A1U7FM59_SALET	GO:0003723; GO:0005737; GO:0016070; GO:0016788
gutB	Sorbitol dehydrogenase	86	COG1063	ER	Threonine	Amino acid transport and metabolism;General function prediction only	PROKKA_01391___746927	347	Q57PZ6_SALCH	GO:0008270; GO:0016491
glcR_2	HTH-type transcriptional repressor GlcR	86	COG1349	KG	DNA-binding	Transcription;Carbohydrate transport and metabolism	PROKKA_01395___746931	252	Q57PZ2_SALCH	GO:0003677; GO:0003700; GO:0006351
group_15716	D-arabitol-phosphate dehydrogenase	86	COG1063	ER	Threonine	Amino acid transport and metabolism;General function prediction only	PROKKA_01389___746925	358	C0Q6Z8_SALPC	GO:0008270; GO:0016491
ydjE_2	Inner membrane metabolite transport protein YdjE	86	cl27298	no_recog	no_recog	no_func	PROKKA_01390___746926	459	Q57PZ7_SALCH	GO:0016021; GO:0022857
ydjH_1	putative sugar kinase YdjH	86	COG0524	G	Sugar	Carbohydrate transport and metabolism	PROKKA_01393___746929	315	C0Q6Z4_SALPC	GO:0016301; GO:0016773
group_15719	General stress protein 69	86	COG0667	R	Predicted	General function prediction only	PROKKA_01394___746930	327	A0A3A3IUC5_SALMO
group_6359	Desosaminyl transferase EryCIII precursor	86	COG1819	G	UDP:flavonoid	Carbohydrate transport and metabolism	PROKKA_02667___753080	371	M7S621_SALDU	GO:0016740
ydjE_1	Inner membrane metabolite transport protein YdjE	86	cl27298	no_recog	no_recog	no_func	PROKKA_01396___746932	452	Q57PZ1_SALCH	GO:0016021; GO:0022857
group_11400	Sulfur carrier protein ThiS adenylyltransferase	85	COG0476	H	Molybdopterin	Coenzyme transport and metabolism	PROKKA_04039___754454	252	S4IU56_SALEN	GO:0008641; GO:0016779
group_15789	putative DNA-binding transcriptional regulator	85	cl26849	no_recog	no_recog	no_func	PROKKA_04634___750171	442	C0Q7M7_SALPC
group_19	RNase III inhibitor	85	cl26341	no_recog	no_recog	no_func	PROKKA_01186___751599	198	A0A347QIX1_SALCE
group_2340	Phage terminase large subunit (GpA)	85	cl21617	no_recog	no_recog	no_func	PROKKA_01185___751598	124	A0A347QIX2_SALCE
group_2944	Inner membrane symporter YicJ	85	COG2211	G	Na+/melibiose	Carbohydrate transport and metabolism	PROKKA_03764___744586	460	A0A0J5EUQ6_SALTM	GO:0006814; GO:0008643; GO:0015293; GO:0016021
group_11251	DNA polymerase V subunit UmuD	84	COG1974	KT	SOS-response	Transcription;Signal transduction mechanisms	PROKKA_02243___743062	223	A0A379PBC5_SALCE	GO:0016787
group_11255	Transglycosylase	84	cl27629	no_recog	no_recog	no_func	PROKKA_02454___743273	179	A0A315GMA1_SALET	GO:0008360; GO:0009252; GO:0016021; GO:0016740; GO:0071555
group_11389	Bacteriophage Lambda NinG protein	84	no_cog	no_cat	no_name	no_func	PROKKA_01157___751570	75	no_uniprot	no_go
group_11394	hypothetical protein	84	no_cog	no_cat	no_name	no_func	PROKKA_01697___752110	71	no_uniprot	no_go
group_11395	Transposase IS116/IS110/IS902 family protein	84	COG3547	X	Transposase	Mobilome: prophages, transposons	PROKKA_01945___752358	436	S4I1L6_SALEN	GO:0003677; GO:0004803; GO:0006313; GO:0016021
group_11402	hypothetical protein	84	cl26136	no_recog	no_recog	no_func	PROKKA_04320___754735	166	S4I2N6_SALEN	GO:0003677
group_1379	hypothetical protein	84	cl27827	no_recog	no_recog	no_func	PROKKA_00273___750686	213	A0A347QLH6_SALCE
group_159	Cytochrome c-type biogenesis protein CcmH precursor	84	COG4235	CO	Cytochrome	Energy production and conversion;Posttranslational modification, protein turnover, chaperones	PROKKA_02361___747897	347	Q57MA4_SALCH	GO:0016021; GO:0016829; GO:0046872
group_15937	Toxin CcdB	84	no_cog	no_cat	no_name	no_func	PROKKA_04323___754738	102	B5R9M7_SALG2	GO:0006276; GO:0008657
group_3116	Putative NAD(P)H nitroreductase YdjA	84	COG0778	C	Nitroreductase	Energy production and conversion	PROKKA_01400___746936	183	A0A0F6B0M6_SALT1	GO:0016491
group_3596	Integrase core domain protein	84	COG2801	X	Transposase	Mobilome: prophages, transposons	PROKKA_02664___753077	207	A0A379RLK8_SALDU
group_5251	hypothetical protein	84	cl26248	no_recog	no_recog	no_func	PROKKA_03648___754063	165	A0A1X8W7E6_SALEN
group_5974	Cystine-binding periplasmic protein precursor	84	no_cog	no_cat	no_name	no_func	PROKKA_01727___747263	76	no_uniprot	no_go
group_7729	Transposase	84	no_cog	no_cat	no_name	no_func	PROKKA_02665___753078	88	B5F4A1_SALA4	GO:0003677; GO:0004803; GO:0006313
fbaA_1	putative fructose-bisphosphate aldolase	84	COG0191	G	Fructose/tagatose	Carbohydrate transport and metabolism	PROKKA_01392___746928	278	C0Q6Z5_SALPC	GO:0005975; GO:0008270; GO:0016832
group_11379	Viral enhancin protein	83	no_cog	no_cat	no_name	no_func	PROKKA_00215___750628	1010	A0A347QLN0_SALCE
group_11380	hypothetical protein	83	no_cog	no_cat	no_name	no_func	PROKKA_00275___750688	148	A0A2X0UWF8_9LACT
group_11381	hypothetical protein	83	no_cog	no_cat	no_name	no_func	PROKKA_00308___750721	133	A0A379RTZ8_SALDU
group_11384	hypothetical protein	83	no_cog	no_cat	no_name	no_func	PROKKA_01020___751433	123	A0A0G2NLC7_SALGL	GO:0016021
group_11385	Major exported protein	83	COG3157	U	Type	Intracellular trafficking, secretion, and vesicular transport	PROKKA_01023___751436	159	A0A386NQ46_SALPU
rhsC	hypothetical protein	83	no_cog	no_cat	no_name	no_func	PROKKA_01026___751439	84	M7SB06_SALDU
podJ	Localization factor PodJL	83	COG0790	T	TPR	Signal transduction mechanisms	PROKKA_01028___751441	150	no_uniprot	no_go
group_11388	hypothetical protein	83	no_cog	no_cat	no_name	no_func	PROKKA_01032___751445	259	A0A347QJC8_SALCE	GO:0004177
group_11396	hypothetical protein	83	no_cog	no_cat	no_name	no_func	PROKKA_01946___752359	272	A0A0G2NNZ3_SALGL	GO:0016021
group_11398	hypothetical protein	83	no_cog	no_cat	no_name	no_func	PROKKA_02662___753075	197	A0A0G2NRN3_SALGL	GO:0016021
group_11403	hypothetical protein	83	no_cog	no_cat	no_name	no_func	PROKKA_04372___754787	44	no_uniprot	no_go
group_11404	EcoKI restriction-modification system protein HsdS	83	COG0732	V	Restriction	Defense mechanisms	PROKKA_04374___754789	191	S4JVV7_SALEN	GO:0003677; GO:0006304
group_15637	hypothetical protein	83	cl00516	no_recog	no_recog	no_func	PROKKA_04502___745324	331	A0A0U1JBW0_SALTM	GO:0003676; GO:0004518
group_15865	Toxic protein SymE	83	no_cog	no_cat	no_name	no_func	PROKKA_00276___750689	85	A0A347QLH3_SALCE
group_15872	YCII-related domain protein	83	cl00999	no_recog	no_recog	no_func	PROKKA_01015___751428	97	S4HI63_SALEN
group_15873	hypothetical protein	83	no_cog	no_cat	no_name	no_func	PROKKA_01016___751429	72	no_uniprot	no_go
group_15874	hypothetical protein	83	no_cog	no_cat	no_name	no_func	PROKKA_01018___751431	152	A0A347QJE3_SALCE
group_15876	hypothetical protein	83	no_cog	no_cat	no_name	no_func	PROKKA_01022___751435	290	A0A1R2GMW6_SALEN
group_15877	hypothetical protein	83	no_cog	no_cat	no_name	no_func	PROKKA_01033___751446	92	A0A0G2NLE8_SALGL
group_15878	hypothetical protein	83	no_cog	no_cat	no_name	no_func	PROKKA_01034___751447	125	A0A0G2NMB7_SALGL
group_15879	Flagellar hook-associated protein 2	83	COG1345	N	Flagellar	Cell motility	PROKKA_01069___751482	468	A0A1R2Z9G8_SALEN	GO:0005576; GO:0007155; GO:0009421; GO:0009424; GO:0044781; GO:0071973
fliC	Flagellin	83	COG1344	N	Flagellin	Cell motility	PROKKA_01070___751483	505	Q6V2W5_SALCE	GO:0005198; GO:0005576; GO:0009420; GO:0071973
group_15882	hypothetical protein	83	no_cog	no_cat	no_name	no_func	PROKKA_01159___751572	174	M7S451_SALDU
group_15929	hypothetical protein	83	no_cog	no_cat	no_name	no_func	PROKKA_02663___753076	267	S4JC37_SALEN
group_15930	hypothetical protein	83	no_cog	no_cat	no_name	no_func	PROKKA_03188___753603	319	G4C3S4_SALIN	GO:0043565
group_15935	Ribbon-helix-helix protein, copG family	83	cl22964	no_recog	no_recog	no_func	PROKKA_04321___754736	82	A0A0G2NV52_SALGL	GO:0003677; GO:0006355
group_15938	hypothetical protein	83	no_cog	no_cat	no_name	no_func	PROKKA_04325___754740	177	A0A379RXK3_SALDU
group_15942	Mrr restriction system protein	83	cl26033	no_recog	no_recog	no_func	PROKKA_04369___754784	112	A0A1X8W982_SALEN	GO:0003677; GO:0004519; GO:0009307
group_15943	hypothetical protein	83	no_cog	no_cat	no_name	no_func	PROKKA_04370___754785	155	A0A1X8W937_SALEN	GO:0003677; GO:0004519; GO:0009307
group_15944	hypothetical protein	83	no_cog	no_cat	no_name	no_func	PROKKA_04371___754786	146	A0A1X8W9L5_SALEN
group_3595	Integrase core domain protein	83	COG2801	X	Transposase	Mobilome: prophages, transposons	PROKKA_04339___754754	111	A0A379RV11_SALDU
group_3829	Inner membrane protein YejM	83	COG3083	M	Membrane-anchored	Cell wall/membrane/envelope biogenesis	PROKKA_02241___743060	586	A0A0T9VRZ0_SALTM	GO:0008484; GO:0016021
group_6342	1,5-anhydro-D-fructose reductase	83	COG0673	R	Predicted	General function prediction only	PROKKA_01014___751427	367	A0A379RPU0_SALDU	GO:0033712
group_7730	Transposase	83	no_cog	no_cat	no_name	no_func	PROKKA_04337___754752	92	A0A347QMJ7_SALCE
group_9290	hypothetical protein	83	no_cog	no_cat	no_name	no_func	PROKKA_01572___742391	117	A0A0F7J8Q7_SALET	GO:0003677
group_11226	hypothetical protein	82	no_cog	no_cat	no_name	no_func	PROKKA_01018___741837	50	no_uniprot	no_go
group_11382	Transposase	82	COG2963	X	Transposase	Mobilome: prophages, transposons	PROKKA_00309___750722	99	A0A0G2NKA9_SALGL	GO:0003677; GO:0004803; GO:0006313
group_15561	Caudovirales tail fibre assembly protein	82	no_cog	no_cat	no_name	no_func	PROKKA_02245___743064	147	Q8ZNJ2_SALTY
group_15562	Caudovirales tail fibre assembly protein	82	no_cog	no_cat	no_name	no_func	PROKKA_02246___743065	175	A0A0U1J1G8_SALTM
group_15563	Phage antitermination protein Q	82	no_cog	no_cat	no_name	no_func	PROKKA_02251___743070	121	A0A2J0RBF1_SALET	GO:0003677; GO:0060567
group_15568	Glycerate 2-kinase	82	cl00841	no_recog	no_recog	no_func	PROKKA_02507___743326	80	A0A0F6B4P6_SALT1	GO:0008887; GO:0031388
group_15867	Prophage CP4-57 integrase	82	no_cog	no_cat	no_name	no_func	PROKKA_00307___750720	89	A0A0T9Y3P3_SALET
group_15881	Phage antitermination protein Q	82	no_cog	no_cat	no_name	no_func	PROKKA_01158___751571	229	A0A0G2NLR6_SALGL
ccdA	Antitoxin CcdA	82	cl02188	no_recog	no_recog	no_func	PROKKA_04322___754737	79	no_uniprot	no_go
group_41	hypothetical protein	82	no_cog	no_cat	no_name	no_func	PROKKA_02247___743066	413	A0A0U1FSD7_SALTM
group_4717	Catalase-peroxidase	82	COG0376	P	Catalase	Inorganic ion transport and metabolism	PROKKA_03990___754405	726	A0A2S1HYC9_SALSE	GO:0004096; GO:0006979; GO:0020037; GO:0042744; GO:0046872
group_5229	O-acetyltransferase OatA	82	COG1835	M	Peptidoglycan/LPS	Cell wall/membrane/envelope biogenesis	PROKKA_02244___743063	609	A0A0H3NDF2_SALTS	GO:0016021; GO:0016747
group_613	hypothetical protein	82	cl25706	no_recog	no_recog	no_func	PROKKA_01437___751850	309	A0A1X8WEN2_SALEN	GO:0016757
group_6466	KAP family P-loop domain protein	82	COG4928	R	Predicted	General function prediction only	PROKKA_02250___743069	443	A0A0U1FSB6_SALTM
group_6490	hypothetical protein	82	no_cog	no_cat	no_name	no_func	PROKKA_03917___754332	147	A0A265AYH3_SALET
group_758	Enterochelin esterase	82	COG2382	P	Enterochelin	Inorganic ion transport and metabolism	PROKKA_02669___753082	414	S4HLW4_SALEN	GO:0005506; GO:0005737; GO:0006826; GO:0008849
group_7723	hypothetical protein	82	cl25977	no_recog	no_recog	no_func	PROKKA_02101___742920	301	A0A265B6L1_SALET
group_857	Integrase core domain protein	82	COG2801	X	Transposase	Mobilome: prophages, transposons	PROKKA_01031___751444	121	A0A2T9HT68_SALET	GO:0003676; GO:0015074; GO:0032196
group_9300	Abequosyltransferase RfbV	82	COG0463	M	Glycosyltransferase	Cell wall/membrane/envelope biogenesis	PROKKA_02100___742919	333	A0A0T9VRG9_SALTM	GO:0016757
rmd	GDP-6-deoxy-D-mannose reductase	82	COG0451	M	Nucleoside-diphosphate-sugar	Cell wall/membrane/envelope biogenesis	PROKKA_02102___742921	299	A0A0D6FGM2_SALTM	GO:0003824; GO:0050662
group_11222	Oxaloacetate decarboxylase gamma chain	81	COG3630	C	Na+-transporting	Energy production and conversion	PROKKA_00763___741582	81	A0A265BBK4_SALET	GO:0005886; GO:0008948; GO:0015081; GO:0016021; GO:0036376
group_11237	Superoxide dismutase [Cu-Zn] 1 precursor	81	COG2032	P	Cu/Zn	Inorganic ion transport and metabolism	PROKKA_01168___751581	177	A0A0R9NDQ4_SALNE	GO:0004784; GO:0046872
group_11383	Transposase	81	COG2963	X	Transposase	Mobilome: prophages, transposons	PROKKA_01029___751442	99	A0A1X8WBY7_SALEN	GO:0003677; GO:0004803; GO:0006313
rspA_1	Starvation-sensing protein RspA	81	COG4948	MR	L-alanine-DL-glutamate	Cell wall/membrane/envelope biogenesis;General function prediction only	PROKKA_01458___751871	417	A0A1R2PTV4_SALEN	GO:0009063
group_1396	SdiA-regulated	81	COG3204	S	Uncharacterized	Function unknown	PROKKA_04608___745430	299	Q93GS3_SALTY
group_15552	Phage minor tail protein L	81	COG4672	X	Phage-related	Mobilome: prophages, transposons	PROKKA_01169___751582	231	S4HV51_SALEN
intS	Putative prophage CPS-53 integrase	81	no_cog	no_cat	no_name	no_func	PROKKA_04484___745306	95	A0A0U1IUX1_SALTM
group_15866	Saf-pilin pilus formation protein	81	no_cog	no_cat	no_name	no_func	PROKKA_00282___750695	165	S4IXK3_SALEN
group_15875	hypothetical protein	81	no_cog	no_cat	no_name	no_func	PROKKA_01021___751434	146	M7RF85_SALDU
group_15901	HTH-type transcriptional regulator LutR	81	COG2186	K	DNA-binding	Transcription	PROKKA_01454___751867	239	B5RA59_SALG2	GO:0003677; GO:0003700; GO:0006351
idnD_1	L-idonate 5-dehydrogenase (NAD(P)( ))	81	COG1063	ER	Threonine	Amino acid transport and metabolism;General function prediction only	PROKKA_01455___751868	370	A0A1X8WEZ4_SALEN	GO:0055114
gno_1	Gluconate 5-dehydrogenase	81	COG1028	IQR	NAD(P)-dependent	Lipid transport and metabolism;Secondary metabolites biosynthesis, transport and catabolism;General function prediction only	PROKKA_01457___751870	255	S4IRM4_SALEN	GO:0016491
sspH2	E3 ubiquitin-protein ligase sspH2	81	no_cog	no_cat	no_name	no_func	PROKKA_02354___747890	124	G5NAF6_SALET	GO:0004842
group_5272	EcoKI restriction-modification system protein HsdS	81	COG0732	V	Restriction	Defense mechanisms	PROKKA_04367___754782	434	S4INS9_SALEN	GO:0003677; GO:0006304
group_5439	Glyceraldehyde-3-phosphate dehydrogenase A	81	COG0057	G	Glyceraldehyde-3-phosphate	Carbohydrate transport and metabolism	PROKKA_01790___752203	331	A0A0H3NCD1_SALTS	GO:0006006; GO:0016620; GO:0050661; GO:0051287
dgoT_1	D-galactonate transporter	81	cl27298	no_recog	no_recog	no_func	PROKKA_01456___751869	453	S4K2H8_SALEN	GO:0016021; GO:0022857
group_7712	hypothetical protein	81	COG1310	O	Proteasome	Posttranslational modification, protein turnover, chaperones	PROKKA_01170___751583	93	A0A347QIY8_SALCE
group_7784	ImpA domain protein	81	COG3515	U	Predicted	Intracellular trafficking, secretion, and vesicular transport	PROKKA_01024___751437	463	S4K6Z0_SALEN	GO:0016021
intA_2	Prophage CP4-57 integrase	80	COG0582	LX	Integrase	Replication, recombination and repair;Mobilome: prophages, transposons	PROKKA_02748___743567	354	A0A0J5HY86_SALTM	GO:0003677; GO:0006310; GO:0015074
group_11265	hypothetical protein	80	no_cog	no_cat	no_name	no_func	PROKKA_02749___743568	212	A0A0U1G783_SALTM
group_11266	hypothetical protein	80	COG5519	S	Uncharcterized	Function unknown	PROKKA_02753___743572	689	A0A0T9VZU3_SALTM
group_11299	hypothetical protein	80	no_cog	no_cat	no_name	no_func	PROKKA_04500___745322	98	A0A0T9W0J7_SALTM
group_1358	hypothetical protein	80	no_cog	no_cat	no_name	no_func	PROKKA_02252___743071	329	Q8ZNI5_SALTY
group_15579	Prophage CP4-57 regulatory protein (AlpA)	80	COG3311	KX	Predicted	Transcription;Mobilome: prophages, transposons	PROKKA_02752___743571	71	no_uniprot	no_go
recE_2	Exodeoxyribonuclease 8	80	no_cog	no_cat	no_name	no_func	PROKKA_01401___751814	205	S4JV60_SALEN	GO:0051908
group_15888	hypothetical protein	80	no_cog	no_cat	no_name	no_func	PROKKA_01402___751815	105	Q93E28_SALEN
kilR	Killing protein KilR	80	no_cog	no_cat	no_name	no_func	PROKKA_01403___751816	73	no_uniprot	no_go
group_15890	hypothetical protein	80	no_cog	no_cat	no_name	no_func	PROKKA_01404___751817	173	S4IFQ1_SALEN	GO:0016021
group_15891	hypothetical protein	80	no_cog	no_cat	no_name	no_func	PROKKA_01406___751819	46	no_uniprot	no_go
group_15892	transcriptional repressor DicA	80	no_cog	no_cat	no_name	no_func	PROKKA_01407___751820	155	S4JV55_SALEN	GO:0043565
group_2948	putative type I restriction enzymeP M protein	80	COG0286	V	Type	Defense mechanisms	PROKKA_04373___754788	417	A0A379RTA7_SALDU	GO:0009007
group_4385	hypothetical protein	80	no_cog	no_cat	no_name	no_func	PROKKA_01571___742390	309	A0A0U1GLH8_SALTM
group_4411	Type I restriction enzyme EcoKI M protein	80	COG0286	V	Type	Defense mechanisms	PROKKA_04368___754783	539	S4I7K7_SALEN	GO:0003677; GO:0006306; GO:0008170
group_7750	Type-1 restriction enzyme EcoKI specificity protein	80	COG0732	V	Restriction	Defense mechanisms	PROKKA_04522___745344	469	A0A0U1JNB1_SALTM	GO:0003677; GO:0006304
group_8344	Fructose-6-phosphate aldolase 2	80	COG0176	G	Transaldolase	Carbohydrate transport and metabolism	PROKKA_04121___744943	220	A0A0D6IR98_SALTM	GO:0005737; GO:0006000; GO:0016832
group_9308	SEC-C motif protein	80	no_cog	no_cat	no_name	no_func	PROKKA_02750___743569	379	A0A0U1IAG5_SALTM
group_9309	hypothetical protein	80	no_cog	no_cat	no_name	no_func	PROKKA_02751___743570	270	A0A2J0RH74_SALET
group_9404	hypothetical protein	80	COG3793	P	Tellurite	Inorganic ion transport and metabolism	PROKKA_01416___751829	131	S4I4X8_SALEN
group_11267	Helix-turn-helix	79	cl22854	no_recog	no_recog	no_func	PROKKA_02756___743575	96	A0A0F7JCC5_SALET	GO:0043565
srlA_1	Glucitol/sorbitol permease IIC component	79	COG3730	G	Phosphotransferase	Carbohydrate transport and metabolism	PROKKA_02758___743577	173	A0A265AYC8_SALET	GO:0009401; GO:0016021
group_15582	PTS system glucitol/sorbitol-specific transporter subunit IIA	79	COG3731	G	Phosphotransferase	Carbohydrate transport and metabolism	PROKKA_02759___743578	124	A0A265AYR0_SALET	GO:0005737; GO:0008982; GO:0009401
hxlB	3-hexulose-6-phosphate isomerase	79	COG0794	GM	D-arabinose	Carbohydrate transport and metabolism;Cell wall/membrane/envelope biogenesis	PROKKA_02764___743583	188	A0A0U1GJA4_SALTM	GO:0043800; GO:0097367; GO:1901135
group_15586	glucose-6-phosphate isomerase	79	COG2140	G	Oxalate	Carbohydrate transport and metabolism	PROKKA_02765___743584	280	A0A0T9VZX9_SALTM	GO:0004347; GO:0005737; GO:0006094; GO:0006096
group_15587	HTH-type transcriptional regulator SgrR	79	COG4533	K	DNA-binding	Transcription	PROKKA_02767___743586	559	A0A2T8QPS5_SALET
group_15588	hypothetical protein	79	no_cog	no_cat	no_name	no_func	PROKKA_02768___743587	60	no_uniprot	no_go
group_15599	hypothetical protein	79	no_cog	no_cat	no_name	no_func	PROKKA_03560___744382	41	no_uniprot	no_go
group_15886	Phage integrase family protein	79	COG0582	LX	Integrase	Replication, recombination and repair;Mobilome: prophages, transposons	PROKKA_01400___751813	90	A0A1X8WES0_SALEN	GO:0003677; GO:0006310; GO:0015074
group_15893	hypothetical protein	79	no_cog	no_cat	no_name	no_func	PROKKA_01408___751821	109	S4IN36_SALEN
group_15895	small toxic polypeptide	79	no_cog	no_cat	no_name	no_func	PROKKA_01411___751824	70	no_uniprot	no_go
group_15896	hypothetical protein	79	no_cog	no_cat	no_name	no_func	PROKKA_01412___751825	56	no_uniprot	no_go
group_15897	hypothetical protein	79	no_cog	no_cat	no_name	no_func	PROKKA_01414___751827	96	S4HWJ6_SALEN
group_15898	hypothetical protein	79	no_cog	no_cat	no_name	no_func	PROKKA_01415___751828	178	S4I4X3_SALEN
group_1612	hypothetical protein	79	cl27449	no_recog	no_recog	no_func	PROKKA_04340___754755	54	no_uniprot	no_go
group_2426	hypothetical protein	79	COG3950	R	Predicted	General function prediction only	PROKKA_02754___743573	427	A0A0F7JBD0_SALET
group_3195	Phage tail fibre repeat protein	79	cl26341	no_recog	no_recog	no_func	PROKKA_02262___752675	154	A0A344RSY6_SALCE
yedA_2	putative inner membrane transporter YedA	79	COG0697	GER	Permease	Carbohydrate transport and metabolism;Amino acid transport and metabolism;General function prediction only	PROKKA_01192___751605	304	A0A0G2NLM4_SALGL	GO:0016021
group_9310	hypothetical protein	79	no_cog	no_cat	no_name	no_func	PROKKA_02755___743574	288	E8XJA7_SALT4
hxlA	3-hexulose-6-phosphate synthase	79	COG0269	G	3-keto-L-gulonate-6-phosphate	Carbohydrate transport and metabolism	PROKKA_02763___743582	211	A0A0F6B5E8_SALT1	GO:0004590; GO:0005975; GO:0006207; GO:0043801
group_103	Fibronectin type III protein	78	cl26145	no_recog	no_recog	no_func	PROKKA_01172___751585	238	A0A0F6AZK8_SALT1
group_15580	DNA-binding transcriptional regulator Nlp	78	COG3423	K	Predicted	Transcription	PROKKA_02757___743576	94	A0A0U1FV80_SALTM	GO:0003677
srlE_1	Glucitol/sorbitol-specific phosphotransferase enzyme IIB component	78	COG3732	G	Phosphotransferase	Carbohydrate transport and metabolism	PROKKA_02760___743579	326	A0A0U1G8G1_SALTM	GO:0008982; GO:0009401; GO:0016021; GO:0103111
group_15884	hypothetical protein	78	no_cog	no_cat	no_name	no_func	PROKKA_01176___751589	42	no_uniprot	no_go
group_2946	hypothetical protein	78	no_cog	no_cat	no_name	no_func	PROKKA_01027___751440	156	A0A1R2GMU3_SALEN
group_3594	Integrase core domain protein	78	no_cog	no_cat	no_name	no_func	PROKKA_02773___743592	130	A0A0D6F915_SALTM	GO:0003676; GO:0015074
group_7728	Transposase	78	no_cog	no_cat	no_name	no_func	PROKKA_02774___743593	88	A0A0F6B5F8_SALT1	GO:0003677; GO:0004803; GO:0006313
group_11268	hypothetical protein	77	no_cog	no_cat	no_name	no_func	PROKKA_02775___743594	212	A0A265AXS1_SALET
hsrA_2	putative transport protein HsrA	77	no_cog	no_cat	no_name	no_func	PROKKA_03775___754190	81	S4HYL3_SALEN	GO:0016021
group_15506	Diol dehydratase-reactivating factor alpha subunit	77	no_cog	no_cat	no_name	no_func	PROKKA_00326___741145	138	A0A0F7J6I3_SALET
idhA_1	Inositol 2-dehydrogenase	77	COG0673	R	Predicted	General function prediction only	PROKKA_02761___743580	337	A0A0H3NGN1_SALTS	GO:0016491
group_15589	Transposase	77	COG2963	X	Transposase	Mobilome: prophages, transposons	PROKKA_02777___743596	99	A0A0F7DJ99_SALET	GO:0003677; GO:0004803; GO:0006313
group_15909	Prophage CP4-57 integrase	77	COG0582	LX	Integrase	Replication, recombination and repair;Mobilome: prophages, transposons	PROKKA_02007___752420	424	A0A1V4NJH8_SALEN	GO:0003677; GO:0006310; GO:0015074
group_15910	hypothetical protein	77	no_cog	no_cat	no_name	no_func	PROKKA_02009___752422	202	A0A1X8WGB7_SALEN
group_15912	Conjugal transfer protein TraD	77	no_cog	no_cat	no_name	no_func	PROKKA_02013___752426	101	A0A386NIM6_SALPU
group_15913	hypothetical protein	77	no_cog	no_cat	no_name	no_func	PROKKA_02015___752428	281	S4KBN1_SALEN
group_15914	hypothetical protein	77	no_cog	no_cat	no_name	no_func	PROKKA_02017___752430	176	A0A347QGI2_SALCE
group_15916	hypothetical protein	77	no_cog	no_cat	no_name	no_func	PROKKA_02019___752432	125	A0A347QGI0_SALCE
group_15917	hypothetical protein	77	no_cog	no_cat	no_name	no_func	PROKKA_02021___752434	320	A0A1R3DP61_SALEN
group_15918	hypothetical protein	77	no_cog	no_cat	no_name	no_func	PROKKA_02022___752435	128	A0A1R3DXJ5_SALEN
group_15919	hypothetical protein	77	no_cog	no_cat	no_name	no_func	PROKKA_02023___752436	89	A0A0G2NP12_SALGL
group_15920	hypothetical protein	77	no_cog	no_cat	no_name	no_func	PROKKA_02024___752437	244	A0A0G2NNT1_SALGL	GO:0003677; GO:0006260; GO:0006276
group_15921	hypothetical protein	77	no_cog	no_cat	no_name	no_func	PROKKA_02025___752438	263	A0A0G2NPD0_SALGL
hns_2	DNA-binding protein H-NS	77	COG2916	K	DNA-binding	Transcription	PROKKA_02027___752440	134	S4I0D5_SALEN	GO:0003677; GO:0006355; GO:0046983
group_15925	Prophage CP4-57 regulatory protein (AlpA)	77	COG3311	KX	Predicted	Transcription;Mobilome: prophages, transposons	PROKKA_02032___752445	72	no_uniprot	no_go
group_20	Caudovirales tail fibre assembly protein	77	no_cog	no_cat	no_name	no_func	PROKKA_01188___751601	166	A0A2W7EH03_SALCE
group_2036	Enterobacteria AfaD invasin protein	77	no_cog	no_cat	no_name	no_func	PROKKA_00301___741120	156	A0A0G2NJ90_SALGL
group_20732	Transposase IS200 like protein	77	COG1943	X	REP	Mobilome: prophages, transposons	PROKKA_00966___741785	152	A0A2T8RJN0_SALET	GO:0003677; GO:0004803; GO:0006313
group_9315	hypothetical protein	77	no_cog	no_cat	no_name	no_func	PROKKA_02770___743589	613	E8XJC1_SALT4
group_9317	Prophage CP4-57 integrase	77	no_cog	no_cat	no_name	no_func	PROKKA_02772___743591	198	A0A0D3QTJ1_SALET	GO:0003677
group_9406	TIR domain protein	77	cl28413	no_recog	no_recog	no_func	PROKKA_02010___752423	293	A0A0G2NNJ3_SALGL	GO:0007165
group_9407	Phage Tail Collar Domain protein	77	cl26890	no_recog	no_recog	no_func	PROKKA_02011___752424	598	M7RFQ2_SALDU	GO:0016021
group_9409	hypothetical protein	77	no_cog	no_cat	no_name	no_func	PROKKA_02016___752429	87	A0A0G2NPC2_SALGL	GO:0016021
group_9410	hypothetical protein	77	no_cog	no_cat	no_name	no_func	PROKKA_02020___752433	536	A0A0G2NNS4_SALGL
group_9412	hypothetical protein	77	no_cog	no_cat	no_name	no_func	PROKKA_02028___752441	182	A0A0G2NPY6_SALGL	GO:0016021
group_9413	hypothetical protein	77	no_cog	no_cat	no_name	no_func	PROKKA_02029___752442	423	A0A1X2RQ03_SALET	GO:0016740
group_9415	hypothetical protein	77	no_cog	no_cat	no_name	no_func	PROKKA_02030___752443	98	A0A0G2NPD4_SALGL
group_9416	hypothetical protein	77	no_cog	no_cat	no_name	no_func	PROKKA_02033___752446	291	G5NEM1_SALET
bfpA	Major structural subunit of bundle-forming pilus precursor	76	no_cog	no_cat	no_name	no_func	PROKKA_02012___752425	185	A0A2T6WWJ8_SALET
group_15922	hypothetical protein	76	no_cog	no_cat	no_name	no_func	PROKKA_02026___752439	159	A0A1V9AFP9_SALEN
group_2931	D-serine/D-alanine/glycine transporter	76	COG1113	E	L-asparagine	Amino acid transport and metabolism	PROKKA_04396___745218	469	A0A0D6HQV1_SALTM	GO:0006865; GO:0016021; GO:0022857
group_15915	hypothetical protein	75	no_cog	no_cat	no_name	no_func	PROKKA_02018___752431	133	A0A347QGI1_SALCE
group_15924	hypothetical protein	75	no_cog	no_cat	no_name	no_func	PROKKA_02031___752444	96	G5NEL9_SALET
group_2345	hypothetical protein	75	cl21617	no_recog	no_recog	no_func	PROKKA_01184___751597	59	no_uniprot	no_go
group_7726	hypothetical protein	75	no_cog	no_cat	no_name	no_func	PROKKA_02771___743590	440	A0A0F7J9E6_SALET
mobA_1	Mobilization protein A	75	cl26262	no_recog	no_recog	no_func	PROKKA_02014___752427	506	M7S609_SALDU
group_861	Integrase core domain protein	75	COG2801	X	Transposase	Mobilome: prophages, transposons	PROKKA_02778___743597	288	A0A0H3NQJ5_SALTS	GO:0003676; GO:0015074; GO:0032196
hcpC_3	Putative beta-lactamase HcpC precursor	75	COG0790	T	TPR	Signal transduction mechanisms	PROKKA_02036___752449	722	A0A0G2NP29_SALGL
group_11392	putative Peptidoglycan domain protein	74	COG3926	R	Lysozyme	General function prediction only	PROKKA_01418___751831	181	A0A1R2HMX1_SALEN
group_1289	hypothetical protein	74	no_cog	no_cat	no_name	no_func	PROKKA_01178___751591	189	A0A1X8WC87_SALEN	GO:0003677; GO:0006310; GO:0015074
group_15899	hypothetical protein	74	no_cog	no_cat	no_name	no_func	PROKKA_01417___751830	93	S4HMT2_SALEN	GO:0016021
group_15900	hypothetical protein	74	no_cog	no_cat	no_name	no_func	PROKKA_01419___751832	60	no_uniprot	no_go
group_15933	hypothetical protein	74	no_cog	no_cat	no_name	no_func	PROKKA_03978___754393	53	no_uniprot	no_go
group_3597	hypothetical protein	74	COG3972	L	Superfamily	Replication, recombination and repair	PROKKA_02776___743595	660	A0A0F7J994_SALET	GO:0003677; GO:0004003; GO:0005524
group_5270	Type I restriction enzyme EcoR124II R protein	74	COG0610	V	Type	Defense mechanisms	PROKKA_04366___754781	1088	A0A1R3DTW5_SALEN	GO:0003677; GO:0005524; GO:0009035; GO:0009307
group_8079	putative transcriptional regulatory protein YeeN	74	COG0217	KJ	Transcriptional	Transcription;Translation, ribosomal structure and biogenesis	PROKKA_04343___754758	238	C0Q7F8_SALPC	GO:0003677; GO:0005737; GO:0006355
group_15504	hypothetical protein	73	no_cog	no_cat	no_name	no_func	PROKKA_00290___741109	148	A0A2T8XUY8_SALIN
group_9537	hypothetical protein	73	no_cog	no_cat	no_name	no_func	PROKKA_01017___751430	232	A0A1X8WC26_SALEN
group_105	Fibronectin type III protein	72	COG4733	X	Phage-related	Mobilome: prophages, transposons	PROKKA_01013___755873	1116	A0A0F6AZK8_SALT1
group_15871	hypothetical protein	72	no_cog	no_cat	no_name	no_func	PROKKA_00937___751350	82	A0A1X8WBJ2_SALEN
group_3604	hypothetical protein	72	no_cog	no_cat	no_name	no_func	PROKKA_03261___744083	186	A0A0F7JBZ9_SALET
dsbA_2	Thiol:disulfide interchange protein DsbA precursor	72	cl26534	no_recog	no_recog	no_func	PROKKA_04334___754749	217	A0A1X8W988_SALEN	GO:0015035; GO:0042597
group_4854	Aminodeoxychorismate synthase component 2	71	COG0512	EH	Anthranilate/para-aminobenzoate	Amino acid transport and metabolism;Coenzyme transport and metabolism	PROKKA_03365___753780	187	A0A0H3NIH3_SALTS	GO:0006541; GO:0016740
ddrA_3	Diol dehydratase-reactivating factor alpha subunit	70	no_cog	no_cat	no_name	no_func	PROKKA_00325___741144	114	A0A0F7J5R3_SALET
group_11853	hypothetical protein	70	no_cog	no_cat	no_name	no_func	PROKKA_01289___746825	184	Q57QA8_SALCH
ccmB_1	Heme exporter protein B	70	COG2386	O	ABC-type	Posttranslational modification, protein turnover, chaperones	PROKKA_02266___743085	218	A0A2T8RJA6_SALET	GO:0005886; GO:0015232; GO:0016021; GO:0017004
group_383	Flagellin	70	COG1344	N	Flagellin	Cell motility	PROKKA_02780___743599	506	A0A0H3NEZ8_SALTS	GO:0005198; GO:0005576; GO:0009420; GO:0071973
group_7155	Nitrite reductase [NAD(P)H]	70	COG1251	C	NAD(P)H-nitrite	Energy production and conversion	PROKKA_03371___753786	847	A0A0H3NIH7_SALTS	GO:0008942; GO:0020037; GO:0042128; GO:0046872; GO:0050660; GO:0050661; GO:0051539
group_860	hypothetical protein	70	COG2801	X	Transposase	Mobilome: prophages, transposons	PROKKA_01030___751443	163	A0A1X8WBW4_SALEN	GO:0032196
group_1005	hypothetical protein	69	no_cog	no_cat	no_name	no_func	PROKKA_00051___750464	80	A0A1X8W9T0_SALEN
group_15931	hypothetical protein	69	no_cog	no_cat	no_name	no_func	PROKKA_03370___753785	89	A0A379RKN6_SALDU
group_3194	Phage tail fibre repeat protein	69	cl26341	no_recog	no_recog	no_func	PROKKA_02256___743075	263	Q8ZNI3_SALTY
group_5234	hypothetical protein	69	no_cog	no_cat	no_name	no_func	PROKKA_02762___743581	383	A0A0F7DJ96_SALET
group_11205	hypothetical protein	68	no_cog	no_cat	no_name	no_func	PROKKA_00292___741111	145	Q93IQ8_SALTY
group_9266	hypothetical protein	68	no_cog	no_cat	no_name	no_func	PROKKA_00324___741143	100	A0A379PEX1_SALCE
group_11257	E3 ubiquitin-protein ligase sspH2	67	no_cog	no_cat	no_name	no_func	PROKKA_02597___743416	489	A0A0U1K6J3_SALTM	GO:0016874
group_511	Transposase, Mutator family	67	COG3328	X	Transposase	Mobilome: prophages, transposons	PROKKA_01879___742698	285	A0A0F7DIS0_SALET	GO:0003677; GO:0004803; GO:0006313
group_633	hypothetical protein	67	no_cog	no_cat	no_name	no_func	PROKKA_01574___742393	487	A0A2T9P942_SALTH
group_6471	Tyrosine recombinase XerC	67	no_cog	no_cat	no_name	no_func	PROKKA_02769___743588	291	Q8ZMP4_SALTY	GO:0003677
group_11231	hypothetical protein	66	no_cog	no_cat	no_name	no_func	PROKKA_01044___741863	72	no_uniprot	no_go
group_11242	hypothetical protein	66	no_cog	no_cat	no_name	no_func	PROKKA_01688___742507	274	A0A0U1IXP0_SALTM
group_15939	hypothetical protein	66	no_cog	no_cat	no_name	no_func	PROKKA_04338___754753	82	M7RE52_SALDU
group_6412	Periplasmic pH-dependent serine endoprotease DegQ precursor	63	cl02526	no_recog	no_recog	no_func	PROKKA_03365___744187	455	A0A0D6IAA8_SALTM	GO:0004252; GO:0042597
group_10	hypothetical protein	62	cl26341	no_recog	no_recog	no_func	PROKKA_02602___743421	790	A0A0H3NEI0_SALTS
group_15569	hypothetical protein	62	no_cog	no_cat	no_name	no_func	PROKKA_02598___743417	157	A0A0F6B506_SALT1	GO:0016021
group_15570	hypothetical protein	62	no_cog	no_cat	no_name	no_func	PROKKA_02599___743418	61	no_uniprot	no_go
group_1968	Bacteriophage lambda tail assembly protein I	62	COG4723	X	Phage-related	Mobilome: prophages, transposons	PROKKA_02605___743424	168	A0A0U1G1N1_SALTM	GO:0016021
group_4198	Inner membrane protein YbhL	62	COG0670	R	Integral	General function prediction only	PROKKA_00805___741624	234	A0A2T8W835_SALRU	GO:0016021
group_5274	hypothetical protein	62	no_cog	no_cat	no_name	no_func	PROKKA_04376___754791	70	no_uniprot	no_go
group_11303	hypothetical protein	61	no_cog	no_cat	no_name	no_func	PROKKA_04626___745448	173	E8XLL4_SALT4
group_11305	Transposase IS200 like protein	61	COG1943	X	REP	Mobilome: prophages, transposons	PROKKA_04634___745456	80	Q93GR2_SALTY	GO:0003677; GO:0004803; GO:0006313
group_11308	hypothetical protein	61	cl25732	no_recog	no_recog	no_func	PROKKA_04649___745471	371	A0A0T9W7J1_SALTM
group_11309	hypothetical protein	61	no_cog	no_cat	no_name	no_func	PROKKA_04651___745473	111	A0A0G2NIE9_SALGL
group_11310	hypothetical protein	61	no_cog	no_cat	no_name	no_func	PROKKA_04652___745474	188	A0A0G2NJ26_SALGL
spvC	MAPK phosphothreonine lyase	61	no_cog	no_cat	no_name	no_func	PROKKA_04636___745458	241	A0A0U1FYD9_SALTM
cynT	Carbonic anhydrase	61	COG0288	P	Carbonic	Inorganic ion transport and metabolism	PROKKA_04647___745469	246	A0A0H3NXF6_SALTS	GO:0004089; GO:0008270
group_15660	hypothetical protein	61	cl26203	no_recog	no_recog	no_func	PROKKA_04650___745472	169	A0A0U1FZD4_SALTM	GO:0003676
group_15883	hypothetical protein	61	no_cog	no_cat	no_name	no_func	PROKKA_01167___751580	55	no_uniprot	no_go
group_2410	Short-chain-fatty-acid--CoA ligase	61	COG0318	IQ	Acyl-CoA	Lipid transport and metabolism;Secondary metabolites biosynthesis, transport and catabolism	PROKKA_03243___853859	546	G5SCL3_SALET	GO:0016874
group_5210	Electron transfer flavoprotein subunit beta	61	cl00292	no_recog	no_recog	no_func	PROKKA_01643___832347	129	A0A2T9QEA8_SALET	GO:0009055
eae_2	Invasin	61	no_cog	no_cat	no_name	no_func	PROKKA_04632___745454	186	A0A345JNW6_SALET
group_9364	Helix-turn-helix domain protein	61	COG0675	X	Transposase	Mobilome: prophages, transposons	PROKKA_04633___745455	116	A0A0U1IKM0_SALTM
group_11306	hypothetical protein	60	no_cog	no_cat	no_name	no_func	PROKKA_04642___745464	43	no_uniprot	no_go
group_11307	hypothetical protein	60	COG3267	U	Type	Intracellular trafficking, secretion, and vesicular transport	PROKKA_04644___745466	322	A0A0T9VV71_SALTM
group_15654	hypothetical protein	60	no_cog	no_cat	no_name	no_func	PROKKA_04629___745451	162	A0A0G2NIH1_SALGL	GO:0006351
rrrD_4	Lysozyme RrrD	60	cl00222	no_recog	no_recog	no_func	PROKKA_04640___745462	54	no_uniprot	no_go
group_15659	hypothetical protein	60	no_cog	no_cat	no_name	no_func	PROKKA_04648___745470	162	A0A0G2NIE2_SALGL
group_15906	Ash protein family protein	60	cl10713	no_recog	no_recog	no_func	PROKKA_01986___752399	385	A0A1V4NK57_SALEN
yahA	Cyclic di-GMP phosphodiesterase YahA	60	COG2200	T	EAL	Signal transduction mechanisms	PROKKA_04628___745450	183	A0A0H3NXG6_SALTS
group_2416	Electron transfer flavoprotein-ubiquinone oxidoreductase	60	COG0644	C	Dehydrogenase	Energy production and conversion	PROKKA_03241___853857	428	A0A2R4DAG6_SALET	GO:0071949
[truncated: 2,642 more rows]

## Sheet: Napoli_Typhoids
GENE_NAME	DESCRIPTION	POSITIVE_STRAINS	COG_ID	COG_CATEGORY	COG_CATEGORY_NAME	COG_FUNCTION_DESCRIPTION	PROKKA_PROTEIN_ID	LENGTH	UNIPROT_BEST_MATCH	GO_TERMS
[truncated: 2,933 more rows]

[truncated: 1 more sheets: Napoli_NonTyphoids]
