# Supplementary material for: Comparative genomic analysis reveals high intra-serovar plasticity within Salmonella Napoli isolated in 2005–2017
Source: BMC Genomics. 2020 Mar 4;21:202. doi: 10.1186/s12864-020-6588-y (PMC7057659; doi:10.1186/s12864-020-6588-y)
Supplement: Supplementary file 15 — Additional file 15 Tabular data. Prophage hit description. Number of intact/incomplete/questionable prophages and their name, for each sample. In addition, serotype, ST and subclade (for S. Napoli genomes only) metadata are reported to ease data investigation. [file 12864_2020_6588_MOESM15_ESM.xlsx]

## Sheet: Foglio1
Serotype	ST	Subclade	SAMPLE	INTACT	INTACT_NAMES	INCOMPLETE	INCOMPL_NAME	QUESTIONABLE	QUEST_NAMES
4,[5],12:i:-	19		GCA_000430165	4	Salmon_118970_sal3,Phage_Gifsy_1,Entero_PsP3,Phage_Gifsy_2	1	Burkho_BcepMu	1	Salmon_Fels_1
Choleraesuis	22		GCA_000487295	6	Salmon_RE_2010,Salmon_SEN34,Aeromo_phiO18P,Salmon_ST64T,Entero_fiAA91_ss,Salmon_Fels_1	2	Burkho_BcepMu,Entero_P4	0
Choleraesuis	66		GCA_000008105	5	Salmon_g341c,Salmon_SEN34,Salmon_SJ46,Phage_Gifsy_1,Phage_Gifsy_2	3	Burkho_BcepMu,Salmon_SEN1,Entero_HK630	1	Staphy_SPbeta_like
Choleraesuis	68		GCA_000742815	4	Salmon_SEN34,Salmon_g341c,Salmon_118970_sal3,Phage_Gifsy_2	3	Burkho_BcepMu,Salmon_SEN1,Entero_HK630	0
Dublin	10		GCA_000020925	3	Salmon_RE_2010,Salmon_118970_sal3,Phage_Gifsy_2	3	Entero_mEp237,Salmon_ST160,Phage_Gifsy_2	1	Salmon_Fels_1
Dublin	4406		GCA_001953035	3	Salmon_RE_2010,Salmon_118970_sal3,Phage_Gifsy_2	3	Phage_Gifsy_2,Salmon_ST160,Entero_mEp237	1	Salmon_Fels_1
Enteritidis	11		GCA_000009505	2	Salmon_118970_sal3,Phage_Gifsy_2	2	Entero_phiP27,Phage_Gifsy_2	0
Enteritidis	11		GCA_000280315	2	Salmon_RE_2010,Phage_Gifsy_2	2	Entero_phiP27,Phage_Gifsy_2	0
Enteritidis	11		GCA_000329365	2	Salmon_RE_2010,Phage_Gifsy_2	3	Entero_N15,Entero_phiP27,Phage_Gifsy_2	0
Enteritidis	11		GCA_000335875	2	Salmon_118970_sal3,Phage_Gifsy_2	2	Entero_phiP27,Phage_Gifsy_2	0
Enteritidis	11		GCA_000612325	2	Salmon_RE_2010,Phage_Gifsy_2	2	Entero_phiP27,Phage_Gifsy_2	0
Enteritidis	11		GCA_000623055	2	Salmon_RE_2010,Phage_Gifsy_2	2	Entero_phiP27,Phage_Gifsy_2	0
Enteritidis	11		GCA_000623095	2	Salmon_118970_sal3,Phage_Gifsy_2	2	Entero_phiP27,Phage_Gifsy_2	0
Enteritidis	11		GCA_000623115	2	Salmon_118970_sal3,Phage_Gifsy_2	2	Entero_phiP27,Phage_Gifsy_2	0
Enteritidis	11		GCA_000623135	2	Salmon_118970_sal3,Phage_Gifsy_2	2	Entero_phiP27,Phage_Gifsy_2	0
Enteritidis	11		GCA_000623195	2	Salmon_RE_2010,Phage_Gifsy_2	2	Entero_phiP27,Phage_Gifsy_2	0
Enteritidis	11		GCA_000623275	2	Salmon_RE_2010,Phage_Gifsy_2	2	Entero_phiP27,Phage_Gifsy_2	0
Enteritidis	11		GCA_000623295	2	Salmon_RE_2010,Phage_Gifsy_2	2	Entero_phiP27,Phage_Gifsy_2	0
Enteritidis	11		GCA_000623315	3	Salmon_RE_2010,Haemop_HP1,Phage_Gifsy_2	2	Entero_phiP27,Phage_Gifsy_2	0
Enteritidis	11		GCA_000623335	2	Salmon_RE_2010,Phage_Gifsy_2	2	Entero_phiP27,Phage_Gifsy_2	0
Enteritidis	11		GCA_000623355	2	Salmon_RE_2010,Phage_Gifsy_2	2	Entero_phiP27,Phage_Gifsy_2	0
Enteritidis	11		GCA_000623375	2	Salmon_RE_2010,Phage_Gifsy_2	2	Entero_phiP27,Phage_Gifsy_2	0
Enteritidis	11		GCA_000623395	2	Salmon_118970_sal3,Phage_Gifsy_2	2	Entero_phiP27,Phage_Gifsy_2	0
Enteritidis	11		GCA_000623455	2	Salmon_118970_sal3,Phage_Gifsy_2	2	Entero_phiP27,Phage_Gifsy_2	0
Enteritidis	11		GCA_000623475	2	Salmon_118970_sal3,Phage_Gifsy_2	2	Entero_phiP27,Phage_Gifsy_2	0
Enteritidis	11		GCA_000623615	2	Salmon_118970_sal3,Phage_Gifsy_2	2	Entero_phiP27,Phage_Gifsy_2	0
Enteritidis	11		GCA_000623655	2	Salmon_118970_sal3,Phage_Gifsy_2	2	Entero_phiP27,Phage_Gifsy_2	0
Enteritidis	11		GCA_000623675	2	Salmon_118970_sal3,Phage_Gifsy_2	2	Entero_phiP27,Phage_Gifsy_2	0
Enteritidis	11		GCA_000623715	2	Salmon_118970_sal3,Phage_Gifsy_2	2	Entero_phiP27,Phage_Gifsy_2	0
Enteritidis	11		GCA_000623735	2	Salmon_118970_sal3,Phage_Gifsy_2	2	Entero_phiP27,Phage_Gifsy_2	0
Enteritidis	11		GCA_000624055	2	Salmon_118970_sal3,Phage_Gifsy_2	2	Entero_phiP27,Phage_Gifsy_2	0
Enteritidis	11		GCA_000624175	2	Salmon_118970_sal3,Phage_Gifsy_2	2	Entero_phiP27,Phage_Gifsy_2	0
Enteritidis	11		GCA_000624395	2	Salmon_RE_2010,Phage_Gifsy_2	2	Entero_phiP27,Phage_Gifsy_2	0
Enteritidis	11		GCA_000625855	2	Salmon_118970_sal3,Phage_Gifsy_2	2	Entero_phiP27,Phage_Gifsy_2	0
Enteritidis	11		GCA_000626095	2	Salmon_118970_sal3,Phage_Gifsy_2	2	Entero_phiP27,Phage_Gifsy_2	0
Enteritidis	11		GCA_000626175	3	Salmon_RE_2010,Haemop_HP1,Phage_Gifsy_2	2	Entero_phiP27,Phage_Gifsy_2	0
Enteritidis	11		GCA_000626195	3	Aeromo_phiO18P,Salmon_RE_2010,Phage_Gifsy_2	2	Entero_phiP27,Phage_Gifsy_2	0
Enteritidis	11		GCA_000626235	3	Salmon_RE_2010,Haemop_HP1,Phage_Gifsy_2	2	Entero_phiP27,Phage_Gifsy_2	0
Enteritidis	11		GCA_000626255	2	Salmon_RE_2010,Phage_Gifsy_2	2	Entero_phiP27,Phage_Gifsy_2	0
Enteritidis	11		GCA_000626275	3	Salmon_RE_2010,Haemop_HP1,Phage_Gifsy_2	2	Entero_phiP27,Phage_Gifsy_2	0
Enteritidis	11		GCA_000626295	2	Salmon_RE_2010,Phage_Gifsy_2	2	Entero_phiP27,Phage_Gifsy_2	0
Enteritidis	11		GCA_000626315	3	Salmon_RE_2010,Haemop_HP1,Phage_Gifsy_2	2	Entero_phiP27,Phage_Gifsy_2	0
Enteritidis	11		GCA_000626335	2	Salmon_RE_2010,Phage_Gifsy_2	2	Entero_phiP27,Phage_Gifsy_2	0
Enteritidis	11		GCA_000626355	2	Salmon_RE_2010,Phage_Gifsy_2	2	Entero_phiP27,Phage_Gifsy_2	0
Enteritidis	11		GCA_000626375	2	Salmon_RE_2010,Phage_Gifsy_2	2	Entero_phiP27,Phage_Gifsy_2	0
Enteritidis	11		GCA_000626695	2	Salmon_118970_sal3,Phage_Gifsy_2	2	Entero_phiP27,Phage_Gifsy_2	0
Enteritidis	11		GCA_000750215	3	Salmon_RE_2010,Haemop_HP1,Phage_Gifsy_2	2	Entero_phiP27,Phage_Gifsy_2	0
Enteritidis	11		GCA_000750255	2	Salmon_RE_2010,Phage_Gifsy_2	2	Entero_phiP27,Phage_Gifsy_2	0
Enteritidis	11		GCA_000750295	2	Vibrio_X29,Phage_Gifsy_2	3	Shigel_POCJ13,Salmon_118970_sal3,Phage_Gifsy_2	0
Enteritidis	11		GCA_000750335	3	Salmon_RE_2010,Haemop_HP1,Phage_Gifsy_2	2	Entero_phiP27,Phage_Gifsy_2	0
Enteritidis	11		GCA_000750375	3	Salmon_RE_2010,Haemop_HP1,Phage_Gifsy_2	1	Shigel_POCJ13	0
Enteritidis	11		GCA_000750395	2	Salmon_RE_2010,Phage_Gifsy_2	2	Entero_phiP27,Phage_Gifsy_2	0
Enteritidis	11		GCA_000750415	2	Salmon_RE_2010,Phage_Gifsy_2	2	Entero_phiP27,Phage_Gifsy_2	0
Enteritidis	11		GCA_000750435	2	Salmon_RE_2010,Phage_Gifsy_2	2	Entero_phiP27,Phage_Gifsy_2	0
Enteritidis	11		GCA_000750455	2	Salmon_RE_2010,Phage_Gifsy_2	2	Entero_phiP27,Phage_Gifsy_2	0
Enteritidis	11		GCA_000750475	2	Salmon_RE_2010,Phage_Gifsy_2	2	Entero_phiP27,Phage_Gifsy_2	0
Enteritidis	11		GCA_000750495	2	Salmon_RE_2010,Phage_Gifsy_2	2	Entero_phiP27,Phage_Gifsy_2	0
Enteritidis	11		GCA_001185215	2	Salmon_RE_2010,Phage_Gifsy_2	2	Entero_phiP27,Phage_Gifsy_2	0
Enteritidis	11		GCA_001185245	2	Salmon_RE_2010,Phage_Gifsy_2	2	Shigel_POCJ13,Phage_Gifsy_2	0
Enteritidis	11		GCA_001305235	2	Salmon_118970_sal3,Phage_Gifsy_2	3	Entero_phiP27,Salmon_SJ46,Phage_Gifsy_2	0
Enteritidis	11		GCA_001484025	2	Salmon_RE_2010,Phage_Gifsy_2	2	Entero_phiP27,Phage_Gifsy_2	0
Enteritidis	11		GCA_001647045	2	Salmon_RE_2010,Phage_Gifsy_2	2	Entero_phiP27,Phage_Gifsy_2	0
Enteritidis	11		GCA_001973275	2	Salmon_RE_2010,Phage_Gifsy_2	2	Entero_phiP27,Phage_Gifsy_2	0
Enteritidis	11		GCA_002220345	2	Salmon_118970_sal3,Phage_Gifsy_2	2	Entero_phiP27,Phage_Gifsy_2	0
Enteritidis	11		GCA_002760915	2	Salmon_RE_2010,Phage_Gifsy_2	3	Entero_N15,Entero_phiP27,Phage_Gifsy_2	0
Enteritidis	11		GCA_002760935	2	Salmon_RE_2010,Phage_Gifsy_2	2	Entero_phiP27,Phage_Gifsy_2	0
Enteritidis	11		GCA_002760955	2	Phage_Gifsy_1,Phage_Gifsy_2	3	Salmon_118970_sal3,Salmon_SJ46,Phage_Gifsy_2	0
Enteritidis	11		GCA_002760975	2	Salmon_RE_2010,Phage_Gifsy_2	2	Entero_phiP27,Phage_Gifsy_2	0
Enteritidis	11		GCA_002760995	2	Salmon_RE_2010,Phage_Gifsy_2	3	Entero_phiP27,Salmon_SJ46,Phage_Gifsy_2	0
Enteritidis	11		GCA_002761015	3	Entero_P88,Phage_Gifsy_1,Phage_Gifsy_2	1	Entero_phiP27	0
Enteritidis	11		GCA_002761035	3	Entero_P88,Phage_Gifsy_1,Phage_Gifsy_2	2	Entero_N15,Entero_phiP27	0
Enteritidis	11		GCA_002761075	2	Salmon_RE_2010,Phage_Gifsy_2	2	Entero_phiP27,Phage_Gifsy_2	0
Enteritidis	11		GCA_002761095	2	Salmon_RE_2010,Phage_Gifsy_2	2	Entero_phiP27,Phage_Gifsy_2	0
Enteritidis	11		GCA_002761135	2	Vibrio_X29,Phage_Gifsy_2	3	Entero_phiP27,Salmon_118970_sal3,Phage_Gifsy_2	0
Enteritidis	11		GCA_002761155	2	Salmon_RE_2010,Phage_Gifsy_2	3	Entero_phiP27,Salmon_SJ46,Phage_Gifsy_2	0
Enteritidis	11		GCA_002763415	3	Entero_P88,Phage_Gifsy_1,Phage_Gifsy_2	1	Entero_phiP27	0
Enteritidis	11		GCA_002813975	2	Salmon_118970_sal3,Phage_Gifsy_2	2	Entero_phiP27,Phage_Gifsy_2	0
Enteritidis	11		GCA_002813995	2	Salmon_118970_sal3,Phage_Gifsy_2	2	Entero_phiP27,Phage_Gifsy_2	0
Enteritidis	11		GCA_002982095	2	Salmon_118970_sal3,Phage_Gifsy_2	2	Entero_phiP27,Phage_Gifsy_2	0
Enteritidis	11		GCA_003031995	2	Salmon_RE_2010,Phage_Gifsy_2	3	Entero_N15,Entero_phiP27,Phage_Gifsy_2	0
Enteritidis	11		GCA_003032035	2	Salmon_118970_sal3,Phage_Gifsy_2	2	Entero_phiP27,Phage_Gifsy_2	0
Enteritidis	11		GCA_003184325	1	Phage_Gifsy_2	2	Salmon_118970_sal3,Phage_Gifsy_2	0
Enteritidis	11		GCA_003184425	1	Phage_Gifsy_2	2	Salmon_118970_sal3,Phage_Gifsy_2	0
Enteritidis	19		GCA_002761055	5	Salmon_118970_sal3,Phage_Gifsy_2,Phage_Gifsy_1,Edward_GF_2,Entero_ST104	4	Entero_N15,Burkho_BcepMu,Salmon_118970_sal3,Entero_mEp237	1	Phage_Gifsy_2
Enteritidis	136		GCA_002761115	2	Salmon_Fels_2,Phage_Gifsy_2	2	Entero_N15,Phage_Gifsy_2	0
Enteritidis	3175		GCA_000754375	2	Salmon_RE_2010,Phage_Gifsy_2	2	Entero_phiP27,Phage_Gifsy_2	0
Enteritidis			GCA_000626215	2	Salmon_RE_2010,Phage_Gifsy_2	2	Entero_phiP27,Phage_Gifsy_2	0
Heidelberg	15		GCA_000020705	3	Aeromo_phiO18P,Entero_UAB_Phi20,Phage_Gifsy_2	4	Burkho_BcepMu,Salmon_118970_sal3,Salmon_SJ46,Cronob_vB_CsaM_GAP32	1	Phage_Gifsy_1
Heidelberg	15		GCA_000258365	2	Entero_UAB_Phi20,Phage_Gifsy_2	2	Burkho_BcepMu,Entero_P4	2	Salmon_118970_sal3,Phage_Gifsy_1
Heidelberg	15		GCA_000430085	2	Entero_UAB_Phi20,Phage_Gifsy_2	2	Burkho_BcepMu,Salmon_SJ46	1	Phage_Gifsy_1
Heidelberg	15		GCA_000430105	4	Entero_UAB_Phi20,Phage_Gifsy_2,Entero_P4,Escher_pro483	1	Burkho_BcepMu	3	Salmon_118970_sal3,Salmon_SJ46,Phage_Gifsy_1
Heidelberg	15		GCA_000486045	2	Entero_UAB_Phi20,Phage_Gifsy_2	1	Burkho_BcepMu	1	Phage_Gifsy_1
Heidelberg	15		GCA_000505705	1	Phage_Gifsy_2	1	Burkho_BcepMu	2	Entero_UAB_Phi20,Phage_Gifsy_1
Heidelberg	15		GCA_001441205	2	Entero_UAB_Phi20,Phage_Gifsy_2	2	Burkho_BcepMu,Salmon_118970_sal3	1	Phage_Gifsy_1
Heidelberg	15		GCA_001441225	3	Salmon_SPN1S,Entero_UAB_Phi20,Phage_Gifsy_2	1	Burkho_BcepMu	1	Phage_Gifsy_1
Heidelberg	15		GCA_001441245	3	Entero_UAB_Phi20,Haemop_HP1,Phage_Gifsy_2	1	Burkho_BcepMu	1	Phage_Gifsy_1
Heidelberg	15		GCA_001689935	2	Entero_UAB_Phi20,Phage_Gifsy_2	1	Burkho_BcepMu	1	Phage_Gifsy_1
Heidelberg	15		GCA_001690005	2	Entero_UAB_Phi20,Phage_Gifsy_2	1	Burkho_BcepMu	1	Phage_Gifsy_1
Heidelberg	15		GCA_001690035	2	Entero_UAB_Phi20,Phage_Gifsy_2	1	Burkho_BcepMu	1	Phage_Gifsy_1
Heidelberg	15		GCA_001690055	2	Entero_UAB_Phi20,Phage_Gifsy_2	1	Burkho_BcepMu	1	Phage_Gifsy_1
Heidelberg	15		GCA_001690075	2	Entero_UAB_Phi20,Phage_Gifsy_2	1	Burkho_BcepMu	1	Phage_Gifsy_1
Heidelberg	15		GCA_001690095	2	Entero_UAB_Phi20,Phage_Gifsy_2	1	Burkho_BcepMu	1	Phage_Gifsy_1
Heidelberg	15		GCA_001690115	2	Entero_UAB_Phi20,Phage_Gifsy_2	1	Burkho_BcepMu	1	Phage_Gifsy_1
Heidelberg	15		GCA_001690135	2	Entero_UAB_Phi20,Phage_Gifsy_2	1	Burkho_BcepMu	1	Phage_Gifsy_1
Heidelberg	15		GCA_001692495	2	Entero_UAB_Phi20,Phage_Gifsy_2	1	Burkho_BcepMu	1	Phage_Gifsy_1
Heidelberg	15		GCA_001692515	2	Entero_UAB_Phi20,Phage_Gifsy_2	1	Burkho_BcepMu	1	Phage_Gifsy_1
Heidelberg	15		GCA_001692535	2	Entero_UAB_Phi20,Phage_Gifsy_2	2	Burkho_BcepMu,Salmon_118970_sal3	1	Phage_Gifsy_1
Heidelberg	15		GCA_001692555	2	Entero_UAB_Phi20,Phage_Gifsy_2	1	Burkho_BcepMu	1	Phage_Gifsy_1
Heidelberg	15		GCA_001692575	2	Entero_UAB_Phi20,Phage_Gifsy_2	1	Burkho_BcepMu	1	Phage_Gifsy_1
Heidelberg	15		GCA_001692595	2	Entero_UAB_Phi20,Phage_Gifsy_2	1	Burkho_BcepMu	1	Phage_Gifsy_1
Heidelberg	15		GCA_001692615	2	Entero_UAB_Phi20,Phage_Gifsy_2	1	Burkho_BcepMu	1	Phage_Gifsy_1
Heidelberg	15		GCA_001692635	2	Entero_UAB_Phi20,Phage_Gifsy_2	2	Burkho_BcepMu,Salmon_118970_sal3	1	Phage_Gifsy_1
Heidelberg	15		GCA_001692655	2	Entero_UAB_Phi20,Phage_Gifsy_2	1	Burkho_BcepMu	1	Phage_Gifsy_1
Heidelberg	15		GCA_900478405	3	Salmon_Fels_1,Edward_GF_2,Phage_Gifsy_2	2	Burkho_BcepMu,Salmon_118970_sal3	0
Napoli	474	A	25207	1	Entero_P88	3	Entero_UAB_Phi20,Burkho_phiE255,Salmon_Fels_1	0
Napoli	474	A	42169	1	Salmon_Fels_2	2	Salmon_118970_sal3,Edward_GF_2	1	Entero_mEp460
Napoli	474	A	104-2014_S26	1	Entero_P88	1	Edward_GF_2	1	Phage_Gifsy_1
Napoli	474	A	1040-2015_S25	0		1	Entero_UAB_Phi20	2	Entero_c_1,Salmon_Fels_2
Napoli	474	A	12-113333_S13	0		0		1	Salmon_118970_sal4
Napoli	474	A	12-115216_S11	1	Entero_P88	1	Entero_ES18	0
Napoli	474	A	12-25446_S10	1	Entero_P88	0		0
Napoli	474	A	12-62575_S14	1	Salmon_118970_sal4	0		0
Napoli	474	A	12-68383_S16	1	Entero_P88	0		0
Napoli	474	A	13-125482_S9	2	Salmon_RE_2010,Entero_P88	0		0
Napoli	474	A	14-104682_S19	3	Entero_P88,Pseudo_PPpW_3,Phage_Gifsy_1	1	Salmon_118970_sal3	1	Entero_P4
Napoli	474	A	14-25364_S18	1	Entero_P88	3	Salmon_103203_sal5,Entero_P4,Edward_GF_2	0
Napoli	474	A	14-5967_S17	2	Salmon_RE_2010,Entero_P88	1	Salmon_vB_SosS_Oslo	0
Napoli	474	A	146-2014_S27	1	Entero_P88	0		0
Napoli	474	A	17-106735_S22	0		3	Entero_phiEF24C,Entero_P4,Salmon_SJ46	1	Entero_P88
Napoli	474	A	17-32057_S6	3	Salmon_RE_2010,Entero_P88,Entero_PsP3	0		0
Napoli	474	A	17-33346_S10	2	Vibrio_X29,Entero_P88	0		0
Napoli	474	A	17-33360_S15	1	Salmon_118970_sal3	0		1	Aeromo_vB_AsaM_56
Napoli	474	A	17-33364_S14	1	Entero_P88	0		0
Napoli	474	A	17-33365_S16	1	Salmon_SEN4	3	Escher_D108,Pseudo_B3,Entero_933W	0
Napoli	474	A	17-33366_S17	1	Salmon_SEN4	1	Burkho_phiE255	2	Burkho_BcepMu,Edward_GF_2
Napoli	474	A	17-33367_S18	1	Entero_P88	1	Salmon_103203_sal5	1	Edward_GF_2
Napoli	474	A	17-33369_S19	1	Entero_P88	3	Burkho_phiE255,Salmon_SPN9CC,Salmon_118970_sal4	0
Napoli	474	A	17-33371_S20	1	Entero_P88	1	Burkho_phiE255	0
Napoli	474	A	17-33373_S21	1	Entero_P88	1	Pasteu_F108	1	Edward_GF_2
Napoli	474	A	17-33374_S22	0		1	Escher_D108	0
Napoli	474	A	17-33375_S23	1	Entero_Mu	0		1	Endosy_APSE_1
Napoli	474	A	17-33376_S24	2	Entero_P88,Pseudo_PPpW_3	1	Salmon_SPN3UB	0
Napoli	474	A	17-33382_S29	0		5	Burkho_BcepMu,Burkho_phiE255,Entero_P22,Bacill_Grass,Entero_UAB_Phi20	1	Salmon_SEN5
Napoli	474	A	17-33386_S31	1	Salmon_SEN5	1	Entero_UAB_Phi20	1	Entero_UAB_Phi20
Napoli	474	A	17-33388_S32	1	Entero_P88	2	Entero_P4,Salmon_vB_SosS_Oslo	0
Napoli	474	A	17-33390_S33	0		2	Edward_GF_2,Bacill_Grass	0
Napoli	474	A	17-33391_S1	1	Entero_P88	1	Salmon_118970_sal3	0
Napoli	474	A	17-33394_S2	3	Salmon_RE_2010,Entero_P88,Entero_PsP3	0		1	Entero_UAB_Phi20
Napoli	474	A	17-33398_S5	1	Entero_P88	1	Salmon_118970_sal3	0
Napoli	474	A	17-33399_S6	0		2	Salmon_118970_sal3,Edward_GF_2	1	Entero_P4
Napoli	474	A	3013-2011_S12	1	Salmon_RE_2010	1	Aeromo_phiO18P	0
Napoli	474	A	3022-2011_S13	1	Entero_P88	1	Salmon_Fels_1	1	Vibrio_X29
Napoli	474	A	3399-2011_S14	2	Salmon_118970_sal3,Phage_Gifsy_1	1	Salmon_vB_SosS_Oslo	1	Entero_P4
Napoli	474	A	77-2011_S9	2	Salmon_RE_2010,Entero_P88	0		1	Salmon_118970_sal3
Napoli	474	A	DTU2017-703-PRJ1109-Salmonella-Napoli-2006-60-55-4_S36	1	Entero_P88	1	Salmon_118970_sal4	0
Napoli	474	A	DTU2017-707-PRJ1109-Salmonella-Napoli-7423188_S40	1	Salmon_RE_2010	2	Entero_P4,Edward_GF_2	1	Salmon_ST64B
Napoli	474	A	ERS1979715	0		3	Entero_UAB_Phi20,Entero_P88,Salmon_vB_SemP_Emek	0
Napoli	474	A	ERS1979716	0		1	Salmon_118970_sal3	1	Salmon_SEN5
Napoli	474	A	GCA_003296145	5	Salmon_RE_2010,Entero_P88,Phage_Gifsy_1,Edward_GF_2,Entero_P4	4	Salmon_g341c,Salmon_118970_sal3,Entero_P4,Salmon_ST64B	0
Napoli	474	A	MS170226	0		1	Salmon_118970_sal3	1	Haemop_HP2
Napoli	474	B	16-174480_S20	1	Salmon_Fels_2	2	Salmon_118970_sal3,Salmon_SEN5	1	Entero_ES18
Napoli	474	B	16-174484_S9	0		1	Entero_P88	1	Haemop_HP1
Napoli	474	B	16-174485_S21	0		1	Aeromo_phiO18P	0
Napoli	474	B	16-174502_S16	0		0		0
Napoli	474	B	16-174503_S17	2	Salmon_RE_2010,Salmon_118970_sal3	2	Salmon_118970_sal3,Entero_P88	0
Napoli	474	B	16-174509_S20	2	Entero_ES18,Salmon_Fels_2	1	Klebsi_phiKO2	0
Napoli	474	B	16-174510_S21	1	Salmon_RE_2010	2	Aeromo_vB_AsaM_56,Entero_P88	0
Napoli	474	B	16-174511_S22	1	Salmon_Fels_2	2	Salmon_SPN1S,Salmon_SEN5	0
Napoli	474	B	16-174529_S26	1	Haemop_HP2	1	Entero_P88	0
Napoli	474	B	16-174532_S28	1	Salmon_vB_SemP_Emek	2	Salmon_118970_sal3,Entero_P88	0
Napoli	474	B	16-174533_S35	1	Salmon_RE_2010	3	Entero_BP_4795,Salmon_118970_sal3,Entero_P88	2	Salmon_118970_sal3,Klebsi_phiKO2
Napoli	474	B	17-33355_S11	1	Salmon_RE_2010	2	Salmon_SEN5,Shigel_Sf6	1	Salmon_118970_sal3
Napoli	474	B	17-33361_S12	0		1	Salmon_SEN5	0
Napoli	474	B	17-33363_S13	0		1	Salmon_SEN5	0
Napoli	474	B	17-33368_S26	1	Salmon_Fels_2	1	Salmon_SEN5	0
Napoli	474	B	17-33377_S25	0		2	Entero_P22,Shigel_Sf6	1	Klebsi_phiKO2
Napoli	474	B	954-2015_S18	0		1	Salmon_SSU5	0
Napoli	474	B	965-2015_S21	0		2	Salmon_118970_sal3,Salmon_SEN5	0
Napoli	474	B	966-2015_S22	1	Salmon_ST64T	2	Salmon_118970_sal3,Salmon_SEN5	0
Napoli	474	B	967-2015_S23	2	Salmon_ST64T,Salmon_118970_sal3	0		0
Napoli	474	B	968-2015_S24	2	Salmon_118970_sal3,Salmon_Fels_2	2	Entero_P88,Edward_GF_2	0
Napoli	1637	A	105-2015_S17	2	Entero_186,Entero_P88	1	Entero_186	1	Entero_P4
Napoli	1637	A	16-137932_S20	0		1	Entero_UAB_Phi20	2	Entero_186,Entero_P4
Napoli	1637	A	17-33343_S7	0		1	Salmon_118970_sal3	0
Napoli	1637	A	17-33356_S10	0		1	Salmon_vB_SosS_Oslo	2	Entero_P4,Edward_GF_2
Napoli	1637	A	17-33379_S27	0		3	Entero_P4,Entero_P88,Cronob_ENT39118	1	Salmon_ST160
Napoli	1637	A	17-33381_S28	1	Entero_PsP3	1	Klebsi_phiKO2	0
Napoli	1637	A	17-33395_S3	0		2	Entero_P4,Entero_PsP3	1	Entero_P4
Napoli	1637	A	17-33396_S4	0		3	Salmon_SEN5,Cronob_ENT39118,Pectob_ZF40	0
Napoli	1637	A	17-33402_S7	0		1	Entero_P88	1	Entero_P4
Napoli	1637	A	17-33403_S8	0		1	Salmon_SPN9CC	2	Entero_186,Yersin_PY54
Napoli	1637	A	17-33404_S9	1	Phage_Gifsy_1	0		2	Entero_P4,Entero_P88
Napoli	1637	A	2528-2011_S10	0		1	Entero_ES18	1	Entero_P88
Napoli	1637	A	3868-2011_S16	1	Haemop_HP2	1	Cronob_ENT39118	2	Entero_P4,Entero_PsP3
Napoli	1637	A	ERS1979717	0		4	Aeromo_phiO18P,Entero_P22,Salmon_SPN3UB,Phage_Gifsy_2	0
Napoli	1637	A	H131300226	0		0		2	Entero_186,Edward_GF_2
Napoli	1853	A	12-121726_S15	0		1	Edward_GF_2	1	Entero_P4
Napoli	1853	A	12-121729_S7	1	Phage_Gifsy_1	3	Entero_P88,Salmon_Fels_1,Edward_GF_2	1	Entero_P4
Napoli	1853	A	12-121733_S8	0		1	Salmon_SEN34	1	Entero_P4
Napoli	1853	A	12-121736_S9	0		2	Salmon_Fels_1,Edward_GF_2	2	Entero_P4,Salmon_SEN34
Napoli	1853	A	12-121737_S10	1	Phage_Gifsy_1	1	Edward_GF_2	2	Entero_P88,Entero_P4
Napoli	1853	A	12-121740_S11	1	Phage_Gifsy_1	3	Salmon_SEN5,Salmon_Fels_1,Edward_GF_2	1	Entero_P4
Napoli	1853	A	17-111287_S32	1	Phage_Gifsy_1	1	Edward_GF_2	2	Entero_P88,Entero_P4
Napoli	1853	A	17-111288_S33	0		1	Edward_GF_2	1	Entero_P4
Napoli	2008	B	20916	1	Salmon_118970_sal3	0		0
Napoli	2008	B	23062	0		2	Entero_UAB_Phi20,Salmon_118970_sal3	0
Napoli	2008	B	38370	0		2	Phage_Gifsy_1,Salmon_SEN34	1	Entero_P88
Napoli	2008	B	42005	1	Phage_Gifsy_1	1	Salmon_SEN34	0
Napoli	2008	B	63550	0		4	Escher_phiV10,Salmon_118970_sal3,Edward_GF_2,Phage_Gifsy_2	0
Napoli	2008	B	16-174472_S16	0		2	Aeromo_phiO18P,Salmon_118970_sal3	0
Napoli	2008	B	16-174474_S18	2	Entero_P88,Phage_Gifsy_1	1	Salmon_118970_sal3	1	Vibrio_X29
Napoli	2008	B	16-174475_S19	1	Salmon_SEN34	0		0
Napoli	2008	B	16-174481_S8	1	Entero_P88	1	Entero_Tyrion	0
Napoli	2008	B	16-174490_S25	1	Salmon_SEN34	0		0
Napoli	2008	B	16-174491_S26	1	Entero_P88	1	Salmon_SEN34	0
Napoli	2008	B	16-174493_S12	2	Haemop_HP2,Entero_P88	1	Salmon_118970_sal3	1	Vibrio_X29
Napoli	2008	B	16-174496_S14	0		1	Salmon_ST160	0
Napoli	2008	B	16-174499_S27	0		0		1	Phage_Gifsy_1
Napoli	2008	B	16-174545_S36	4	Haemop_HP2,Salmon_118970_sal3,Entero_P88,Phage_Gifsy_1	0		0
Napoli	2008	B	3530-2011_S15	3	Entero_P88,Salmon_118970_sal3,Haemop_HP1	1	Salmon_ST160	1	Vibrio_X29
Napoli	2008	B	DTU2017-704-PRJ1109-Salmonella-Napoli-2006-60-880-1_S37	2	Entero_P88,Haemop_HP1	0		2	Salmon_118970_sal3,Vibrio_X29
Napoli	2008	B	DTU2017-706-PRJ1109-Salmonella-Napoli-2013-60-804-1_S39	1	Haemop_HP2	1	Phage_Gifsy_2	3	Salmon_118970_sal3,Vibrio_X29,Phage_Gifsy_1
Napoli	2008	B	ERS1979722	0		1	Salmon_SEN34	0
Napoli	2008	B	ERS1979723	0		2	Haemop_HP2,Salmon_SEN34	0
Napoli	2008	B	ERS1979724	1	Phage_Gifsy_1	0		1	Salmon_118970_sal3
Napoli	2008	B	H123340550	1	Entero_P88	2	Aeromo_phiO18P,Salmon_SEN34	1	Salmon_118970_sal3
Napoli	2008	B	H132900669	1	Phage_Gifsy_1	0		0
Napoli	2008	B	MS160355	1	Phage_Gifsy_1	4	Pasteu_F108,Salmon_g341c,Phage_Gifsy_1,Entero_cdtI	0
Napoli	2008	B	MS170187	0		4	Haemop_HP2,Salmon_118970_sal3,Salmon_SPN3UB,Salmon_SEN34	1	Salmon_SEN34
Napoli	2008	B	Salmonella_Napoli_233-14	0		1	Salmon_SEN34	2	Aeromo_phiO18P,Salmon_SEN34
Napoli	2019	B	10-04835_S29	0		2	Aeromo_phiO18P,Salmon_118970_sal3	0
Napoli	2019	B	11-00369_S30	0		4	Salmon_118970_sal3,Salmon_SJ46,Phage_Gifsy_1,Bacill_Grass	1	Entero_P88
Napoli	2019	B	16-174470_S6	2	Entero_186,Entero_P88	1	Salmon_118970_sal3	1	Entero_P4
Napoli	2019	B	16-174471_S15	2	Entero_186,Entero_P88	0		1	Salmon_118970_sal3
Napoli	2019	B	16-174473_S17	4	Salmon_118970_sal3,Haemop_HP1,Phage_Gifsy_1,Salmon_Fels_2	0		0
Napoli	2019	B	16-174486_S22	1	Entero_P88	1	Salmon_g341c	1	Salmon_118970_sal3
Napoli	2019	B	16-174487_S23	2	Salmon_118970_sal3,Phage_Gifsy_1	0		0
Napoli	2019	B	16-174488_S10	0		1	Salmon_SEN34	0
Napoli	2019	B	16-174489_S24	1	Entero_P88	1	Salmon_SEN34	1	Vibrio_X29
Napoli	2019	B	16-174492_S11	2	Entero_P88,Haemop_HP1	0		0
Napoli	2019	B	16-174495_S13	0		1	Salmon_SEN34	1	Salmon_SP_004
Napoli	2019	B	16-174501_S15	3	Haemop_HP2,Entero_P88,Salmon_Fels_1	2	Salmon_118970_sal3,Salmon_SEN34	1	Salmon_118970_sal3
Napoli	2019	B	16-174530_S27	1	Haemop_HP1	1	Salmon_SEN34	2	Salmon_118970_sal3,Vibrio_X29
Napoli	2019	B	16-174531_S34	2	Salmon_118970_sal3,Entero_P88	0		3	Aeromo_phiO18P,Entero_P4,Salmon_SEN34
Napoli	2019	B	16-174534_S29	1	Haemop_HP1	3	Salmon_118970_sal3,Entero_Sf101,Salmon_HK620	0
Napoli	2019	B	16-174541_S32	1	Phage_Gifsy_1	1	Vibrio_X29	1	Salmon_118970_sal3
Napoli	2019	B	16-174542_S33	2	Entero_P88,Phage_Gifsy_1	1	Entero_UAB_Phi20	0
Napoli	2019	B	2606-2011_S11	1	Aeromo_phiO18P	2	Salmon_118970_sal3,Salmon_SEN34	1	Vibrio_X29
Napoli	2019	B	3372-2012_S8	1	Entero_P88	1	Entero_Tyrion	3	Salmon_118970_sal3,Entero_P4,Edward_GF_2
Napoli	2019	B	DTU2017-705-PRJ1109-Salmonella-Napoli-2012-60-2797-1_S38_L001	1	Salmon_118970_sal3	0		0
Napoli	2095	B	31654	1	Haemop_HP2	0		0
Napoli	2095	B	51251	0		2	Aeromo_phiO18P,Entero_Tyrion	0
Napoli	2095	B	170465	0		1	Entero_PsP3	1	Entero_Sf101
Napoli	2095	B	176319	0		0		2	Entero_UAB_Phi20,Haemop_HP2
Napoli	2095	B	6087-04-01	0		2	Entero_Tyrion,Salmon_HK620	0
Napoli	2095	B	12-34549_S12	0		6	Salmon_RE_2010,Salmon_vB_SosS_Oslo,Entero_186,Entero_UAB_Phi20,Synech_ACG_2014f,Edward_GF_2	1	Salmon_SEN1
Napoli	2095	B	16-174466_S14	0		2	Aeromo_phiO18P,Edward_GF_2	0
Napoli	2095	B	16-174477_S7	0		1	Edward_GF_2	0
Napoli	2095	B	16-174478_S5	0		2	Entero_mEp460,Aeromo_vB_AsaM_56	2	Entero_UAB_Phi20,Klebsi_phiKO2
Napoli	2095	B	16-174505_S18	2	Salmon_RE_2010,Entero_PsP3	1	Entero_ES18	0
Napoli	2095	B	16-174506_S19	0		1	Edward_GF_2	0
Napoli	2095	B	16-174508_S29	0		2	Aeromo_vB_AsaM_56,Entero_PsP3	0
Napoli	2095	B	16-174512_S30	0		2	Aeromo_vB_AsaM_56,Entero_PsP3	0
Napoli	2095	B	16-174515_S23	1	Salmon_SEN1	0		0
Napoli	2095	B	16-174516_S24	1	Salmon_SP_004	1	Aeromo_vB_AsaM_56	0
Napoli	2095	B	16-174518_S31	0		1	Edward_GF_2	0
Napoli	2095	B	16-174519_S25	0		1	Aeromo_vB_AsaM_56	0
Napoli	2095	B	16-174520_S32	0		1	Edward_GF_2	1	Entero_P88
Napoli	2095	B	16-174522_S33	0		2	Aeromo_phiO18P,Aeromo_vB_AsaM_56	0
Napoli	2095	B	16-174535_S1	0		1	Salmon_SEN34	0
Napoli	2095	B	16-174536_S6	0		1	Edward_GF_2	0
Napoli	2095	B	16-174537_S30	1	Salmon_SP_004	1	Edward_GF_2	0
Napoli	2095	B	16-174538_S2	0		1	Aeromo_vB_AsaM_56	0
Napoli	2095	B	16-174539_S3	0		1	Edward_GF_2	0
Napoli	2095	B	16-174540_S31	2	Salmon_RE_2010,Entero_PsP3	0		0
Napoli	2095	B	16-174543_S34	0		1	Salmon_118970_sal3	0
Napoli	2095	B	16-174544_S35	0		0		1	Entero_186
Napoli	2095	B	16-174546_S1	0		2	Salmon_g341c,Salmon_118970_sal3	0
Napoli	2095	B	16-174547_S2	0		1	Entero_PsP3	0
Napoli	2095	B	16-174548_S4	1	Salmon_SEN1	0		0
Napoli	2095	B	17-33354_S9	0		1	Edward_GF_2	1	Haemop_HP2
Napoli	2095	B	17-33358_S11	0		1	Entero_UAB_Phi20	0
Napoli	2095	B	17-33384_S12	0		3	Aeromo_phiO18P,Entero_UAB_Phi20,Salmon_SEN22	0
Napoli	2095	B	957-2015_S19	1	Salmon_SEN1	0		2	Salmon_RE_2010,Salmon_SEN34
Napoli	2095	B	964-2015_S20	3	Entero_186,Salmon_RE_2010,Salmon_g341c	0		0
Napoli	2095	B	ERS1979720	0		0		1	Entero_186
Napoli	2095	B	ERS1979721	0		2	Entero_PsP3,Edward_GF_2	1	Salmon_Fels_2
Napoli	2095	B	ERS1979725	0		1	Salmon_SEN34	0
Napoli	2095	B	PNUSAS001464	0		2	Aeromo_vB_AsaM_56,Salmon_SEN1	0
Napoli	2095	B	PNUSAS001489	0		1	Entero_Tyrion	1	Salmon_SEN1
Napoli	2095	B	PNUSAS001666	1	Salmon_SP_004	1	Erwini_ENT90	0
Napoli	2095	B	PNUSAS001782	0		2	Salmon_Fels_2,Entero_PsP3	0
Napoli	2101		16-174500_S28	1	Entero_P88	1	Entero_Tyrion	2	Entero_SfV,Haemop_HP2
Newport	5		GCA_000271885	3	Phage_Gifsy_1,Edward_GF_2,Salmon_Fels_1	1	Burkho_BcepMu	2	Cronob_ENT47670,Entero_P4
Newport	31		GCA_000973685	5	Salmon_118970_sal3,Salmon_SP_004,Salmon_Fels_1,Edward_GF_2,Phage_Gifsy_1	1	Burkho_BcepMu	1	Entero_P4
Newport	45		GCA_000016045	5	Salmon_SEN34,Haemop_HP1,Phage_Gifsy_1,Salmon_SP_004,Phage_Gifsy_2	1	Burkho_BcepMu	1	Salmon_Fels_1
Newport	45		GCA_000272715	6	Phage_Gifsy_1,Phage_Gifsy_2,Salmon_SEN34,Salmon_SP_004,Entero_186,Salmon_Fels_1	1	Burkho_BcepMu	1	Entero_P4
Newport	45		GCA_000272735	5	Phage_Gifsy_2,Haemop_HP1,Phage_Gifsy_1,Salmon_SP_004,Salmon_SEN34	1	Burkho_BcepMu	2	Entero_P4,Salmon_Fels_1
Newport	45		GCA_000272755	4	Phage_Gifsy_2,Phage_Gifsy_1,Salmon_SP_004,Salmon_SEN34	1	Burkho_BcepMu	2	Entero_P4,Salmon_Fels_1
Newport	45		GCA_000272775	5	Salmon_SEN34,Phage_Gifsy_2,Phage_Gifsy_1,Salmon_SP_004,Shigel_Sf6	1	Burkho_BcepMu	2	Entero_P4,Salmon_Fels_1
Newport	45		GCA_000272795	3	Entero_mEp460,Salmon_RE_2010,Phage_Gifsy_1	2	Burkho_BcepMu,Phage_Gifsy_2	0
Newport	45		GCA_000272815	3	Salmon_SEN5,Phage_Gifsy_1,Phage_Gifsy_2	1	Burkho_BcepMu	1	Salmon_Fels_1
Newport	45		GCA_000272835	5	Salmon_SEN34,Haemop_HP1,Phage_Gifsy_1,Salmon_SP_004,Phage_Gifsy_2	1	Burkho_BcepMu	2	Entero_P4,Salmon_Fels_1
Newport	45		GCA_000272895	6	Phage_Gifsy_1,Entero_PsP3,Phage_Gifsy_2,Shigel_Sf6,Salmon_SEN34,Salmon_SP_004	1	Burkho_BcepMu	2	Entero_P4,Salmon_Fels_1
Newport	45		GCA_000442415	6	Phage_Gifsy_1,Phage_Gifsy_2,Shigel_Sf6,Haemop_HP1,Salmon_SEN34,Salmon_SP_004	1	Burkho_BcepMu	1	Salmon_Fels_1
Newport	45		GCA_000483715	2	Phage_Gifsy_1,Salmon_Fels_1	2	Burkho_BcepMu,Phage_Gifsy_2	1	Entero_P4
Newport	45		GCA_001278295	5	Salmon_SEN34,Haemop_HP1,Phage_Gifsy_1,Salmon_SP_004,Phage_Gifsy_2	1	Burkho_BcepMu	1	Salmon_Fels_1
Newport	45		GCA_001890185	8	Phage_Gifsy_1,Phage_Gifsy_2,Shigel_Sf6,Haemop_HP1,Salmon_Fels_2,Salmon_SEN34,Salmon_SP_004,Salmon_Fels_1	1	Burkho_BcepMu	0
Newport	45		GCA_001922165	6	Phage_Gifsy_1,Phage_Gifsy_2,Haemop_HP1,Salmon_SEN34,Salmon_SP_004,Salmon_Fels_1	1	Burkho_BcepMu	1	Entero_P4
Newport	83		GCA_001890445	0		1	Burkho_BcepMu	1	Salmon_Fels_1
Newport	118		GCA_000271905	4	Salmon_118970_sal3,Phage_Gifsy_1,Edward_GF_2,Salmon_Fels_1	1	Entero_P4	2	Burkho_phiE255,Entero_P4
Newport	118		GCA_000940935	2	Salmon_Fels_1,Edward_GF_2	1	Entero_P4	2	Burkho_phiE255,Phage_Gifsy_2
Newport	350		GCA_001890165	5	Salmon_RE_2010,Salmon_118970_sal3,Salmon_Fels_1,Salmon_SP_004,Salmon_SEN34	0		1	Burkho_phiE255
Newport			GCA_001278275	2	Phage_Gifsy_1,Salmon_SP_004	1	Burkho_BcepMu	2	Entero_P4,Salmon_Fels_1
Newport			GCA_001278315	7	Phage_Gifsy_1,Phage_Gifsy_2,Haemop_HP1,Salmon_SEN34,Salmon_SP_004,Burkho_phi1026b,Salmon_Fels_1	0		1	Entero_P4
Paratyphi A	85		GCF_000011885	2	Salmon_ST64T,Salmon_Fels_2	1	Entero_HK630	2	Escher_HK639,Entero_P4
Paratyphi A	85		GCF_000026565	2	Salmon_ST64T,Salmon_Fels_2	1	Entero_HK630	2	Escher_HK639,Entero_P4
Paratyphi A	85		GCF_000486725	3	Entero_P88,Haemop_HP1,Salmon_SEN34	1	Entero_HK630	1	Clostr_phiCTC2A
Paratyphi A	85		GCF_001045395	2	Salmon_ST64T,Salmon_Fels_2	1	Entero_HK630	2	Escher_HK639,Entero_P4
Paratyphi A	129		GCF_000818075	2	Salmon_ST64T,Salmon_Fels_2	1	Entero_HK630	2	Escher_HK639,Entero_P4
Paratyphi A	129		GCF_000818115	2	Salmon_ST64T,Salmon_Fels_2	1	Entero_HK630	2	Clostr_phiCTC2A,Entero_P4
Paratyphi A	129		GCF_002386165	2	Salmon_ST64T,Salmon_RE_2010	0		2	Escher_HK639,Entero_P4
Typhi	1		GCF_000007545	5	Burkho_BcepMu,Salmon_RE_2010,Entero_P4,Salmon_Fels_2,Salmon_SEN34	1	Entero_cdtI	1	Entero_P4
Typhi	1		GCF_000245535	2	Salmon_Fels_2,Salmon_SEN34	1	Entero_cdtI	1	Burkho_BcepMu
Typhi	1		GCF_000385905	5	Burkho_BcepMu,Salmon_RE_2010,Entero_P4,Salmon_Fels_2,Salmon_SEN34	1	Entero_cdtI	1	Entero_P4
Typhi	1		GCF_001079465	3	Salmon_RE_2010,Salmon_Fels_2,Salmon_SEN34	1	Entero_cdtI	2	Burkho_BcepMu,Entero_P4
Typhi	1		GCF_001088345	4	Burkho_BcepMu,Salmon_RE_2010,Salmon_Fels_2,Salmon_SEN34	1	Entero_cdtI	1	Entero_P4
Typhi	1		GCF_001106745	4	Salmon_RE_2010,Salmon_SEN34,Salmon_Fels_2,Burkho_BcepMu	1	Entero_cdtI	1	Entero_P4
Typhi	1		GCF_001118185	4	Burkho_BcepMu,Salmon_RE_2010,Salmon_Fels_2,Salmon_SEN34	1	Entero_cdtI	1	Entero_P4
Typhi	1		GCF_001135805	3	Burkho_BcepMu,Salmon_Fels_2,Salmon_SEN34	1	Entero_cdtI	1	Entero_P4
Typhi	1		GCF_001148305	5	Salmon_RE_2010,Salmon_SEN34,Haemop_HP1,Salmon_Fels_2,Burkho_BcepMu	1	Entero_cdtI	1	Entero_P4
Typhi	1		GCF_001157245	4	Salmon_SSU5,Salmon_RE_2010,Salmon_Fels_2,Salmon_SEN34	1	Entero_cdtI	2	Burkho_phiE255,Entero_P4
Typhi	1		GCF_001165785	4	Burkho_BcepMu,Salmon_RE_2010,Salmon_Fels_2,Salmon_SEN34	1	Entero_cdtI	1	Entero_P4
Typhi	1		GCF_001240865	4	Burkho_BcepMu,Salmon_RE_2010,Salmon_Fels_2,Salmon_SEN34	1	Entero_cdtI	1	Entero_P4
Typhi	1		GCF_001356455	4	Burkho_BcepMu,Salmon_RE_2010,Salmon_Fels_2,Salmon_SEN34	1	Entero_cdtI	1	Entero_P4
Typhi	1		GCF_001359015	3	Salmon_RE_2010,Salmon_Fels_2,Salmon_SEN34	1	Entero_cdtI	2	Burkho_BcepMu,Entero_P4
Typhi	1		GCF_001360555	4	Burkho_BcepMu,Salmon_RE_2010,Salmon_Fels_2,Salmon_SEN34	1	Entero_cdtI	1	Entero_P4
Typhi	1		GCF_001361075	3	Salmon_SSU5,Salmon_Fels_2,Salmon_SEN34	1	Entero_cdtI	2	Burkho_BcepMu,Entero_P4
Typhi	1		GCF_001362175	5	Salmon_SSU5,Burkho_BcepMu,Salmon_RE_2010,Salmon_Fels_2,Salmon_SEN34	1	Entero_cdtI	1	Entero_P4
Typhi	1		GCF_001362195	4	Salmon_RE_2010,Burkho_phiE255,Salmon_Fels_2,Salmon_SEN34	1	Entero_cdtI	1	Entero_P4
Typhi	1		GCF_001362335	5	Salmon_RE_2010,Salmon_SEN34,Entero_P4,Salmon_Fels_2,Burkho_BcepMu	1	Entero_cdtI	1	Entero_P4
Typhi	1		GCF_001364695	1	Salmon_SJ46	0		0
Typhi	1		GCF_900205255	3	Salmon_RE_2010,Salmon_Fels_2,Salmon_SEN34	1	Entero_cdtI	2	Burkho_BcepMu,Entero_P4
Typhi	1		GCF_900205265	5	Burkho_BcepMu,Salmon_RE_2010,Entero_P4,Salmon_Fels_2,Salmon_SEN34	1	Entero_cdtI	1	Entero_P4
Typhi	2		GCF_000195995	5	Salmon_SSU5,Burkho_BcepMu,Salmon_RE_2010,Salmon_Fels_2,Salmon_SEN34	2	Salmon_SJ46,Entero_cdtI	1	Entero_P4
Typhi	2		GCF_001048035	3	Burkho_BcepMu,Salmon_Fels_2,Salmon_SEN34	1	Entero_cdtI	1	Entero_P4
Typhi	2		GCF_001048375	3	Salmon_RE_2010,Salmon_Fels_2,Salmon_SEN34	1	Entero_cdtI	1	Burkho_BcepMu
Typhi	2		GCF_001095585	4	Salmon_RE_2010,Burkho_BcepMu,Salmon_Fels_2,Salmon_SEN34	1	Entero_cdtI	1	Entero_P4
Typhi	2		GCF_001104165	4	Burkho_BcepMu,Salmon_RE_2010,Salmon_Fels_2,Salmon_SEN34	1	Entero_cdtI	0
Typhi	2		GCF_001104885	4	Burkho_BcepMu,Salmon_RE_2010,Salmon_Fels_2,Salmon_SEN34	1	Entero_cdtI	0
Typhi	2		GCF_001121865	4	Entero_WPhi,Burkho_BcepMu,Salmon_Fels_2,Salmon_SEN34	1	Entero_cdtI	1	Entero_P4
Typhi	2		GCF_001127485	5	Salmon_RE_2010,Burkho_phiE255,Entero_P88,Salmon_Fels_2,Salmon_SEN34	1	Entero_cdtI	1	Entero_P4
Typhi	2		GCF_001163025	5	Burkho_BcepMu,Salmon_RE_2010,Entero_P88,Salmon_Fels_2,Salmon_SEN34	2	Salmon_SEN34,Entero_cdtI	1	Entero_P4
Typhi	2		GCF_001302625	4	Burkho_BcepMu,Salmon_RE_2010,Salmon_Fels_2,Salmon_SEN34	2	Entero_P4,Entero_cdtI	0
Typhi	2		GCF_001357935	3	Salmon_RE_2010,Salmon_Fels_2,Salmon_SEN34	2	Entero_cdtI,Pectob_ZF40	2	Burkho_BcepMu,Entero_P4
Typhi	2		GCF_001362095	4	Salmon_RE_2010,Salmon_SEN34,Salmon_Fels_2,Burkho_BcepMu	1	Entero_cdtI	1	Entero_P4
Typhi	2		GCF_001362135	3	Salmon_RE_2010,Salmon_Fels_2,Salmon_SEN34	1	Entero_cdtI	2	Entero_P4,Salmon_Fels_2
Typhi	2		GCF_900205275	3	Entero_WPhi,Salmon_Fels_2,Salmon_SEN34	1	Entero_cdtI	2	Burkho_BcepMu,Entero_P4
Typhi	2		GCF_900205295	2	Salmon_Fels_2,Salmon_SEN34	2	Burkho_phiE255,Entero_cdtI	1	Entero_P4
Typhi	8		GCF_001119245	4	Burkho_BcepMu,Salmon_RE_2010,Salmon_Fels_2,Salmon_SEN34	1	Entero_cdtI	1	Entero_P4
Typhi	2138		GCF_001148125	3	Burkho_BcepMu,Salmon_Fels_2,Salmon_SEN34	1	Entero_cdtI	0
Typhi			GCF_900185485	2	Salmon_Fels_2,Salmon_SEN34	1	Entero_cdtI	2	Burkho_BcepMu,Entero_P4
Typhimurium	11		GCA_002813935	2	Salmon_118970_sal3,Phage_Gifsy_2	3	Entero_phiP27,Staphy_SPbeta_like,Phage_Gifsy_2	0
Typhimurium	19		GCA_000006945	4	Phage_Gifsy_1,Salmon_Fels_1,Salmon_Fels_2,Phage_Gifsy_2	2	Entero_N15,Burkho_BcepMu	1	Salmon_Fels_1
Typhimurium	19		GCA_000022165	3	Salmon_118970_sal3,Phage_Gifsy_1,Phage_Gifsy_2	2	Burkho_BcepMu,Salmon_118970_sal3	1	Phage_Gifsy_2
Typhimurium	19		GCA_000188735	4	Salmon_118970_sal3,Phage_Gifsy_1,Salmon_Fels_2,Phage_Gifsy_2	4	Entero_N15,Burkho_BcepMu,Salmon_SEN1,Salmon_118970_sal3	2	Entero_P4,Salmon_Fels_1
Typhimurium	19		GCA_000210855	4	Salmon_118970_sal3,Phage_Gifsy_1,Salmon_Fels_2,Phage_Gifsy_2	3	Burkho_BcepMu,Salmon_SEN1,Salmon_118970_sal3	2	Entero_P4,Salmon_Fels_1
Typhimurium	19		GCA_000213635	3	Salmon_118970_sal3,Phage_Gifsy_1,Phage_Gifsy_2	2	Burkho_BcepMu,Salmon_118970_sal3	1	Salmon_Fels_1
Typhimurium	19		GCA_000252875	4	Salmon_118970_sal3,Phage_Gifsy_1,Salmon_Fels_2,Phage_Gifsy_2	3	Entero_N15,Burkho_BcepMu,Salmon_SEN1	2	Entero_P4,Salmon_Fels_1
Typhimurium	19		GCA_000283735	5	Haemop_HP1,Phage_Gifsy_1,Entero_ST104,Salmon_Fels_2,Phage_Gifsy_2	3	Burkho_BcepMu,Salmon_118970_sal3,Entero_P1	0
Typhimurium	19		GCA_000486345	3	Salmon_118970_sal3,Phage_Gifsy_1,Phage_Gifsy_2	1	Burkho_BcepMu	1	Salmon_Fels_1
Typhimurium	19		GCA_000493675	5	Salmon_118970_sal3,Phage_Gifsy_1,Entero_ST104,Edward_GF_2,Phage_Gifsy_2	3	Burkho_BcepMu,Salmon_118970_sal3,Entero_mEp237	1	Phage_Gifsy_2
Typhimurium	19		GCA_000636135	5	Salmon_118970_sal3,Phage_Gifsy_1,Entero_ST104,Edward_GF_2,Phage_Gifsy_2	3	Burkho_BcepMu,Salmon_118970_sal3,Entero_mEp237	1	Phage_Gifsy_2
Typhimurium	19		GCA_000715155	3	Salmon_118970_sal3,Phage_Gifsy_1,Phage_Gifsy_2	2	Burkho_BcepMu,Salmon_118970_sal3	1	Salmon_Fels_1
Typhimurium	19		GCA_000828595	5	Entero_186,Escher_pro483,Salmon_118970_sal3,Phage_Gifsy_1,Phage_Gifsy_2	1	Burkho_BcepMu	2	Entero_UAB_Phi20,Salmon_Fels_1
Typhimurium	19		GCA_000941015	4	Salmon_RE_2010,Salmon_118970_sal3,Phage_Gifsy_1,Phage_Gifsy_2	1	Burkho_BcepMu	1	Salmon_Fels_1
Typhimurium	19		GCA_000973645	2	Salmon_RE_2010,Phage_Gifsy_2	1	Burkho_BcepMu	1	Salmon_Fels_1
Typhimurium	19		GCA_001576255	5	Salmon_118970_sal3,Phage_Gifsy_1,Entero_ST104,Edward_GF_2,Phage_Gifsy_2	3	Burkho_BcepMu,Salmon_118970_sal3,Entero_mEp237	1	Phage_Gifsy_2
Typhimurium	19		GCA_001617585	6	Entero_P4,Phage_Gifsy_1,Phage_Gifsy_2,Salmon_118970_sal3,Entero_ST104,Edward_GF_2	3	Burkho_BcepMu,Salmon_118970_sal3,Entero_mEp237	1	Phage_Gifsy_2
Typhimurium	19		GCA_001623645	2	Entero_ST104,Phage_Gifsy_2	2	Burkho_BcepMu,Erwini_vB_EamM_Asesino	1	Salmon_Fels_1
Typhimurium	19		GCA_001623685	5	Salmon_118970_sal3,Entero_P4,Phage_Gifsy_1,Edward_GF_2,Phage_Gifsy_2	2	Burkho_BcepMu,Entero_mEp237	1	Phage_Gifsy_2
Typhimurium	19		GCA_001623705	3	Salmon_RE_2010,Phage_Gifsy_2,Salmon_SEN34	2	Burkho_BcepMu,Salmon_118970_sal3	1	Salmon_Fels_1
Typhimurium	19		GCA_001623725	5	Entero_ST104,Salmon_118970_sal3,Phage_Gifsy_1,Edward_GF_2,Phage_Gifsy_2	2	Burkho_BcepMu,Entero_mEp237	1	Phage_Gifsy_2
Typhimurium	19		GCA_001623745	5	Entero_186,Escher_pro483,Salmon_118970_sal3,Phage_Gifsy_1,Phage_Gifsy_2	2	Entero_UAB_Phi20,Burkho_BcepMu	2	Salmon_118970_sal3,Salmon_Fels_1
Typhimurium	19		GCA_001623765	2	Phage_Gifsy_1,Phage_Gifsy_2	2	Burkho_BcepMu,Salmon_118970_sal3	1	Salmon_Fels_1
Typhimurium	19		GCA_001623775	3	Entero_ES18,Phage_Gifsy_1,Phage_Gifsy_2	2	Burkho_BcepMu,Salmon_118970_sal3	1	Salmon_Fels_1
Typhimurium	19		GCA_001623805	5	Entero_ST104,Salmon_118970_sal3,Phage_Gifsy_1,Edward_GF_2,Phage_Gifsy_2	2	Burkho_BcepMu,Entero_mEp237	1	Phage_Gifsy_2
Typhimurium	19		GCA_001623825	4	Salmon_118970_sal3,Entero_ST104,Edward_GF_2,Phage_Gifsy_2	2	Burkho_BcepMu,Entero_mEp237	1	Phage_Gifsy_2
Typhimurium	19		GCA_001623845	3	Entero_ES18,Phage_Gifsy_1,Phage_Gifsy_2	3	Entero_UAB_Phi20,Salmon_118970_sal3,Burkho_BcepMu	1	Salmon_Fels_1
Typhimurium	19		GCA_001705365	3	Salmon_118970_sal3,Phage_Gifsy_1,Phage_Gifsy_2	3	Entero_N15,Burkho_BcepMu,Salmon_118970_sal3	1	Phage_Gifsy_1
Typhimurium	19		GCA_001729225	4	Salmon_118970_sal3,Phage_Gifsy_1,Salmon_Fels_2,Phage_Gifsy_2	1	Burkho_BcepMu	1	Salmon_Fels_1
Typhimurium	19		GCA_001922185	3	Salmon_118970_sal3,Phage_Gifsy_1,Phage_Gifsy_2	3	Entero_UAB_Phi20,Salmon_118970_sal3,Burkho_BcepMu	1	Salmon_Fels_1
Typhimurium	19		GCA_002009155	5	Salmon_ST64T,Salmon_RE_2010,Salmon_118970_sal3,Salmon_SEN34,Phage_Gifsy_2	2	Burkho_BcepMu,Salmon_118970_sal3	1	Salmon_Fels_1
Typhimurium	19		GCA_002209225	3	Salmon_118970_sal3,Phage_Gifsy_1,Phage_Gifsy_2	4	Entero_N15,Burkho_BcepMu,Salmon_SEN1,Salmon_118970_sal3	3	Entero_P4,Entero_ST104,Salmon_Fels_1
Typhimurium	19		GCA_002947135	3	Salmon_118970_sal3,Phage_Gifsy_1,Phage_Gifsy_2	1	Burkho_BcepMu	1	Salmon_Fels_1
Typhimurium	19		GCA_003030285	4	Salmon_Fels_1,Phage_Gifsy_1,Salmon_Fels_2,Phage_Gifsy_2	1	Burkho_BcepMu	1	Phage_Gifsy_2
Typhimurium	19		GCA_003032015	3	Salmon_118970_sal3,Phage_Gifsy_1,Phage_Gifsy_2	2	Burkho_BcepMu,Salmon_118970_sal3	1	Salmon_Fels_1
Typhimurium	34		GCA_001540845	5	Entero_SfV,Salmon_118970_sal3,Haemop_HP1,Phage_Gifsy_1,Phage_Gifsy_2	1	Burkho_BcepMu	1	Salmon_Fels_1
Typhimurium	34		GCA_001989635	4	Salmon_118970_sal3,Haemop_HP1,Phage_Gifsy_1,Phage_Gifsy_2	1	Burkho_BcepMu	2	Entero_UAB_Phi20,Salmon_Fels_1
Typhimurium	34		GCA_002210025	4	Salmon_118970_sal3,Haemop_HP1,Phage_Gifsy_1,Phage_Gifsy_2	1	Burkho_BcepMu	1	Salmon_Fels_1
Typhimurium	34		GCA_002313125	4	Salmon_118970_sal3,Haemop_HP1,Phage_Gifsy_1,Phage_Gifsy_2	3	Entero_UAB_Phi20,Salmon_118970_sal3,Burkho_BcepMu	1	Salmon_Fels_1
Typhimurium	34		GCA_900166885	4	Salmon_118970_sal3,Haemop_HP1,Phage_Gifsy_1,Phage_Gifsy_2	3	Entero_UAB_Phi20,Salmon_118970_sal3,Burkho_BcepMu	1	Salmon_Fels_1
Typhimurium	36		GCA_002762135	3	Haemop_HP1,Salmon_Fels_2,Phage_Gifsy_2	2	Burkho_BcepMu,Salmon_118970_sal3	2	Salmon_Fels_1,Salmon_SEN34
Typhimurium	99		GCA_001887015	2	Salmon_118970_sal3,Phage_Gifsy_2	1	Burkho_BcepMu	1	Salmon_Fels_1
Typhimurium	128		GCA_000493535	3	Salmon_118970_sal3,Phage_Gifsy_1,Phage_Gifsy_2	1	Burkho_BcepMu	1	Salmon_Fels_1
Typhimurium	166		GCA_001454965	5	Entero_fiAA91_ss,Phage_Gifsy_1,Salmon_Fels_1,Salmon_Fels_2,Phage_Gifsy_2	1	Burkho_BcepMu	0
Typhimurium	213		GCA_001293505	1	Phage_Gifsy_2	2	Burkho_BcepMu,Salmon_SE1	2	Salmon_Fels_1,Phage_Gifsy_1
Typhimurium	302		GCA_001576275	6	Phage_Gifsy_1,Phage_Gifsy_2,Salmon_RE_2010,Entero_P22,Salmon_118970_sal3,Salmon_SP_004	1	Burkho_BcepMu	0
Typhimurium	302		GCA_001577505	6	Phage_Gifsy_1,Phage_Gifsy_2,Salmon_RE_2010,Entero_P22,Salmon_118970_sal3,Salmon_SP_004	2	Burkho_BcepMu,Salmon_118970_sal3	0
Typhimurium	313		GCA_000027025	5	Entero_186,Entero_UAB_Phi20,Salmon_118970_sal3,Phage_Gifsy_1,Phage_Gifsy_2	2	Burkho_BcepMu,Salmon_118970_sal3	0
Typhimurium	313		GCA_003194225	5	Salmon_ST64T,Entero_186,Salmon_118970_sal3,Phage_Gifsy_1,Phage_Gifsy_2	1	Burkho_BcepMu	1	Salmon_118970_sal3
Typhimurium	313		GCA_900184385	3	Salmon_118970_sal3,Phage_Gifsy_1,Phage_Gifsy_2	2	Entero_N15,Burkho_BcepMu	1	Salmon_118970_sal3
Typhimurium	413		GCA_000993725	1	Salmon_Fels_2	1	Burkho_BcepMu	1	Salmon_g341c
Typhimurium	2066		GCA_000743055	3	Salmon_118970_sal3,Phage_Gifsy_1,Phage_Gifsy_2	1	Burkho_BcepMu	1	Salmon_Fels_1
Typhimurium			GCA_000380325	4	Entero_ST104,Phage_Gifsy_1,Salmon_Fels_2,Phage_Gifsy_2	2	Entero_N15,Burkho_BcepMu	2	Salmon_118970_sal3,Phage_Gifsy_2
Typhimurium			GCA_001886995	5	Entero_186,Escher_pro483,Salmon_118970_sal3,Phage_Gifsy_1,Phage_Gifsy_2	1	Burkho_BcepMu	2	Salmon_118970_sal3,Salmon_Fels_1
Typhimurium			GCA_003031835	1	Phage_Gifsy_2	1	Burkho_BcepMu	2	Entero_P4,Salmon_Fels_1
Typhimurium var. 5-	19		GCA_000430145	4	Entero_ST104,Salmon_118970_sal3,Phage_Gifsy_1,Phage_Gifsy_2	2	Burkho_BcepMu,Erwini_vB_EamM_Asesino	0
